# Supplementary material for: Joint changes in RNA, RNA polymerase II, and promoter activity through the cell cycle identify non-coding RNAs involved in proliferation
Source: Sci Rep. 2021 Sep 23;11:18952. doi: 10.1038/s41598-021-97909-w (PMC8460802; doi:10.1038/s41598-021-97909-w)
Supplement: Supplementary file 2 — Supplementary Information 2. [file 41598_2021_97909_MOESM2_ESM.xlsx]

## Sheet: Cell cycle genes
Supplementary Dataset 1 - Genes with significant cell cycle expression profiles. The table shows Ensembl gene identifiers (EnsembleGene); official gene symbols (EntrezGene); the Benjamini-Hochberg adjusted p-values (q); the assigned cell cycle phases (Phase); and the annotated gene types (Gene.type).
EnsemblGene	EntrezGene	q	Phase	Gene.type
ENSG00000001084	GCLC	0	S	protein_coding
ENSG00000001460	STPG1	0.0295472	S	protein_coding
ENSG00000001461	NIPAL3	0.00987306	G2	protein_coding
ENSG00000003096	KLHL13	0.0365112	S	protein_coding
ENSG00000003402	CFLAR	0.00892857	S	protein_coding
ENSG00000004478	FKBP4	0	M/G1	protein_coding
ENSG00000004700	RECQL	0.00217865	S	protein_coding
ENSG00000004897	CDC27	0.0124688	M/G1	protein_coding
ENSG00000004975	DVL2	0.0164103	S	protein_coding
ENSG00000005206	SPPL2B	0.0434258	S	protein_coding
ENSG00000005469	CROT	0	S	protein_coding
ENSG00000006025	OSBPL7	0.0323166	S	protein_coding
ENSG00000006194	ZNF263	0.0027248	M/G1	protein_coding
ENSG00000006555	TTC22	0.0426119	M/G1	protein_coding
ENSG00000006625	GGCT	0	G1/S	protein_coding
ENSG00000006634	DBF4	0.00408163	G2/M	protein_coding
ENSG00000007384	RHBDF1	0	S	protein_coding
ENSG00000007541	PIGQ	0.0325292	S	protein_coding
ENSG00000007968	E2F2	0	G1/S	protein_coding
ENSG00000008282	SYPL1	0.0166667	M/G1	protein_coding
ENSG00000008294	SPAG9	0.00651466	M/G1	protein_coding
ENSG00000008405	CRY1	0	S	protein_coding
ENSG00000008952	SEC62	0.00977654	G1/S	protein_coding
ENSG00000010244	ZNF207	0	G1/S	protein_coding
ENSG00000010256	UQCRC1	0.0465183	S	protein_coding
ENSG00000010292	NCAPD2	0.0159744	M/G1	protein_coding
ENSG00000011007	TCEB3	0.00403226	G1/S	protein_coding
ENSG00000011028	MRC2	0.0160428	S	protein_coding
ENSG00000011198	ABHD5	0.0108844	S	protein_coding
ENSG00000011426	ANLN	0	G2	protein_coding
ENSG00000012048	BRCA1	0.00232558	S	protein_coding
ENSG00000012963	UBR7	0	S	protein_coding
ENSG00000013374	NUB1	0.0273532	G2	protein_coding
ENSG00000013375	PGM3	0.0478604	S	protein_coding
ENSG00000013573	DDX11	0.0052356	G1/S	protein_coding
ENSG00000013588	GPRC5A	0.00315789	G2	protein_coding
ENSG00000013810	TACC3	0.00410678	G2/M	protein_coding
ENSG00000014123	UFL1	0.01373	S	protein_coding
ENSG00000014138	POLA2	0	S	protein_coding
ENSG00000018236	CNTN1	0.00393701	S	protein_coding
ENSG00000018699	TTC27	0.0255144	G1/S	protein_coding
ENSG00000019186	CYP24A1	0.0168196	G2	protein_coding
ENSG00000020577	SAMD4A	0.00396825	S	protein_coding
ENSG00000021762	OSBPL5	0.00997151	S	protein_coding
ENSG00000023445	BIRC3	0.00984529	G2	protein_coding
ENSG00000023697	DERA	0.00777605	S	protein_coding
ENSG00000024526	DEPDC1	0	G2/M	protein_coding
ENSG00000025156	HSF2	0.0421575	G1/S	protein_coding
ENSG00000025770	NCAPH2	0.0191956	S	protein_coding
ENSG00000026508	CD44	0.0445368	G2/M	protein_coding
ENSG00000027001	MIPEP	0.0445104	S	protein_coding
ENSG00000029534	ANK1	0.00383877	S	protein_coding
ENSG00000029993	HMGB3	0.011734	M/G1	protein_coding
ENSG00000030419	IKZF2	0.0106809	S	protein_coding
ENSG00000031691	CENPQ	0.00792393	G1/S	protein_coding
ENSG00000033050	ABCF2	0.0359613	G1/S	protein_coding
ENSG00000033867	SLC4A7	0.0179462	M/G1	protein_coding
ENSG00000034533	ASTE1	0.0317578	G1/S	protein_coding
ENSG00000035403	VCL	0.00251256	G2/M	protein_coding
ENSG00000035499	DEPDC1B	0.00518135	M/G1	protein_coding
ENSG00000035928	RFC1	0.0221239	G1/S	protein_coding
ENSG00000037474	NSUN2	0	M/G1	protein_coding
ENSG00000038210	PI4K2B	0.00409836	S	protein_coding
ENSG00000038382	TRIO	0.0131422	G2/M	protein_coding
ENSG00000039139	DNAH5	0.0464037	G2	protein_coding
ENSG00000040633	PHF23	0.00895522	M/G1	protein_coding
ENSG00000040933	INPP4A	0	S	protein_coding
ENSG00000042317	SPATA7	0.0406607	S	protein_coding
ENSG00000042832	TG	0.00654664	S	protein_coding
ENSG00000043143	JADE2	0	M/G1	protein_coding
ENSG00000044574	HSPA5	0.00401606	G2/M	protein_coding
ENSG00000047315	POLR2B	0.0125471	M/G1	protein_coding
ENSG00000047644	WWC3	0.0295926	S	protein_coding
ENSG00000048162	NOP16	0.00259067	M/G1	protein_coding
ENSG00000049192	ADAMTS6	0.0238095	S	protein_coding
ENSG00000049239	H6PD	0.00787402	S	protein_coding
ENSG00000049246	PER3	0.0436484	G1/S	protein_coding
ENSG00000049541	RFC2	0	G1/S	protein_coding
ENSG00000050344	NFE2L3	0.0478873	M/G1	protein_coding
ENSG00000051180	RAD51	0.0021692	G1/S	protein_coding
ENSG00000052126	PLEKHA5	0.0178571	G2	protein_coding
ENSG00000053372	MRTO4	0.0023753	G1/S	protein_coding
ENSG00000053770	AP5M1	0.0253533	G1/S	protein_coding
ENSG00000054654	SYNE2	0.00394477	S	protein_coding
ENSG00000054793	ATP9A	0	S	protein_coding
ENSG00000055044	NOP58	0	G1/S	protein_coding
ENSG00000057704	TMCC3	0.00998573	S	protein_coding
ENSG00000058085	LAMC2	0.00680272	M/G1	protein_coding
ENSG00000058091	CDK14	0.0417966	S	protein_coding
ENSG00000058335	RASGRF1	0.0158562	S	protein_coding
ENSG00000058600	POLR3E	0.0372733	M/G1	protein_coding
ENSG00000058804	NDC1	0.0415356	M/G1	protein_coding
ENSG00000059378	PARP12	0.010596	M/G1	protein_coding
ENSG00000059588	TARBP1	0.0237691	S	protein_coding
ENSG00000059769	DNAJC25	0.0395517	G1/S	protein_coding
ENSG00000060642	PIGV	0	S	protein_coding
ENSG00000062716	VMP1	0	S	protein_coding
ENSG00000062822	POLD1	0.00273973	S	protein_coding
ENSG00000064042	LIMCH1	0.00406504	S	protein_coding
ENSG00000064115	TM7SF3	0.0121507	S	protein_coding
ENSG00000064687	ABCA7	0	S	protein_coding
ENSG00000064703	DDX20	0.0297256	M/G1	protein_coding
ENSG00000064933	PMS1	0.0440383	S	protein_coding
ENSG00000064999	ANKS1A	0.0125156	G2/M	protein_coding
ENSG00000065150	IPO5	0.0326323	G1/S	protein_coding
ENSG00000065183	WDR3	0	M/G1	protein_coding
ENSG00000065328	MCM10	0	G1/S	protein_coding
ENSG00000065457	ADAT1	0.0142045	S	protein_coding
ENSG00000065534	MYLK	0.0375335	S	protein_coding
ENSG00000065548	ZC3H15	0	G1/S	protein_coding
ENSG00000065911	MTHFD2	0.0421314	G1/S	protein_coding
ENSG00000066135	KDM4A	0.018393	S	protein_coding
ENSG00000066279	ASPM	0	G2/M	protein_coding
ENSG00000066422	ZBTB11	0.003861	M/G1	protein_coding
ENSG00000066583	ISOC1	0.0376667	G1/S	protein_coding
ENSG00000066697	MSANTD3	0.0462963	S	protein_coding
ENSG00000066735	KIF26A	0.0219298	S	protein_coding
ENSG00000067082	KLF6	0.0187861	S	protein_coding
ENSG00000067191	CACNB1	0.0439331	G2	protein_coding
ENSG00000067208	EVI5	0.0481793	M/G1	protein_coding
ENSG00000067533	RRP15	0.0159915	G1/S	protein_coding
ENSG00000067715	SYT1	0.0415106	G2	protein_coding
ENSG00000068489	PRR11	0	G2/M	protein_coding
ENSG00000068615	REEP1	0.0341637	S	protein_coding
ENSG00000068650	ATP11A	0.0350938	S	protein_coding
ENSG00000069020	MAST4	0.0122249	S	protein_coding
ENSG00000069345	DNAJA2	0.0155383	M/G1	protein_coding
ENSG00000069812	HES2	0.00407332	S	protein_coding
ENSG00000069974	RAB27A	0.0115681	S	protein_coding
ENSG00000070010	UFD1L	0.0119647	G1/S	protein_coding
ENSG00000070214	SLC44A1	0.0124069	S	protein_coding
ENSG00000070444	MNT	0.0464306	S	protein_coding
ENSG00000070495	JMJD6	0.0040404	M/G1	protein_coding
ENSG00000070540	WIPI1	0.0307808	S	protein_coding
ENSG00000070731	ST6GALNAC2	0	S	protein_coding
ENSG00000071054	MAP4K4	0	M/G1	protein_coding
ENSG00000071994	PDCD2	0.0277998	G1/S	protein_coding
ENSG00000072042	RDH11	0.0253744	M/G1	protein_coding
ENSG00000072135	PTPN18	0.0243697	S	protein_coding
ENSG00000072201	LNX1	0.00242131	S	protein_coding
ENSG00000072210	ALDH3A2	0.0455076	S	protein_coding
ENSG00000072274	TFRC	0.00414079	G1/S	protein_coding
ENSG00000072571	HMMR	0	M/G1	protein_coding
ENSG00000072756	TRNT1	0.00254453	G1/S	protein_coding
ENSG00000072786	STK10	0.021815	G2	protein_coding
ENSG00000072864	NDE1	0	G2	protein_coding
ENSG00000073111	MCM2	0	G1/S	protein_coding
ENSG00000073282	TP63	0	S	protein_coding
ENSG00000073756	PTGS2	0.00936599	S	protein_coding
ENSG00000074527	NTN4	0.0194625	S	protein_coding
ENSG00000074590	NUAK1	0.00413223	G2/M	protein_coding
ENSG00000074696	HACD3	0.0198556	G1/S	protein_coding
ENSG00000074855	ANO8	0.0394997	S	protein_coding
ENSG00000075131	TIPIN	0.00238095	G1/S	protein_coding
ENSG00000075188	NUP37	0.0179104	G1/S	protein_coding
ENSG00000075218	GTSE1	0	G2	protein_coding
ENSG00000075303	SLC25A40	0	S	protein_coding
ENSG00000075336	TIMM21	0.0318283	G1/S	protein_coding
ENSG00000075399	VPS9D1	0.025974	S	protein_coding
ENSG00000075407	ZNF37A	0.0159067	G1/S	protein_coding
ENSG00000075651	PLD1	0.0153173	S	protein_coding
ENSG00000075826	SEC31B	0.0359116	S	protein_coding
ENSG00000076003	MCM6	0.00677966	G1/S	protein_coding
ENSG00000076242	MLH1	0.00995733	S	protein_coding
ENSG00000076248	UNG	0	G1/S	protein_coding
ENSG00000076382	SPAG5	0	G2/M	protein_coding
ENSG00000076555	ACACB	0.013905	S	protein_coding
ENSG00000077092	RARB	0.0441001	S	protein_coding
ENSG00000077514	POLD3	0	G1/S	protein_coding
ENSG00000078246	TULP3	0.0310629	S	protein_coding
ENSG00000078401	EDN1	0.0167854	S	protein_coding
ENSG00000078900	TP73	0.0484323	S	protein_coding
ENSG00000079332	SAR1A	0.00243309	G1/S	protein_coding
ENSG00000079616	KIF22	0.0358621	G2	protein_coding
ENSG00000080503	SMARCA2	0.00681431	S	protein_coding
ENSG00000080608	PUM3	0.0131894	G1/S	protein_coding
ENSG00000080815	PSEN1	0.0229239	G2	protein_coding
ENSG00000080823	MOK	0	S	protein_coding
ENSG00000080986	NDC80	0.0189573	G2/M	protein_coding
ENSG00000081019	RSBN1	0.00527241	G2	protein_coding
ENSG00000081189	MEF2C	0.00894188	S	protein_coding
ENSG00000081320	STK17B	0	G2	protein_coding
ENSG00000081870	HSPB11	0.0482333	S	protein_coding
ENSG00000082497	SERTAD4	0.0405063	M/G1	protein_coding
ENSG00000082516	GEMIN5	0.0178749	M/G1	protein_coding
ENSG00000083097	DOPEY1	0.0368098	S	protein_coding
ENSG00000083290	ULK2	0.0389439	S	protein_coding
ENSG00000083312	TNPO1	0.0137143	M/G1	protein_coding
ENSG00000083520	DIS3	0.00766871	G1/S	protein_coding
ENSG00000083799	CYLD	0.0167343	S	protein_coding
ENSG00000083828	ZNF586	0.0121359	G1/S	protein_coding
ENSG00000085063	CD59	0.0189934	M/G1	protein_coding
ENSG00000085840	ORC1	0	G1/S	protein_coding
ENSG00000085998	POMGNT1	0.00378788	S	protein_coding
ENSG00000085999	RAD54L	0.0336435	S	protein_coding
ENSG00000086061	DNAJA1	0.0283242	M/G1	protein_coding
ENSG00000086300	SNX10	0.0318047	S	protein_coding
ENSG00000086712	TXLNG	0.0166147	M/G1	protein_coding
ENSG00000087074	PPP1R15A	0.00675676	S	protein_coding
ENSG00000087502	ERGIC2	0.0489978	G1/S	protein_coding
ENSG00000087586	AURKA	0	G2	protein_coding
ENSG00000087903	RFX2	0.018768	S	protein_coding
ENSG00000088205	DDX18	0.0116129	G1/S	protein_coding
ENSG00000088305	DNMT3B	0.0363014	S	protein_coding
ENSG00000088325	TPX2	0	M/G1	protein_coding
ENSG00000088682	COQ9	0.0397503	S	protein_coding
ENSG00000088854	C20orf194	0.0124844	S	protein_coding
ENSG00000088986	DYNLL1	0.0278662	G2	protein_coding
ENSG00000089048	ESF1	0	G1/S	protein_coding
ENSG00000089177	KIF16B	0.013683	S	protein_coding
ENSG00000089685	BIRC5	0.00250627	M/G1	protein_coding
ENSG00000089737	DDX24	0.0272654	M/G1	protein_coding
ENSG00000089902	RCOR1	0.0256724	G2	protein_coding
ENSG00000090776	EFNB1	0	G2	protein_coding
ENSG00000090889	KIF4A	0.00260417	M/G1	protein_coding
ENSG00000091127	PUS7	0.0100287	G1/S	protein_coding
ENSG00000091157	WDR7	0.0328283	S	protein_coding
ENSG00000091409	ITGA6	0	M/G1	protein_coding
ENSG00000091490	SEL1L3	0.0188324	S	protein_coding
ENSG00000091527	CDV3	0.00248756	M/G1	protein_coding
ENSG00000091651	ORC6	0.0403587	G1/S	protein_coding
ENSG00000092140	G2E3	0	G2/M	protein_coding
ENSG00000092470	WDR76	0	G1/S	protein_coding
ENSG00000092853	CLSPN	0	S	protein_coding
ENSG00000092964	DPYSL2	0	S	protein_coding
ENSG00000092969	TGFB2	0.0193548	S	protein_coding
ENSG00000093009	CDC45	0	G1/S	protein_coding
ENSG00000093183	SEC22C	0.0323636	S	protein_coding
ENSG00000094804	CDC6	0	G1/S	protein_coding
ENSG00000095002	MSH2	0	G1/S	protein_coding
ENSG00000095139	ARCN1	0.0464183	M/G1	protein_coding
ENSG00000095209	TMEM38B	0.00888889	S	protein_coding
ENSG00000095585	BLNK	0.0488889	S	protein_coding
ENSG00000096063	SRPK1	0	M/G1	protein_coding
ENSG00000096093	EFHC1	0	S	protein_coding
ENSG00000096384	HSP90AB1	0.0109439	G1/S	protein_coding
ENSG00000096746	HNRNPH3	0.00555556	M/G1	protein_coding
ENSG00000097046	CDC7	0.00537634	S	protein_coding
ENSG00000099139	PCSK5	0.0397946	S	protein_coding
ENSG00000099260	PALMD	0.00965517	S	protein_coding
ENSG00000099377	HSD3B7	0.0341151	S	protein_coding
ENSG00000099910	KLHL22	0	S	protein_coding
ENSG00000099940	SNAP29	0.0398172	S	protein_coding
ENSG00000099942	CRKL	0.0271783	G1/S	protein_coding
ENSG00000099957	P2RX6	0.0456407	S	protein_coding
ENSG00000100023	PPIL2	0.0422623	S	protein_coding
ENSG00000100029	PES1	0.00762195	G1/S	protein_coding
ENSG00000100065	CARD10	0.0164948	S	protein_coding
ENSG00000100075	SLC25A1	0.0322817	S	protein_coding
ENSG00000100162	CENPM	0.0114943	S	protein_coding
ENSG00000100201	DDX17	0.0106383	M/G1	protein_coding
ENSG00000100221	JOSD1	0.0255987	S	protein_coding
ENSG00000100228	RAB36	0.0351182	S	protein_coding
ENSG00000100242	SUN2	0	M/G1	protein_coding
ENSG00000100258	LMF2	0.0138249	S	protein_coding
ENSG00000100297	MCM5	0.00387597	G1/S	protein_coding
ENSG00000100342	APOL1	0	M/G1	protein_coding
ENSG00000100412	ACO2	0.0186741	S	protein_coding
ENSG00000100416	TRMU	0.0191388	M/G1	protein_coding
ENSG00000100417	PMM1	0.0453208	S	protein_coding
ENSG00000100441	KHNYN	0.0100143	S	protein_coding
ENSG00000100461	RBM23	0.0155556	S	protein_coding
ENSG00000100462	PRMT5	0.0135294	M/G1	protein_coding
ENSG00000100479	POLE2	0	G1/S	protein_coding
ENSG00000100522	GNPNAT1	0.0121065	M/G1	protein_coding
ENSG00000100526	CDKN3	0.002457	M/G1	protein_coding
ENSG00000100580	TMED8	0.0139697	S	protein_coding
ENSG00000100591	AHSA1	0	G1/S	protein_coding
ENSG00000100596	SPTLC2	0.0273312	M/G1	protein_coding
ENSG00000100603	SNW1	0.0123305	G1/S	protein_coding
ENSG00000100726	TELO2	0.0163265	S	protein_coding
ENSG00000100784	RPS6KA5	0.00245098	S	protein_coding
ENSG00000100796	PPP4R3A	0.0109589	M/G1	protein_coding
ENSG00000100889	PCK2	0.00660066	S	protein_coding
ENSG00000100941	PNN	0.0165803	G1/S	protein_coding
ENSG00000100983	GSS	0.0428397	S	protein_coding
ENSG00000100997	ABHD12	0.0307346	S	protein_coding
ENSG00000101000	PROCR	0.0443525	G1/S	protein_coding
ENSG00000101040	ZMYND8	0.0406349	G2	protein_coding
ENSG00000101057	MYBL2	0.0106667	S	protein_coding
ENSG00000101166	PRELID3B	0.046697	G1/S	protein_coding
ENSG00000101190	TCFL5	0.00793651	S	protein_coding
ENSG00000101224	CDC25B	0.0206835	G2	protein_coding
ENSG00000101266	CSNK2A1	0.0185728	G1/S	protein_coding
ENSG00000101361	NOP56	0.0170341	G1/S	protein_coding
ENSG00000101384	JAG1	0.0108992	G1/S	protein_coding
ENSG00000101412	E2F1	0	G1/S	protein_coding
ENSG00000101417	PXMP4	0.00541516	S	protein_coding
ENSG00000101447	FAM83D	0	G2	protein_coding
ENSG00000101452	DHX35	0.0400651	G1/S	protein_coding
ENSG00000101670	LIPG	0.0254725	S	protein_coding
ENSG00000101751	POLI	0.0250836	S	protein_coding
ENSG00000101773	RBBP8	0.00389864	S	protein_coding
ENSG00000101844	ATG4A	0.030303	S	protein_coding
ENSG00000101868	POLA1	0	S	protein_coding
ENSG00000101871	MID1	0.0153677	S	protein_coding
ENSG00000101911	PRPS2	0.0225694	G1/S	protein_coding
ENSG00000102054	RBBP7	0.0479684	S	protein_coding
ENSG00000102078	SLC25A14	0.042284	S	protein_coding
ENSG00000102287	GABRE	0.0056391	S	protein_coding
ENSG00000102302	FGD1	0.0292984	S	protein_coding
ENSG00000102384	CENPI	0.0463231	S	protein_coding
ENSG00000102554	KLF5	0	S	protein_coding
ENSG00000102781	KATNAL1	0	S	protein_coding
ENSG00000102977	ACD	0.0373832	G1/S	protein_coding
ENSG00000103064	SLC7A6	0	M/G1	protein_coding
ENSG00000103067	ESRP2	0.00212314	G2/M	protein_coding
ENSG00000103126	AXIN1	0.0170683	M/G1	protein_coding
ENSG00000103160	HSDL1	0.0297937	S	protein_coding
ENSG00000103227	LMF1	0.0402042	S	protein_coding
ENSG00000103326	CAPN15	0.0165289	G2	protein_coding
ENSG00000103342	GSPT1	0.00266667	M/G1	protein_coding
ENSG00000103365	GGA2	0	G1/S	protein_coding
ENSG00000103540	CCP110	0	S	protein_coding
ENSG00000104093	DMXL2	0	S	protein_coding
ENSG00000104131	EIF3J	0.00528169	M/G1	protein_coding
ENSG00000104228	TRIM35	0.0159574	M/G1	protein_coding
ENSG00000104267	CA2	0	S	protein_coding
ENSG00000104331	IMPAD1	0.0335714	G1/S	protein_coding
ENSG00000104356	POP1	0.012987	G2	protein_coding
ENSG00000104413	ESRP1	0.00803859	G2/M	protein_coding
ENSG00000104427	ZC2HC1A	0.0390987	S	protein_coding
ENSG00000104497	SNX16	0.0089955	S	protein_coding
ENSG00000104689	TNFRSF10A	0.02589	M/G1	protein_coding
ENSG00000104728	ARHGEF10	0.0395257	S	protein_coding
ENSG00000104738	MCM4	0	G1/S	protein_coding
ENSG00000104756	KCTD9	0.0146561	G2	protein_coding
ENSG00000104889	RNASEH2A	0.00529101	S	protein_coding
ENSG00000105011	ASF1B	0	S	protein_coding
ENSG00000105053	VRK3	0.0480497	S	protein_coding
ENSG00000105127	AKAP8	0.0445954	M/G1	protein_coding
ENSG00000105173	CCNE1	0	S	protein_coding
ENSG00000105325	FZR1	0.00540541	G2	protein_coding
ENSG00000105355	PLIN3	0.0125313	M/G1	protein_coding
ENSG00000105426	PTPRS	0.0409836	S	protein_coding
ENSG00000105486	LIG1	0.00222717	S	protein_coding
ENSG00000105576	TNPO2	0.00234742	G2/M	protein_coding
ENSG00000105612	DNASE2	0.0170512	S	protein_coding
ENSG00000105821	DNAJC2	0	M/G1	protein_coding
ENSG00000105835	NAMPT	0.0198198	M/G1	protein_coding
ENSG00000105849	TWISTNB	0.00796178	G1/S	protein_coding
ENSG00000105939	ZC3HAV1	0	M/G1	protein_coding
ENSG00000105967	TFEC	0.004158	S	protein_coding
ENSG00000105976	MET	0.0185701	G2	protein_coding
ENSG00000106070	GRB10	0.00220751	M/G1	protein_coding
ENSG00000106123	EPHB6	0.019337	S	protein_coding
ENSG00000106263	EIF3B	0.013986	G1/S	protein_coding
ENSG00000106367	AP1S1	0.0221043	S	protein_coding
ENSG00000106392	C1GALT1	0.0229787	G1/S	protein_coding
ENSG00000106399	RPA3	0.0236486	S	protein_coding
ENSG00000106415	GLCCI1	0.0349895	S	protein_coding
ENSG00000106459	NRF1	0.0066335	M/G1	protein_coding
ENSG00000106460	TMEM106B	0.0396518	S	protein_coding
ENSG00000106462	EZH2	0.00382409	S	protein_coding
ENSG00000106554	CHCHD3	0.010582	S	protein_coding
ENSG00000106588	PSMA2	0.0279107	G1/S	protein_coding
ENSG00000106591	MRPL32	0.0252855	G1/S	protein_coding
ENSG00000106638	TBL2	0.00263852	M/G1	protein_coding
ENSG00000106789	CORO2A	0.043014	S	protein_coding
ENSG00000106804	C5	0	S	protein_coding
ENSG00000106823	ECM2	0.0440912	S	protein_coding
ENSG00000106868	SUSD1	0.0266559	S	protein_coding
ENSG00000107105	ELAVL2	0.0108548	S	protein_coding
ENSG00000107201	DDX58	0	M/G1	protein_coding
ENSG00000107281	NPDC1	0.0317812	S	protein_coding
ENSG00000107581	EIF3A	0.0153846	G1/S	protein_coding
ENSG00000107651	SEC23IP	0.00520833	M/G1	protein_coding
ENSG00000107679	PLEKHA1	0.0184109	S	protein_coding
ENSG00000107815	C10orf2	0.0091047	M/G1	protein_coding
ENSG00000107821	KAZALD1	0.0206093	S	protein_coding
ENSG00000107890	ANKRD26	0.00902256	S	protein_coding
ENSG00000107929	LARP4B	0.0160772	M/G1	protein_coding
ENSG00000107937	GTPBP4	0.00225734	M/G1	protein_coding
ENSG00000107949	BCCIP	0.0123762	G1/S	protein_coding
ENSG00000107957	SH3PXD2A	0.0277338	G2	protein_coding
ENSG00000108021	FAM208B	0	M/G1	protein_coding
ENSG00000108100	CCNY	0.0206649	S	protein_coding
ENSG00000108106	UBE2S	0.00230947	G2/M	protein_coding
ENSG00000108256	NUFIP2	0.0161464	M/G1	protein_coding
ENSG00000108306	FBXL20	0.0303951	G1/S	protein_coding
ENSG00000108384	RAD51C	0.0396721	S	protein_coding
ENSG00000108395	TRIM37	0.00809061	G1/S	protein_coding
ENSG00000108510	MED13	0.01221	G2	protein_coding
ENSG00000108528	SLC25A11	0.0199095	S	protein_coding
ENSG00000108639	SYNGR2	0.0367498	G2/M	protein_coding
ENSG00000108651	UTP6	0.0131737	M/G1	protein_coding
ENSG00000108669	CYTH1	0.0364011	S	protein_coding
ENSG00000108771	DHX58	0.0130332	M/G1	protein_coding
ENSG00000108840	HDAC5	0.0367995	S	protein_coding
ENSG00000108984	MAP2K6	0.0190295	S	protein_coding
ENSG00000109046	WSB1	0.00900901	G2	protein_coding
ENSG00000109084	TMEM97	0	G1/S	protein_coding
ENSG00000109452	INPP4B	0.0386152	S	protein_coding
ENSG00000109458	GAB1	0.0463387	S	protein_coding
ENSG00000109519	GRPEL1	0	M/G1	protein_coding
ENSG00000109534	GAR1	0.00656814	M/G1	protein_coding
ENSG00000109606	DHX15	0.0243289	G1/S	protein_coding
ENSG00000109618	SEPSECS	0.042102	S	protein_coding
ENSG00000109654	TRIM2	0.0078125	S	protein_coding
ENSG00000109787	KLF3	0.00535714	G2/M	protein_coding
ENSG00000109920	FNBP4	0.0140023	G2	protein_coding
ENSG00000109971	HSPA8	0	M/G1	protein_coding
ENSG00000110066	KMT5B	0.0155729	M/G1	protein_coding
ENSG00000110075	PPP6R3	0.0336676	M/G1	protein_coding
ENSG00000110092	CCND1	0	M/G1	protein_coding
ENSG00000110104	CCDC86	0.0324006	M/G1	protein_coding
ENSG00000110172	CHORDC1	0	M/G1	protein_coding
ENSG00000110315	RNF141	0.00791139	S	protein_coding
ENSG00000110321	EIF4G2	0.0397801	M/G1	protein_coding
ENSG00000110435	PDHX	0.0232959	S	protein_coding
ENSG00000110455	ACCS	0.0340909	S	protein_coding
ENSG00000110660	SLC35F2	0.00239808	G1/S	protein_coding
ENSG00000110713	NUP98	0.00416667	M/G1	protein_coding
ENSG00000110719	TCIRG1	0.0183398	S	protein_coding
ENSG00000110852	CLEC2B	0.0313199	S	protein_coding
ENSG00000111110	PPM1H	0.0413016	S	protein_coding
ENSG00000111142	METAP2	0.0398714	G1/S	protein_coding
ENSG00000111247	RAD51AP1	0	S	protein_coding
ENSG00000111269	CREBL2	0.0349162	S	protein_coding
ENSG00000111276	CDKN1B	0.00234192	S	protein_coding
ENSG00000111300	NAA25	0.0163432	M/G1	protein_coding
ENSG00000111321	LTBR	0.0311804	M/G1	protein_coding
ENSG00000111335	OAS2	0.00763359	M/G1	protein_coding
ENSG00000111371	SLC38A1	0.0435045	M/G1	protein_coding
ENSG00000111445	RFC5	0	S	protein_coding
ENSG00000111450	STX2	0.0198915	S	protein_coding
ENSG00000111530	CAND1	0.0485491	G1/S	protein_coding
ENSG00000111554	MDM1	0.00765697	G1/S	protein_coding
ENSG00000111602	TIMELESS	0.00539568	S	protein_coding
ENSG00000111641	NOP2	0.0479025	M/G1	protein_coding
ENSG00000111665	CDCA3	0	G2	protein_coding
ENSG00000111674	ENO2	0.00973574	S	protein_coding
ENSG00000111711	GOLT1B	0.0126354	G1/S	protein_coding
ENSG00000111859	NEDD9	0	S	protein_coding
ENSG00000111877	MCM9	0.00550459	G1/S	protein_coding
ENSG00000111912	NCOA7	0	S	protein_coding
ENSG00000112039	FANCE	0.00780031	G1/S	protein_coding
ENSG00000112118	MCM3	0	G1/S	protein_coding
ENSG00000112242	E2F3	0	M/G1	protein_coding
ENSG00000112312	GMNN	0	G1/S	protein_coding
ENSG00000112365	ZBTB24	0.040404	M/G1	protein_coding
ENSG00000112414	ADGRG6	0.0221932	G2	protein_coding
ENSG00000112473	SLC39A7	0.011509	G1/S	protein_coding
ENSG00000112559	MDFI	0.0171198	G2/M	protein_coding
ENSG00000112658	SRF	0.0479569	G2/M	protein_coding
ENSG00000112659	CUL9	0.00402414	S	protein_coding
ENSG00000112742	TTK	0	G2	protein_coding
ENSG00000112893	MAN2A1	0.0328757	S	protein_coding
ENSG00000112902	SEMA5A	0.00878477	S	protein_coding
ENSG00000112983	BRD8	0	G2	protein_coding
ENSG00000112984	KIF20A	0	M/G1	protein_coding
ENSG00000112992	NNT	0.0365606	S	protein_coding
ENSG00000113161	HMGCR	0.0184825	M/G1	protein_coding
ENSG00000113282	CLINT1	0.0132212	M/G1	protein_coding
ENSG00000113318	MSH3	0.0160256	G1/S	protein_coding
ENSG00000113369	ARRDC3	0	S	protein_coding
ENSG00000113448	PDE4D	0.016129	S	protein_coding
ENSG00000113456	RAD1	0.00562852	G1/S	protein_coding
ENSG00000113460	BRIX1	0	G1/S	protein_coding
ENSG00000113569	NUP155	0.0462695	S	protein_coding
ENSG00000113649	TCERG1	0.0288837	M/G1	protein_coding
ENSG00000114120	SLC25A36	0.0365687	G1/S	protein_coding
ENSG00000114166	KAT2B	0.0398833	S	protein_coding
ENSG00000114209	PDCD10	0.0343378	G1/S	protein_coding
ENSG00000114331	ACAP2	0.0130024	S	protein_coding
ENSG00000114346	ECT2	0	G2	protein_coding
ENSG00000114405	C3orf14	0.0325055	S	protein_coding
ENSG00000114480	GBE1	0.0489161	S	protein_coding
ENSG00000114648	KLHL18	0.0451613	M/G1	protein_coding
ENSG00000114767	RRP9	0.0359862	G1/S	protein_coding
ENSG00000115053	NCL	0.00224215	G1/S	protein_coding
ENSG00000115073	ACTR1B	0.00990099	S	protein_coding
ENSG00000115163	CENPA	0	G2	protein_coding
ENSG00000115221	ITGB6	0.0206463	S	protein_coding
ENSG00000115267	IFIH1	0	M/G1	protein_coding
ENSG00000115295	CLIP4	0.00218818	S	protein_coding
ENSG00000115392	FANCL	0	G1/S	protein_coding
ENSG00000115419	GLS	0.0194265	G2	protein_coding
ENSG00000115541	HSPE1	0.0375839	G1/S	protein_coding
ENSG00000115594	IL1R1	0	S	protein_coding
ENSG00000115687	PASK	0	S	protein_coding
ENSG00000115816	CEBPZ	0.00385356	G1/S	protein_coding
ENSG00000115902	SLC1A4	0.00392927	S	protein_coding
ENSG00000115946	PNO1	0	M/G1	protein_coding
ENSG00000115963	RND3	0.00511945	S	protein_coding
ENSG00000116062	MSH6	0	G1/S	protein_coding
ENSG00000116151	MORN1	0.0368243	S	protein_coding
ENSG00000116191	RALGPS2	0.0183221	G2/M	protein_coding
ENSG00000116212	LRRC42	0.0344343	G1/S	protein_coding
ENSG00000116237	ICMT	0	S	protein_coding
ENSG00000116350	SRSF4	0.0414573	G1/S	protein_coding
ENSG00000116455	WDR77	0.0289969	M/G1	protein_coding
ENSG00000116497	S100PBP	0.0230967	S	protein_coding
ENSG00000116667	C1orf21	0	S	protein_coding
ENSG00000116670	MAD2L2	0.0430825	S	protein_coding
ENSG00000116675	DNAJC6	0	S	protein_coding
ENSG00000116717	GADD45A	0.00386847	S	protein_coding
ENSG00000116729	WLS	0.0454279	S	protein_coding
ENSG00000116747	TROVE2	0.0367746	G1/S	protein_coding
ENSG00000116761	CTH	0.0335954	S	protein_coding
ENSG00000116793	PHTF1	0.0167015	S	protein_coding
ENSG00000116885	OSCP1	0.0322344	S	protein_coding
ENSG00000116977	LGALS8	0.0288387	S	protein_coding
ENSG00000116984	MTR	0.0397765	S	protein_coding
ENSG00000117000	RLF	0.0340426	G1/S	protein_coding
ENSG00000117009	KMO	0.0122549	G2	protein_coding
ENSG00000117054	ACADM	0.00672269	S	protein_coding
ENSG00000117069	ST6GALNAC5	0	S	protein_coding
ENSG00000117114	ADGRL2	0.0165631	S	protein_coding
ENSG00000117139	KDM5B	0	G2	protein_coding
ENSG00000117155	SSX2IP	0.0402299	G1/S	protein_coding
ENSG00000117174	ZNHIT6	0.0214477	M/G1	protein_coding
ENSG00000117308	GALE	0.0339044	S	protein_coding
ENSG00000117318	ID3	0.0308503	G1/S	protein_coding
ENSG00000117399	CDC20	0	M/G1	protein_coding
ENSG00000117407	ARTN	0	S	protein_coding
ENSG00000117408	IPO13	0.0413534	S	protein_coding
ENSG00000117461	PIK3R3	0.0422098	S	protein_coding
ENSG00000117523	PRRC2C	0.00257069	M/G1	protein_coding
ENSG00000117632	STMN1	0.0171371	S	protein_coding
ENSG00000117650	NEK2	0	G2	protein_coding
ENSG00000117724	CENPF	0	G2/M	protein_coding
ENSG00000117748	RPA2	0.00879765	G1/S	protein_coding
ENSG00000117877	CD3EAP	0.0336195	M/G1	protein_coding
ENSG00000118193	KIF14	0	G2	protein_coding
ENSG00000118197	DDX59	0.0160944	S	protein_coding
ENSG00000118257	NRP2	0.0479297	G2/M	protein_coding
ENSG00000118260	CREB1	0.0435308	S	protein_coding
ENSG00000118263	KLF7	0.0398026	G2	protein_coding
ENSG00000118412	CASP8AP2	0	G1/S	protein_coding
ENSG00000118513	MYB	0.0138889	G1/S	protein_coding
ENSG00000118655	DCLRE1B	0.0152174	G1/S	protein_coding
ENSG00000118960	HS1BP3	0.0462593	S	protein_coding
ENSG00000118971	CCND2	0.00389105	M/G1	protein_coding
ENSG00000119285	HEATR1	0.00870827	M/G1	protein_coding
ENSG00000119333	WDR34	0	S	protein_coding
ENSG00000119335	SET	0.0440739	G1/S	protein_coding
ENSG00000119397	CNTRL	0.00887574	G2/M	protein_coding
ENSG00000119403	PHF19	0.00414938	M/G1	protein_coding
ENSG00000119471	HSDL2	0.0152027	S	protein_coding
ENSG00000119514	GALNT12	0.0021322	S	protein_coding
ENSG00000119559	C19orf25	0.0465116	G1/S	protein_coding
ENSG00000119661	DNAL1	0.0235889	S	protein_coding
ENSG00000119685	TTLL5	0.0441264	S	protein_coding
ENSG00000119707	RBM25	0.0106101	M/G1	protein_coding
ENSG00000119760	SUPT7L	0.00771605	S	protein_coding
ENSG00000119917	IFIT3	0.0193015	G2/M	protein_coding
ENSG00000119922	IFIT2	0.0401786	M/G1	protein_coding
ENSG00000119969	HELLS	0	S	protein_coding
ENSG00000120129	DUSP1	0.022007	S	protein_coding
ENSG00000120158	RCL1	0.0151856	G1/S	protein_coding
ENSG00000120334	CENPL	0.029389	G2	protein_coding
ENSG00000120539	MASTL	0	G1/S	protein_coding
ENSG00000120594	PLXDC2	0	S	protein_coding
ENSG00000120686	UFM1	0.0343484	G1/S	protein_coding
ENSG00000120694	HSPH1	0.00217391	G2/M	protein_coding
ENSG00000120800	UTP20	0.0217391	G1/S	protein_coding
ENSG00000120875	DUSP4	0	G2/M	protein_coding
ENSG00000120925	RNF170	0.00379507	S	protein_coding
ENSG00000120948	TARDBP	0.0040568	G1/S	protein_coding
ENSG00000121207	LRAT	0	G1/S	protein_coding
ENSG00000121211	MND1	0.0219877	G1/S	protein_coding
ENSG00000121236	TRIM6	0.0178218	S	protein_coding
ENSG00000121486	TRMT1L	0.0308735	S	protein_coding
ENSG00000121579	NAA50	0.0292533	G1/S	protein_coding
ENSG00000121621	KIF18A	0	G2	protein_coding
ENSG00000121858	TNFSF10	0.0436099	S	protein_coding
ENSG00000121892	PDS5A	0.045977	G1/S	protein_coding
ENSG00000121940	CLCC1	0.00262467	S	protein_coding
ENSG00000121957	GPSM2	0	G2/M	protein_coding
ENSG00000122126	OCRL	0.0114068	S	protein_coding
ENSG00000122378	FAM213A	0.0428135	S	protein_coding
ENSG00000122435	TRMT13	0.0344828	M/G1	protein_coding
ENSG00000122483	CCDC18	0.00783699	G2/M	protein_coding
ENSG00000122547	EEPD1	0.0391506	S	protein_coding
ENSG00000122565	CBX3	0.00980392	G1/S	protein_coding
ENSG00000122591	FAM126A	0	G2	protein_coding
ENSG00000122643	NT5C3A	0.0403944	G1/S	protein_coding
ENSG00000122644	ARL4A	0.0179641	S	protein_coding
ENSG00000122687	FTSJ2	0.0151188	G1/S	protein_coding
ENSG00000122873	CISD1	0.0253322	G1/S	protein_coding
ENSG00000122952	ZWINT	0	S	protein_coding
ENSG00000123080	CDKN2C	0.00247525	S	protein_coding
ENSG00000123146	ADGRE5	0	G2	protein_coding
ENSG00000123219	CENPK	0.0116883	S	protein_coding
ENSG00000123374	CDK2	0	S	protein_coding
ENSG00000123473	STIL	0.00263158	S	protein_coding
ENSG00000123485	HJURP	0	G2	protein_coding
ENSG00000123505	AMD1	0.008	M/G1	protein_coding
ENSG00000123545	NDUFAF4	0.0237489	G1/S	protein_coding
ENSG00000123607	TTC21B	0.0233161	S	protein_coding
ENSG00000123636	BAZ2B	0.0192123	S	protein_coding
ENSG00000123737	EXOSC9	0.00232019	G1/S	protein_coding
ENSG00000123908	AGO2	0.0455607	G2/M	protein_coding
ENSG00000123933	MXD4	0.0456927	S	protein_coding
ENSG00000123975	CKS2	0	G2/M	protein_coding
ENSG00000124074	ENKD1	0.027668	S	protein_coding
ENSG00000124120	TTPAL	0.0287044	S	protein_coding
ENSG00000124126	PREX1	0.0432136	S	protein_coding
ENSG00000124181	PLCG1	0.00377358	S	protein_coding
ENSG00000124201	ZNFX1	0	M/G1	protein_coding
ENSG00000124275	MTRR	0.00806452	G1/S	protein_coding
ENSG00000124279	FASTKD3	0.0461361	G1/S	protein_coding
ENSG00000124383	MPHOSPH10	0.0156775	G1/S	protein_coding
ENSG00000124496	TRERF1	0.00883652	S	protein_coding
ENSG00000124532	MRS2	0.0186824	G1/S	protein_coding
ENSG00000124610	HIST1H1A	0.0385895	S	protein_coding
ENSG00000124767	GLO1	0.0185366	G1/S	protein_coding
ENSG00000124789	NUP153	0.0123916	M/G1	protein_coding
ENSG00000124802	EEF1E1	0.0366599	G1/S	protein_coding
ENSG00000124831	LRRFIP1	0	M/G1	protein_coding
ENSG00000124942	AHNAK	0.0038835	M/G1	protein_coding
ENSG00000125124	BBS2	0	S	protein_coding
ENSG00000125347	IRF1	0.0423362	S	protein_coding
ENSG00000125378	BMP4	0.0185547	G2	protein_coding
ENSG00000125485	DDX31	0.00399202	M/G1	protein_coding
ENSG00000125520	SLC2A4RG	0.0190114	S	protein_coding
ENSG00000125630	POLR1B	0.00679117	M/G1	protein_coding
ENSG00000125731	SH2D3A	0.0302343	G2	protein_coding
ENSG00000125740	FOSB	0	S	protein_coding
ENSG00000125779	PANK2	0.0097493	S	protein_coding
ENSG00000125817	CENPB	0.0137457	G1/S	protein_coding
ENSG00000125827	TMX4	0	S	protein_coding
ENSG00000125843	AP5S1	0.0315282	S	protein_coding
ENSG00000125845	BMP2	0.0125628	G2	protein_coding
ENSG00000125848	FLRT3	0	S	protein_coding
ENSG00000125885	MCM8	0	S	protein_coding
ENSG00000125967	NECAB3	0.0262732	S	protein_coding
ENSG00000125968	ID1	0.037037	G1/S	protein_coding
ENSG00000126215	XRCC3	0	G1/S	protein_coding
ENSG00000126261	UBA2	0.0163599	G1/S	protein_coding
ENSG00000126368	NR1D1	0.0464846	M/G1	protein_coding
ENSG00000126773	PCNXL4	0.0277557	S	protein_coding
ENSG00000126787	DLGAP5	0	M/G1	protein_coding
ENSG00000126804	ZBTB1	0.0489433	G1/S	protein_coding
ENSG00000126945	HNRNPH2	0.0312268	G1/S	protein_coding
ENSG00000127084	FGD3	0.00268817	S	protein_coding
ENSG00000127191	TRAF2	0.011583	M/G1	protein_coding
ENSG00000127328	RAB3IP	0.0162644	S	protein_coding
ENSG00000127334	DYRK2	0.0191257	M/G1	protein_coding
ENSG00000127337	YEATS4	0	G1/S	protein_coding
ENSG00000127445	PIN1	0.0413275	S	protein_coding
ENSG00000127483	HP1BP3	0.0161638	G2	protein_coding
ENSG00000127564	PKMYT1	0.0155039	S	protein_coding
ENSG00000127586	CHTF18	0.0184287	S	protein_coding
ENSG00000127663	KDM4B	0.0213713	G2/M	protein_coding
ENSG00000127863	TNFRSF19	0.0397913	S	protein_coding
ENSG00000128050	PAICS	0.0186393	G1/S	protein_coding
ENSG00000128052	KDR	0.0111402	G2	protein_coding
ENSG00000128059	PPAT	0	G1/S	protein_coding
ENSG00000128191	DGCR8	0	S	protein_coding
ENSG00000128284	APOL3	0.0253268	G2	protein_coding
ENSG00000128408	RIBC2	0	S	protein_coding
ENSG00000128510	CPA4	0.0155902	S	protein_coding
ENSG00000128581	IFT22	0.00867052	S	protein_coding
ENSG00000128641	MYO1B	0.0308271	M/G1	protein_coding
ENSG00000128694	OSGEPL1	0.0363512	G1/S	protein_coding
ENSG00000128708	HAT1	0	S	protein_coding
ENSG00000128944	KNSTRN	0	G2/M	protein_coding
ENSG00000128951	DUT	0	G1/S	protein_coding
ENSG00000128973	CLN6	0.0419776	S	protein_coding
ENSG00000129003	VPS13C	0.0323054	S	protein_coding
ENSG00000129055	ANAPC13	0.0298851	S	protein_coding
ENSG00000129071	MBD4	0.0391247	S	protein_coding
ENSG00000129173	E2F8	0.0119949	S	protein_coding
ENSG00000129195	FAM64A	0	G2	protein_coding
ENSG00000129451	KLK10	0.0420561	M/G1	protein_coding
ENSG00000129460	NGDN	0.0400898	M/G1	protein_coding
ENSG00000129474	AJUBA	0.0420792	G2	protein_coding
ENSG00000129514	FOXA1	0.0345314	G1/S	protein_coding
ENSG00000129691	ASH2L	0.0326087	S	protein_coding
ENSG00000129946	SHC2	0.0398316	S	protein_coding
ENSG00000130055	GDPD2	0.0484051	G2/M	protein_coding
ENSG00000130193	THEM6	0.0460564	G1/S	protein_coding
ENSG00000130522	JUND	0	S	protein_coding
ENSG00000130560	UBAC1	0.0230179	G1/S	protein_coding
ENSG00000130589	HELZ2	0.0117801	S	protein_coding
ENSG00000130702	LAMA5	0.0482875	S	protein_coding
ENSG00000130713	EXOSC2	0.015625	G1/S	protein_coding
ENSG00000130762	ARHGEF16	0.0152838	S	protein_coding
ENSG00000130818	ZNF426	0.0427611	G1/S	protein_coding
ENSG00000130826	DKC1	0	M/G1	protein_coding
ENSG00000130830	MPP1	0.0399091	S	protein_coding
ENSG00000131016	AKAP12	0.00665557	G2	protein_coding
ENSG00000131069	ACSS2	0.0458979	S	protein_coding
ENSG00000131127	ZNF141	0.00543478	G1/S	protein_coding
ENSG00000131153	GINS2	0.00246914	G1/S	protein_coding
ENSG00000131203	IDO1	0.0480769	G2/M	protein_coding
ENSG00000131238	PPT1	0.0278219	S	protein_coding
ENSG00000131323	TRAF3	0.044405	M/G1	protein_coding
ENSG00000131375	CAPN7	0.0160085	S	protein_coding
ENSG00000131462	TUBG1	0.039961	S	protein_coding
ENSG00000131467	PSME3	0.0163767	M/G1	protein_coding
ENSG00000131470	PSMC3IP	0	G1/S	protein_coding
ENSG00000131473	ACLY	0.00253165	M/G1	protein_coding
ENSG00000131475	VPS25	0	S	protein_coding
ENSG00000131747	TOP2A	0	G2	protein_coding
ENSG00000131773	KHDRBS3	0.0434783	S	protein_coding
ENSG00000131871	VIMP	0.0236887	M/G1	protein_coding
ENSG00000132128	LRRC41	0	M/G1	protein_coding
ENSG00000132199	ENOSF1	0.018664	S	protein_coding
ENSG00000132326	PER2	0.0334052	G1/S	protein_coding
ENSG00000132388	UBE2G1	0.0421053	M/G1	protein_coding
ENSG00000132436	FIGNL1	0	G1/S	protein_coding
ENSG00000132463	GRSF1	0	G1/S	protein_coding
ENSG00000132467	UTP3	0.0397653	M/G1	protein_coding
ENSG00000132485	ZRANB2	0.0141011	G1/S	protein_coding
ENSG00000132517	SLC52A1	0.00551471	S	protein_coding
ENSG00000132530	XAF1	0.0366188	M/G1	protein_coding
ENSG00000132635	PCED1A	0.016546	S	protein_coding
ENSG00000132646	PCNA	0	G1/S	protein_coding
ENSG00000132780	NASP	0	G1/S	protein_coding
ENSG00000132823	OSER1	0.0288612	S	protein_coding
ENSG00000132963	POMP	0.0404551	G1/S	protein_coding
ENSG00000132964	CDK8	0.0331412	G1/S	protein_coding
ENSG00000133026	MYH10	0.0253475	S	protein_coding
ENSG00000133069	TMCC2	0.0310396	S	protein_coding
ENSG00000133104	SPG20	0.0111549	G1/S	protein_coding
ENSG00000133119	RFC3	0.0190658	G1/S	protein_coding
ENSG00000133131	MORC4	0.0114796	S	protein_coding
ENSG00000133247	KMT5C	0.0439952	S	protein_coding
ENSG00000133302	SLF1	0.0108401	G1/S	protein_coding
ENSG00000133321	RARRES3	0.0187793	M/G1	protein_coding
ENSG00000133398	MED10	0.0448378	M/G1	protein_coding
ENSG00000133460	SLC2A11	0.0214286	S	protein_coding
ENSG00000133597	ADCK2	0	S	protein_coding
ENSG00000133739	LRRCC1	0.0440476	S	protein_coding
ENSG00000133740	E2F5	0	G2	protein_coding
ENSG00000133835	HSD17B4	0.0460299	S	protein_coding
ENSG00000133961	NUMB	0	G2/M	protein_coding
ENSG00000134049	IER3IP1	0.0282575	G1/S	protein_coding
ENSG00000134057	CCNB1	0	G2/M	protein_coding
ENSG00000134215	VAV3	0.0152672	S	protein_coding
ENSG00000134222	PSRC1	0	G2	protein_coding
ENSG00000134250	NOTCH2	0	G2/M	protein_coding
ENSG00000134291	TMEM106C	0.00772798	S	protein_coding
ENSG00000134321	RSAD2	0.00227273	M/G1	protein_coding
ENSG00000134324	LPIN1	0.0158395	S	protein_coding
ENSG00000134326	CMPK2	0.0480226	M/G1	protein_coding
ENSG00000134330	IAH1	0.0163934	S	protein_coding
ENSG00000134352	IL6ST	0.0396008	M/G1	protein_coding
ENSG00000134363	FST	0.00533808	G2	protein_coding
ENSG00000134375	TIMM17A	0.00773994	G1/S	protein_coding
ENSG00000134644	PUM1	0.0152009	M/G1	protein_coding
ENSG00000134690	CDCA8	0	G2	protein_coding
ENSG00000134697	GNL2	0.0463652	M/G1	protein_coding
ENSG00000134748	PRPF38A	0.0283019	G1/S	protein_coding
ENSG00000134758	RNF138	0.00314465	G1/S	protein_coding
ENSG00000134852	CLOCK	0.00911854	G2	protein_coding
ENSG00000134987	WDR36	0.0123001	M/G1	protein_coding
ENSG00000135018	UBQLN1	0.0365854	M/G1	protein_coding
ENSG00000135048	TMEM2	0.00255102	G1/S	protein_coding
ENSG00000135069	PSAT1	0.0151679	S	protein_coding
ENSG00000135074	ADAM19	0.039897	G2	protein_coding
ENSG00000135114	OASL	0.0022779	M/G1	protein_coding
ENSG00000135241	PNPLA8	0.00230415	S	protein_coding
ENSG00000135245	HILPDA	0.0348432	S	protein_coding
ENSG00000135269	TES	0.0477273	G1/S	protein_coding
ENSG00000135272	MDFIC	0.0276899	G2/M	protein_coding
ENSG00000135316	SYNCRIP	0.0186275	M/G1	protein_coding
ENSG00000135334	AKIRIN2	0.0444313	G2	protein_coding
ENSG00000135336	ORC3	0.00241546	G1/S	protein_coding
ENSG00000135338	LCA5	0.037062	S	protein_coding
ENSG00000135372	NAT10	0.0124224	M/G1	protein_coding
ENSG00000135373	EHF	0.0130797	G2	protein_coding
ENSG00000135446	CDK4	0	S	protein_coding
ENSG00000135451	TROAP	0	G2	protein_coding
ENSG00000135473	PAN2	0.0151025	S	protein_coding
ENSG00000135476	ESPL1	0.00417537	G2	protein_coding
ENSG00000135486	HNRNPA1	0.0343619	G1/S	protein_coding
ENSG00000135709	KIAA0513	0.00215517	S	protein_coding
ENSG00000135763	URB2	0	M/G1	protein_coding
ENSG00000135766	EGLN1	0.00972222	G1/S	protein_coding
ENSG00000135776	ABCB10	0.0187441	S	protein_coding
ENSG00000135821	GLUL	0.00933908	M/G1	protein_coding
ENSG00000135913	USP37	0	G1/S	protein_coding
ENSG00000135926	TMBIM1	0.010929	M/G1	protein_coding
ENSG00000135932	CAB39	0.00549451	G2/M	protein_coding
ENSG00000135976	ANKRD36	0.0483781	S	protein_coding
ENSG00000136045	PWP1	0.0165119	M/G1	protein_coding
ENSG00000136068	FLNB	0.0130486	M/G1	protein_coding
ENSG00000136104	RNASEH2B	0.00515464	S	protein_coding
ENSG00000136108	CKAP2	0	G2	protein_coding
ENSG00000136114	THSD1	0.0433996	S	protein_coding
ENSG00000136122	BORA	0	G2	protein_coding
ENSG00000136231	IGF2BP3	0.040532	M/G1	protein_coding
ENSG00000136379	ABHD17C	0.0368349	G2	protein_coding
ENSG00000136492	BRIP1	0.00906344	S	protein_coding
ENSG00000136521	NDUFB5	0.0312966	S	protein_coding
ENSG00000136542	GALNT5	0.0229983	G2	protein_coding
ENSG00000136643	RPS6KC1	0.0157127	M/G1	protein_coding
ENSG00000136718	IMP4	0.0321873	M/G1	protein_coding
ENSG00000136770	DNAJC1	0.0392027	S	protein_coding
ENSG00000136811	ODF2	0	M/G1	protein_coding
ENSG00000136828	RALGPS1	0.0115237	S	protein_coding
ENSG00000136830	FAM129B	0.017017	M/G1	protein_coding
ENSG00000136868	SLC31A1	0.018591	G1/S	protein_coding
ENSG00000136875	PRPF4	0.0350451	G1/S	protein_coding
ENSG00000136891	TEX10	0.00556586	M/G1	protein_coding
ENSG00000136897	MRPL50	0.00561798	G1/S	protein_coding
ENSG00000136933	RABEPK	0	G1/S	protein_coding
ENSG00000136950	ARPC5L	0.0324108	G1/S	protein_coding
ENSG00000136982	DSCC1	0	G1/S	protein_coding
ENSG00000136997	MYC	0.0025974	G2	protein_coding
ENSG00000137054	POLR1E	0.0167513	G1/S	protein_coding
ENSG00000137135	ARHGEF39	0.0161117	G2	protein_coding
ENSG00000137193	PIM1	0.0166493	S	protein_coding
ENSG00000137266	SLC22A23	0.0324818	S	protein_coding
ENSG00000137310	TCF19	0	S	protein_coding
ENSG00000137338	PGBD1	0	S	protein_coding
ENSG00000137393	RNF144B	0	S	protein_coding
ENSG00000137502	RAB30	0.0367097	S	protein_coding
ENSG00000137504	CREBZF	0.045614	G1/S	protein_coding
ENSG00000137628	DDX60	0.00935252	M/G1	protein_coding
ENSG00000137642	SORL1	0.0276461	S	protein_coding
ENSG00000137692	DCUN1D5	0	M/G1	protein_coding
ENSG00000137700	SLC37A4	0.0405577	S	protein_coding
ENSG00000137801	THBS1	0.0167683	G2	protein_coding
ENSG00000137804	NUSAP1	0	G2	protein_coding
ENSG00000137807	KIF23	0	G2	protein_coding
ENSG00000137812	CASC5	0.00380228	G2	protein_coding
ENSG00000137814	HAUS2	0.0121655	S	protein_coding
ENSG00000137942	FNBP1L	0.0155211	G2	protein_coding
ENSG00000137955	RABGGTB	0	M/G1	protein_coding
ENSG00000137965	IFI44	0	M/G1	protein_coding
ENSG00000137975	CLCA2	0.0141884	S	protein_coding
ENSG00000138018	EPT1	0	M/G1	protein_coding
ENSG00000138031	ADCY3	0.00211416	G1/S	protein_coding
ENSG00000138036	DYNC2LI1	0.0132053	S	protein_coding
ENSG00000138061	CYP1B1	0.0027027	S	protein_coding
ENSG00000138085	ATRAID	0.0232759	S	protein_coding
ENSG00000138160	KIF11	0	G2	protein_coding
ENSG00000138180	CEP55	0	M/G1	protein_coding
ENSG00000138182	KIF20B	0	M/G1	protein_coding
ENSG00000138271	GPR87	0.0345557	S	protein_coding
ENSG00000138346	DNA2	0	S	protein_coding
ENSG00000138376	BARD1	0.0140515	G1/S	protein_coding
ENSG00000138385	SSB	0.0295245	G1/S	protein_coding
ENSG00000138463	DIRC2	0.0324344	S	protein_coding
ENSG00000138587	MNS1	0.00658979	S	protein_coding
ENSG00000138594	TMOD3	0.0389954	G2/M	protein_coding
ENSG00000138642	HERC6	0	M/G1	protein_coding
ENSG00000138646	HERC5	0.01	M/G1	protein_coding
ENSG00000138658	ZGRF1	0	G1/S	protein_coding
ENSG00000138670	RASGEF1B	0.0158228	S	protein_coding
ENSG00000138764	CCNG2	0	S	protein_coding
ENSG00000138771	SHROOM3	0.0417706	G2	protein_coding
ENSG00000138778	CENPE	0	G2	protein_coding
ENSG00000138802	SEC24B	0.0159405	M/G1	protein_coding
ENSG00000138835	RGS3	0	S	protein_coding
ENSG00000139133	ALG10	0.0136986	S	protein_coding
ENSG00000139144	PIK3C2G	0.00932568	S	protein_coding
ENSG00000139146	FAM60A	0	G2/M	protein_coding
ENSG00000139168	ZCRB1	0.0439068	S	protein_coding
ENSG00000139211	AMIGO2	0	S	protein_coding
ENSG00000139218	SCAF11	0.0252483	M/G1	protein_coding
ENSG00000139233	LLPH	0.0466705	G1/S	protein_coding
ENSG00000139266	MARCH9	0.0288162	S	protein_coding
ENSG00000139354	GAS2L3	0	G2	protein_coding
ENSG00000139625	MAP3K12	0.0463768	S	protein_coding
ENSG00000139697	SBNO1	0.00969529	G1/S	protein_coding
ENSG00000139793	MBNL2	0.0191939	S	protein_coding
ENSG00000139842	CUL4A	0.0342756	M/G1	protein_coding
ENSG00000139973	SYT16	0.0253112	S	protein_coding
ENSG00000140057	AK7	0.0481314	S	protein_coding
ENSG00000140259	MFAP1	0.0452409	G1/S	protein_coding
ENSG00000140284	SLC27A2	0.0026455	S	protein_coding
ENSG00000140332	TLE3	0.0186457	M/G1	protein_coding
ENSG00000140367	UBE2Q2	0.0236287	G2	protein_coding
ENSG00000140416	TPM1	0.0431349	M/G1	protein_coding
ENSG00000140443	IGF1R	0.0329233	S	protein_coding
ENSG00000140450	ARRDC4	0.0151351	S	protein_coding
ENSG00000140451	PIF1	0	G2	protein_coding
ENSG00000140455	USP3	0.0323529	M/G1	protein_coding
ENSG00000140525	FANCI	0	S	protein_coding
ENSG00000140534	TICRR	0.0253061	G2	protein_coding
ENSG00000140577	CRTC3	0.0342368	M/G1	protein_coding
ENSG00000140743	CDR2	0.0396982	G2	protein_coding
ENSG00000140853	NLRC5	0.0252693	G2	protein_coding
ENSG00000140876	NUDT7	0.036635	S	protein_coding
ENSG00000141013	GAS8	0.0333333	S	protein_coding
ENSG00000141030	COPS3	0.0485762	G1/S	protein_coding
ENSG00000141068	KSR1	0.0462428	S	protein_coding
ENSG00000141076	UTP4	0.0397242	M/G1	protein_coding
ENSG00000141198	TOM1L1	0.021796	G1/S	protein_coding
ENSG00000141378	PTRH2	0.0117188	M/G1	protein_coding
ENSG00000141380	SS18	0	G2/M	protein_coding
ENSG00000141385	AFG3L2	0.0412758	G1/S	protein_coding
ENSG00000141401	IMPA2	0.039703	S	protein_coding
ENSG00000141424	SLC39A6	0.0309933	G1/S	protein_coding
ENSG00000141425	RPRD1A	0.0278884	G1/S	protein_coding
ENSG00000141429	GALNT1	0.0218723	S	protein_coding
ENSG00000141448	GATA6	0.0154696	G2	protein_coding
ENSG00000141449	GREB1L	0.0389182	G2	protein_coding
ENSG00000141577	CEP131	0.0391766	S	protein_coding
ENSG00000141642	ELAC1	0.0116732	S	protein_coding
ENSG00000141682	PMAIP1	0.0191606	M/G1	protein_coding
ENSG00000141858	SAMD1	0	S	protein_coding
ENSG00000142459	EVI5L	0.0220653	S	protein_coding
ENSG00000142528	ZNF473	0.0237893	M/G1	protein_coding
ENSG00000142541	RPL13A	0.0463122	G1/S	protein_coding
ENSG00000142733	MAP3K6	0.0021645	S	protein_coding
ENSG00000142765	SYTL1	0.00530973	S	protein_coding
ENSG00000142856	ITGB3BP	0	S	protein_coding
ENSG00000142910	TINAGL1	0.0179283	M/G1	protein_coding
ENSG00000142945	KIF2C	0	G2	protein_coding
ENSG00000143061	IGSF3	0.0189394	S	protein_coding
ENSG00000143153	ATP1B1	0.0111695	S	protein_coding
ENSG00000143190	POU2F1	0.0125786	M/G1	protein_coding
ENSG00000143228	NUF2	0	G2	protein_coding
ENSG00000143314	MRPL24	0.0286275	S	protein_coding
ENSG00000143375	CGN	0.0344101	G2	protein_coding
ENSG00000143382	ADAMTSL4	0.0293663	S	protein_coding
ENSG00000143469	SYT14	0.0420762	S	protein_coding
ENSG00000143476	DTL	0	G1/S	protein_coding
ENSG00000143498	TAF1A	0.0191431	M/G1	protein_coding
ENSG00000143507	DUSP10	0.00560748	S	protein_coding
ENSG00000143578	CREB3L4	0.00769231	S	protein_coding
ENSG00000143653	SCCPDH	0.0341394	S	protein_coding
ENSG00000143669	LYST	0.0177515	S	protein_coding
ENSG00000143674	RP5-862P8.2	0.0185529	G1/S	protein_coding
ENSG00000143727	ACP1	0.0312036	G1/S	protein_coding
ENSG00000143761	ARF1	0.0182087	M/G1	protein_coding
ENSG00000143793	C1orf35	0.0349406	S	protein_coding
ENSG00000143797	MBOAT2	0.034386	M/G1	protein_coding
ENSG00000143799	PARP1	0.03052	G1/S	protein_coding
ENSG00000143815	LBR	0.0359364	M/G1	protein_coding
ENSG00000143878	RHOB	0.0114213	S	protein_coding
ENSG00000143933	CALM2	0.0493896	G2	protein_coding
ENSG00000143951	WDPCP	0.0460035	S	protein_coding
ENSG00000143971	ETAA1	0.0276025	S	protein_coding
ENSG00000144161	ZC3H8	0.030543	M/G1	protein_coding
ENSG00000144320	KIAA1715	0	S	protein_coding
ENSG00000144354	CDCA7	0.00542495	G1/S	protein_coding
ENSG00000144362	PHOSPHO2	0.0237288	S	protein_coding
ENSG00000144366	GULP1	0.0108696	S	protein_coding
ENSG00000144369	FAM171B	0.0323767	S	protein_coding
ENSG00000144381	HSPD1	0	G1/S	protein_coding
ENSG00000144452	ABCA12	0.0395942	G2	protein_coding
ENSG00000144802	NFKBIZ	0.0400391	S	protein_coding
ENSG00000144827	ABHD10	0.0117647	S	protein_coding
ENSG00000144848	ATG3	0.042236	G1/S	protein_coding
ENSG00000145088	EAF2	0	S	protein_coding
ENSG00000145216	FIP1L1	0.0226087	G1/S	protein_coding
ENSG00000145220	LYAR	0.00554529	M/G1	protein_coding
ENSG00000145293	ENOPH1	0.0461894	G1/S	protein_coding
ENSG00000145375	SPATA5	0	M/G1	protein_coding
ENSG00000145386	CCNA2	0	G2	protein_coding
ENSG00000145431	PDGFC	0.00886263	G1/S	protein_coding
ENSG00000145439	CBR4	0.0420037	S	protein_coding
ENSG00000145604	SKP2	0	S	protein_coding
ENSG00000145632	PLK2	0.029321	G2	protein_coding
ENSG00000145743	FBXL17	0.0422058	S	protein_coding
ENSG00000145860	RNF145	0	G1/S	protein_coding
ENSG00000145907	G3BP1	0.00797448	M/G1	protein_coding
ENSG00000145916	RMND5B	0.00782473	S	protein_coding
ENSG00000145996	CDKAL1	0.0233362	S	protein_coding
ENSG00000146054	TRIM7	0.0225499	M/G1	protein_coding
ENSG00000146072	TNFRSF21	0.0404807	S	protein_coding
ENSG00000146085	MUT	0.0323292	S	protein_coding
ENSG00000146143	PRIM2	0.00219298	S	protein_coding
ENSG00000146243	IRAK1BP1	0.012285	S	protein_coding
ENSG00000146263	MMS22L	0.00404858	G1/S	protein_coding
ENSG00000146278	PNRC1	0.00775194	S	protein_coding
ENSG00000146376	ARHGAP18	0.0121803	S	protein_coding
ENSG00000146670	CDCA5	0.0260163	G1/S	protein_coding
ENSG00000146674	IGFBP3	0	G2	protein_coding
ENSG00000146731	CCT6A	0.0375587	G1/S	protein_coding
ENSG00000146733	PSPH	0.00544465	S	protein_coding
ENSG00000146757	ZNF92	0.0342124	G1/S	protein_coding
ENSG00000146842	TMEM209	0.016444	G1/S	protein_coding
ENSG00000146918	NCAPG2	0.0396202	S	protein_coding
ENSG00000147003	TMEM27	0.034188	G2	protein_coding
ENSG00000147044	CASK	0.01875	S	protein_coding
ENSG00000147224	PRPS1	0.0287938	G1/S	protein_coding
ENSG00000147231	CXorf57	0.0097629	S	protein_coding
ENSG00000147526	TACC1	0.00265957	S	protein_coding
ENSG00000147536	GINS4	0.00253807	S	protein_coding
ENSG00000147592	LACTB2	0.00257732	S	protein_coding
ENSG00000147649	MTDH	0.0307577	G1/S	protein_coding
ENSG00000147689	FAM83A	0.0451878	M/G1	protein_coding
ENSG00000147883	CDKN2B	0.00229885	S	protein_coding
ENSG00000147894	C9orf72	0.0213904	S	protein_coding
ENSG00000148019	CEP78	0	S	protein_coding
ENSG00000148225	WDR31	0.0089153	S	protein_coding
ENSG00000148296	SURF6	0.0189753	M/G1	protein_coding
ENSG00000148297	MED22	0.0171717	M/G1	protein_coding
ENSG00000148426	PROSER2	0.011658	G2	protein_coding
ENSG00000148606	POLR3A	0.0438806	M/G1	protein_coding
ENSG00000148773	MKI67	0.0370121	G2	protein_coding
ENSG00000148843	PDCD11	0	M/G1	protein_coding
ENSG00000149100	EIF3M	0.046445	G1/S	protein_coding
ENSG00000149218	ENDOD1	0.00268097	S	protein_coding
ENSG00000149257	SERPINH1	0.0272873	M/G1	protein_coding
ENSG00000149292	TTC12	0.0137773	S	protein_coding
ENSG00000149308	NPAT	0.00228833	G1/S	protein_coding
ENSG00000149311	ATM	0.0206278	S	protein_coding
ENSG00000149313	AASDHPPT	0.00898204	G1/S	protein_coding
ENSG00000149346	SLX4IP	0.0146893	S	protein_coding
ENSG00000149474	CSRP2BP	0.0191781	S	protein_coding
ENSG00000149503	INCENP	0	G2	protein_coding
ENSG00000149548	CCDC15	0.00559701	S	protein_coding
ENSG00000149554	CHEK1	0.0123457	G1/S	protein_coding
ENSG00000149636	DSN1	0	S	protein_coding
ENSG00000149658	YTHDF1	0.0157303	M/G1	protein_coding
ENSG00000149716	ORAOV1	0.0154355	M/G1	protein_coding
ENSG00000149798	CDC42EP2	0.00991501	G2	protein_coding
ENSG00000150054	MPP7	0.00770416	S	protein_coding
ENSG00000150347	ARID5B	0.00547445	S	protein_coding
ENSG00000150394	CDH8	0.0167364	G1/S	protein_coding
ENSG00000150551	LYPD1	0	G1/S	protein_coding
ENSG00000150556	LYPD6B	0.0243493	G2	protein_coding
ENSG00000150593	PDCD4	0.0420532	S	protein_coding
ENSG00000150687	PRSS23	0.00994318	G2/M	protein_coding
ENSG00000150991	UBC	0.0152339	S	protein_coding
ENSG00000151012	SLC7A11	0	S	protein_coding
ENSG00000151090	THRB	0.0415617	G2	protein_coding
ENSG00000151117	TMEM86A	0.0066778	S	protein_coding
ENSG00000151150	ANK3	0.018797	S	protein_coding
ENSG00000151287	TEX30	0.0129717	S	protein_coding
ENSG00000151466	SCLT1	0.0345801	M/G1	protein_coding
ENSG00000151500	THYN1	0.030349	S	protein_coding
ENSG00000151503	NCAPD3	0.00383142	S	protein_coding
ENSG00000151576	QTRTD1	0.00546448	M/G1	protein_coding
ENSG00000151693	ASAP2	0.0340667	M/G1	protein_coding
ENSG00000151725	CENPU	0	S	protein_coding
ENSG00000151876	FBXO4	0.00521739	S	protein_coding
ENSG00000151914	DST	0	S	protein_coding
ENSG00000152056	AP1S3	0.0182266	S	protein_coding
ENSG00000152082	MZT2B	0.0213144	S	protein_coding
ENSG00000152127	MGAT5	0.0198735	S	protein_coding
ENSG00000152193	RNF219	0.0106242	G1/S	protein_coding
ENSG00000152223	EPG5	0.0295699	G2	protein_coding
ENSG00000152240	HAUS1	0	S	protein_coding
ENSG00000152413	HOMER1	0.042638	G1/S	protein_coding
ENSG00000152785	BMP3	0.00244499	S	protein_coding
ENSG00000153006	SREK1IP1	0.0333572	M/G1	protein_coding
ENSG00000153044	CENPH	0.00223714	S	protein_coding
ENSG00000153046	CDYL	0.0106525	M/G1	protein_coding
ENSG00000153048	CARHSP1	0.00391389	S	protein_coding
ENSG00000153147	SMARCA5	0.0404296	G1/S	protein_coding
ENSG00000153179	RASSF3	0.0399351	G2	protein_coding
ENSG00000153187	HNRNPU	0.0356648	G1/S	protein_coding
ENSG00000153207	AHCTF1	0.00536673	M/G1	protein_coding
ENSG00000153233	PTPRR	0.0451061	S	protein_coding
ENSG00000153395	LPCAT1	0.00212766	G1/S	protein_coding
ENSG00000153485	TMEM251	0.00981767	G1/S	protein_coding
ENSG00000153574	RPIA	0.0220264	M/G1	protein_coding
ENSG00000153714	LURAP1L	0.0218341	S	protein_coding
ENSG00000153922	CHD1	0.0265915	M/G1	protein_coding
ENSG00000154059	IMPACT	0.0428659	S	protein_coding
ENSG00000154153	FAM134B	0	S	protein_coding
ENSG00000154265	ABCA5	0.0025641	S	protein_coding
ENSG00000154310	TNIK	0.0415625	G1/S	protein_coding
ENSG00000154370	TRIM11	0.043452	M/G1	protein_coding
ENSG00000154473	BUB3	0.00983146	G2	protein_coding
ENSG00000154734	ADAMTS1	0	G1/S	protein_coding
ENSG00000154874	CCDC144B	0.0255776	S	transcribed_unprocessed_pseudogene
ENSG00000154920	EME1	0.0194085	G1/S	protein_coding
ENSG00000155066	PROM2	0.0440214	S	protein_coding
ENSG00000155380	SLC16A1	0.0167189	M/G1	protein_coding
ENSG00000155438	NIFK	0.00545455	M/G1	protein_coding
ENSG00000155506	LARP1	0.0342514	M/G1	protein_coding
ENSG00000155827	RNF20	0.0236686	S	protein_coding
ENSG00000155906	RMND1	0.0136519	G1/S	protein_coding
ENSG00000156017	CARNMT1	0.034965	M/G1	protein_coding
ENSG00000156050	FAM161B	0.00235294	S	protein_coding
ENSG00000156052	GNAQ	0.02657	G1/S	protein_coding
ENSG00000156136	DCK	0.00269542	G1/S	protein_coding
ENSG00000156381	ANKRD9	0.0435835	S	protein_coding
ENSG00000156384	SFR1	0.00802568	G1/S	protein_coding
ENSG00000156453	PCDH1	0.0286822	M/G1	protein_coding
ENSG00000156471	PTDSS1	0.0276243	G1/S	protein_coding
ENSG00000156475	PPP2R2B	0.0107527	S	protein_coding
ENSG00000156510	HKDC1	0.025641	S	protein_coding
ENSG00000156697	UTP14A	0	G1/S	protein_coding
ENSG00000156802	ATAD2	0	G1/S	protein_coding
ENSG00000156869	FRRS1	0.00979021	S	protein_coding
ENSG00000156970	BUB1B	0	G2/M	protein_coding
ENSG00000156976	EIF4A2	0.00229358	M/G1	protein_coding
ENSG00000157168	NRG1	0.00218341	G2	protein_coding
ENSG00000157181	C1orf27	0.0482604	G1/S	protein_coding
ENSG00000157184	CPT2	0.039047	S	protein_coding
ENSG00000157212	PAXIP1	0.0255354	G1/S	protein_coding
ENSG00000157240	FZD1	0	G1/S	protein_coding
ENSG00000157259	GATAD1	0.0168024	S	protein_coding
ENSG00000157456	CCNB2	0	M/G1	protein_coding
ENSG00000157502	MUM1L1	0.0190476	S	protein_coding
ENSG00000157557	ETS2	0.048522	S	protein_coding
ENSG00000157827	FMNL2	0	M/G1	protein_coding
ENSG00000157985	AGAP1	0.015873	S	protein_coding
ENSG00000158006	PAFAH2	0.0390728	G2	protein_coding
ENSG00000158055	GRHL3	0.0120253	S	protein_coding
ENSG00000158062	UBXN11	0	S	protein_coding
ENSG00000158125	XDH	0.0191571	S	protein_coding
ENSG00000158402	CDC25C	0.00255754	G2	protein_coding
ENSG00000158411	MITD1	0.0431087	S	protein_coding
ENSG00000158423	RIBC1	0.00220264	S	protein_coding
ENSG00000158715	SLC45A3	0.0141723	G2/M	protein_coding
ENSG00000158717	RNF166	0.049417	S	protein_coding
ENSG00000158793	NIT1	0.0454545	S	protein_coding
ENSG00000159086	PAXBP1	0.0459506	G1/S	protein_coding
ENSG00000159131	GART	0.0415879	G1/S	protein_coding
ENSG00000159140	SON	0.0305891	M/G1	protein_coding
ENSG00000159147	DONSON	0	G1/S	protein_coding
ENSG00000159166	LAD1	0.0343728	M/G1	protein_coding
ENSG00000159202	UBE2Z	0.0455874	M/G1	protein_coding
ENSG00000159216	RUNX1	0.0171544	G2	protein_coding
ENSG00000159259	CHAF1B	0	G1/S	protein_coding
ENSG00000159399	HK2	0.00233645	M/G1	protein_coding
ENSG00000159593	NAE1	0.0467503	G1/S	protein_coding
ENSG00000160051	IQCC	0.00381679	S	protein_coding
ENSG00000160094	ZNF362	0.0479143	S	protein_coding
ENSG00000160131	VMA21	0	G1/S	protein_coding
ENSG00000160199	PKNOX1	0.0116279	G2	protein_coding
ENSG00000160298	C21orf58	0.016684	S	protein_coding
ENSG00000160408	ST6GALNAC6	0.0350694	M/G1	protein_coding
ENSG00000160446	ZDHHC12	0.00872093	S	protein_coding
ENSG00000160447	PKN3	0.00661157	S	protein_coding
ENSG00000160703	NLRX1	0.0146727	S	protein_coding
ENSG00000160781	PAQR6	0.00211864	S	protein_coding
ENSG00000160953	MUM1	0.0324245	G1/S	protein_coding
ENSG00000160957	RECQL4	0.0051458	S	protein_coding
ENSG00000161328	LRRC56	0.0165975	S	protein_coding
ENSG00000161558	TMEM143	0.00873362	S	protein_coding
ENSG00000161800	RACGAP1	0	M/G1	protein_coding
ENSG00000161813	LARP4	0	M/G1	protein_coding
ENSG00000161888	SPC24	0	S	protein_coding
ENSG00000161960	EIF4A1	0.01606	M/G1	protein_coding
ENSG00000161980	POLR3K	0.00553506	G1/S	protein_coding
ENSG00000161996	WDR90	0.00652529	S	protein_coding
ENSG00000162062	C16orf59	0.0026178	G1/S	protein_coding
ENSG00000162063	CCNF	0	G2	protein_coding
ENSG00000162144	CYB561A3	0.0158898	S	protein_coding
ENSG00000162341	TPCN2	0.00649351	S	protein_coding
ENSG00000162377	COA7	0	M/G1	protein_coding
ENSG00000162378	ZYG11B	0.0115979	S	protein_coding
ENSG00000162390	ACOT11	0.0153005	S	protein_coding
ENSG00000162402	USP24	0.00964187	M/G1	protein_coding
ENSG00000162407	PLPP3	0.032656	G1/S	protein_coding
ENSG00000162413	KLHL21	0.0172065	G2/M	protein_coding
ENSG00000162433	AK4	0.0414313	G1/S	protein_coding
ENSG00000162521	RBBP4	0.019084	G1/S	protein_coding
ENSG00000162607	USP1	0	S	protein_coding
ENSG00000162613	FUBP1	0	M/G1	protein_coding
ENSG00000162627	SNX7	0.0151844	S	protein_coding
ENSG00000162654	GBP4	0	M/G1	protein_coding
ENSG00000162729	IGSF8	0.0254307	S	protein_coding
ENSG00000162772	ATF3	0.0026738	S	protein_coding
ENSG00000162851	TFB2M	0.019802	M/G1	protein_coding
ENSG00000162927	PUS10	0.0454013	S	protein_coding
ENSG00000162928	PEX13	0.0246862	G1/S	protein_coding
ENSG00000162981	FAM84A	0	S	protein_coding
ENSG00000163002	NUP35	0.0343241	M/G1	protein_coding
ENSG00000163071	SPATA18	0.0318755	S	protein_coding
ENSG00000163121	NEURL3	0.00519031	S	protein_coding
ENSG00000163131	CTSS	0.0107672	M/G1	protein_coding
ENSG00000163347	CLDN1	0.0198377	S	protein_coding
ENSG00000163482	STK36	0.0323401	S	protein_coding
ENSG00000163510	CWC22	0.00215983	M/G1	protein_coding
ENSG00000163535	SGOL2	0	G2/M	protein_coding
ENSG00000163539	CLASP2	0.0426642	M/G1	protein_coding
ENSG00000163541	SUCLG1	0.00558659	S	protein_coding
ENSG00000163545	NUAK2	0.0366102	S	protein_coding
ENSG00000163597	SNHG16	0.00968188	M/G1	lncRNA
ENSG00000163629	PTPN13	0.025	G2	protein_coding
ENSG00000163655	GMPS	0.004	G1/S	protein_coding
ENSG00000163694	RBM47	0.0461627	G2	protein_coding
ENSG00000163714	U2SURP	0.0167173	M/G1	protein_coding
ENSG00000163739	CXCL1	0.00512821	S	protein_coding
ENSG00000163811	WDR43	0	M/G1	protein_coding
ENSG00000163832	ELP6	0.018622	S	protein_coding
ENSG00000163898	LIPH	0.00896861	S	protein_coding
ENSG00000163918	RFC4	0	G1/S	protein_coding
ENSG00000163938	GNL3	0.00524476	M/G1	protein_coding
ENSG00000163950	SLBP	0	G1/S	protein_coding
ENSG00000163964	PIGX	0	S	protein_coding
ENSG00000164024	METAP1	0.0191755	G1/S	protein_coding
ENSG00000164045	CDC25A	0	G1/S	protein_coding
ENSG00000164050	PLXNB1	0.0398202	S	protein_coding
ENSG00000164074	ABHD18	0.0348918	S	protein_coding
ENSG00000164086	DUSP7	0.0373582	G2	protein_coding
ENSG00000164104	HMGB2	0	S	protein_coding
ENSG00000164109	MAD2L1	0.0356895	M/G1	protein_coding
ENSG00000164120	HPGD	0	S	protein_coding
ENSG00000164134	NAA15	0.0167539	M/G1	protein_coding
ENSG00000164142	FAM160A1	0.00236967	S	protein_coding
ENSG00000164163	ABCE1	0.0401274	G1/S	protein_coding
ENSG00000164164	OTUD4	0.0130952	M/G1	protein_coding
ENSG00000164167	LSM6	0.0460829	G1/S	protein_coding
ENSG00000164172	MOCS2	0.00564972	S	protein_coding
ENSG00000164176	EDIL3	0.0250417	S	protein_coding
ENSG00000164187	LMBRD2	0.00231481	S	protein_coding
ENSG00000164236	ANKRD33B	0	G2	protein_coding
ENSG00000164252	AGGF1	0.00768049	S	protein_coding
ENSG00000164292	RHOBTB3	0.00776398	S	protein_coding
ENSG00000164294	GPX8	0.00271003	G1/S	protein_coding
ENSG00000164306	PRIMPOL	0.0105402	S	protein_coding
ENSG00000164331	ANKRA2	0.0266344	S	protein_coding
ENSG00000164543	STK17A	0.0213523	M/G1	protein_coding
ENSG00000164611	PTTG1	0	M/G1	protein_coding
ENSG00000164619	BMPER	0.00903614	G2	protein_coding
ENSG00000164626	KCNK5	0.0395425	G2	protein_coding
ENSG00000164631	ZNF12	0.00242718	M/G1	protein_coding
ENSG00000164649	CDCA7L	0	G1/S	protein_coding
ENSG00000164683	HEY1	0.0457193	G1/S	protein_coding
ENSG00000164746	C7orf57	0.0287267	S	protein_coding
ENSG00000164754	RAD21	0.0313433	M/G1	protein_coding
ENSG00000164808	SPIDR	0	S	protein_coding
ENSG00000164823	OSGIN2	0.00412371	G1/S	protein_coding
ENSG00000164880	INTS1	0.0290248	S	protein_coding
ENSG00000164885	CDK5	0.0186567	S	protein_coding
ENSG00000164896	FASTK	0.0395683	S	protein_coding
ENSG00000164920	OSR2	0.005386	S	protein_coding
ENSG00000164924	YWHAZ	0.00962861	M/G1	protein_coding
ENSG00000164933	SLC25A32	0.0242881	M/G1	protein_coding
ENSG00000164934	DCAF13	0.0397544	G1/S	protein_coding
ENSG00000164951	PDP1	0.00671141	S	protein_coding
ENSG00000164985	PSIP1	0	S	protein_coding
ENSG00000164989	CCDC171	0.00530035	S	protein_coding
ENSG00000165029	ABCA1	0.0358868	S	protein_coding
ENSG00000165102	HGSNAT	0	S	protein_coding
ENSG00000165119	HNRNPK	0	M/G1	protein_coding
ENSG00000165209	STRBP	0.0107095	S	protein_coding
ENSG00000165244	ZNF367	0.00258398	G1/S	protein_coding
ENSG00000165312	OTUD1	0.0129564	S	protein_coding
ENSG00000165359	DDX26B	0.0186916	S	protein_coding
ENSG00000165494	PCF11	0.0225108	M/G1	protein_coding
ENSG00000165516	KLHDC2	0.0255565	S	protein_coding
ENSG00000165521	EML5	0.00392157	S	protein_coding
ENSG00000165527	ARF6	0.01951	S	protein_coding
ENSG00000165685	TMEM52B	0.0486034	G2	protein_coding
ENSG00000165724	ZMYND19	0	G1/S	protein_coding
ENSG00000165732	DDX21	0	M/G1	protein_coding
ENSG00000165733	BMS1	0.00904977	G1/S	protein_coding
ENSG00000165801	ARHGEF40	0.0324484	S	protein_coding
ENSG00000165861	ZFYVE1	0.00552486	S	protein_coding
ENSG00000165891	E2F7	0.0214095	G1/S	protein_coding
ENSG00000165895	ARHGAP42	0.00801282	S	protein_coding
ENSG00000165959	CLMN	0	S	protein_coding
ENSG00000166012	TAF1D	0.0131265	M/G1	protein_coding
ENSG00000166037	CEP57	0.034507	G1/S	protein_coding
ENSG00000166046	TCP11L2	0.0237087	S	protein_coding
ENSG00000166166	TRMT61A	0	M/G1	protein_coding
ENSG00000166192	SENP8	0.0121951	S	protein_coding
ENSG00000166197	NOLC1	0	G1/S	protein_coding
ENSG00000166226	CCT2	0.0403846	G1/S	protein_coding
ENSG00000166261	ZNF202	0.0124533	M/G1	protein_coding
ENSG00000166387	PPFIBP2	0.00243902	S	protein_coding
ENSG00000166452	AKIP1	0.00252525	S	protein_coding
ENSG00000166478	ZNF143	0.0396461	G1/S	protein_coding
ENSG00000166483	WEE1	0.0138568	G2	protein_coding
ENSG00000166508	MCM7	0.0130178	G1/S	protein_coding
ENSG00000166548	TK2	0.030566	S	protein_coding
ENSG00000166598	HSP90B1	0.0147059	M/G1	protein_coding
ENSG00000166750	SLFN5	0.0213333	S	protein_coding
ENSG00000166801	FAM111A	0	S	protein_coding
ENSG00000166803	KIAA0101	0	S	protein_coding
ENSG00000166851	PLK1	0	G2	protein_coding
ENSG00000166896	XRCC6BP1	0.0277118	S	protein_coding
ENSG00000166900	STX3	0.0154867	G1/S	protein_coding
ENSG00000166949	SMAD3	0.014068	G2	protein_coding
ENSG00000166965	RCCD1	0.0289515	S	protein_coding
ENSG00000167074	TEF	0.0413793	G1/S	protein_coding
ENSG00000167325	RRM1	0	S	protein_coding
ENSG00000167397	VKORC1	0.0283688	S	protein_coding
ENSG00000167513	CDT1	0	G1/S	protein_coding
ENSG00000167549	CORO6	0.00789889	S	protein_coding
ENSG00000167553	TUBA1C	0	M/G1	protein_coding
ENSG00000167670	CHAF1A	0	G1/S	protein_coding
ENSG00000167702	KIFC2	0.0021978	S	protein_coding
ENSG00000167720	SRR	0.00909091	S	protein_coding
ENSG00000167721	TSR1	0.00221239	M/G1	protein_coding
ENSG00000167740	CYB5D2	0.0188679	S	protein_coding
ENSG00000167900	TK1	0.0293436	S	protein_coding
ENSG00000167969	ECI1	0.0479955	S	protein_coding
ENSG00000168010	ATG16L2	0.00961538	S	protein_coding
ENSG00000168014	C2CD3	0.0330935	S	protein_coding
ENSG00000168016	TRANK1	0.0348675	G2	protein_coding
ENSG00000168159	RNF187	0	S	protein_coding
ENSG00000168259	DNAJC7	0.0478334	G1/S	protein_coding
ENSG00000168282	MGAT2	0.0221631	G2	protein_coding
ENSG00000168386	FILIP1L	0	S	protein_coding
ENSG00000168411	RFWD3	0.00522648	G1/S	protein_coding
ENSG00000168439	STIP1	0.025953	G1/S	protein_coding
ENSG00000168488	ATXN2L	0.0453475	S	protein_coding
ENSG00000168496	FEN1	0	S	protein_coding
ENSG00000168610	STAT3	0.011465	G2	protein_coding
ENSG00000168763	CNNM3	0.0191083	S	protein_coding
ENSG00000168778	TCTN2	0.0140187	S	protein_coding
ENSG00000168887	C2orf68	0	S	protein_coding
ENSG00000168890	TMEM150A	0.0194923	G2/M	protein_coding
ENSG00000168906	MAT2A	0.0108254	G2	protein_coding
ENSG00000169045	HNRNPH1	0.00239234	G1/S	protein_coding
ENSG00000169047	IRS1	0.017982	G2/M	protein_coding
ENSG00000169247	SH3TC2	0.0250209	G2	protein_coding
ENSG00000169251	NMD3	0	M/G1	protein_coding
ENSG00000169258	GPRIN1	0.0329471	S	protein_coding
ENSG00000169379	ARL13B	0.00657895	S	protein_coding
ENSG00000169594	BNC1	0.00557621	G2	protein_coding
ENSG00000169607	CKAP2L	0	G2	protein_coding
ENSG00000169635	HIC2	0.0232558	G2	protein_coding
ENSG00000169641	LUZP1	0.0222125	G2	protein_coding
ENSG00000169679	BUB1	0	G2/M	protein_coding
ENSG00000169683	LRRC45	0	S	protein_coding
ENSG00000169689	STRA13	0.0190909	S	protein_coding
ENSG00000169714	CNBP	0.0107962	G1/S	protein_coding
ENSG00000169740	ZNF32	0.00215054	S	protein_coding
ENSG00000169851	PCDH7	0.0243902	S	protein_coding
ENSG00000169908	TM4SF1	0.0249792	S	protein_coding
ENSG00000170006	TMEM154	0.0162815	S	protein_coding
ENSG00000170037	CNTROB	0.0171026	S	protein_coding
ENSG00000170142	UBE2E1	0.0369624	M/G1	protein_coding
ENSG00000170160	CCDC144A	0.00221729	S	protein_coding
ENSG00000170264	FAM161A	0.0125	S	protein_coding
ENSG00000170270	C14orf142	0.00408998	S	protein_coding
ENSG00000170312	CDK1	0	G2	protein_coding
ENSG00000170345	FOS	0.00517241	S	protein_coding
ENSG00000170456	DENND5B	0.0236088	S	protein_coding
ENSG00000170540	ARL6IP1	0	G2/M	protein_coding
ENSG00000170545	SMAGP	0.0107239	G2/M	protein_coding
ENSG00000170606	HSPA4	0.0363761	G1/S	protein_coding
ENSG00000170734	POLH	0.00650407	S	protein_coding
ENSG00000170802	FOXN2	0.00261097	G2/M	protein_coding
ENSG00000170836	PPM1D	0.02866	G1/S	protein_coding
ENSG00000170852	KBTBD2	0.00868307	G2	protein_coding
ENSG00000170854	MINA	0.046777	G1/S	protein_coding
ENSG00000171105	INSR	0.00238663	S	protein_coding
ENSG00000171161	ZNF672	0.0186092	S	protein_coding
ENSG00000171208	NETO2	0.048468	S	protein_coding
ENSG00000171219	CDC42BPG	0.0302572	S	protein_coding
ENSG00000171320	ESCO2	0	S	protein_coding
ENSG00000171421	MRPL36	0.00992908	M/G1	protein_coding
ENSG00000171451	DSEL	0.0177866	S	protein_coding
ENSG00000171453	POLR1C	0.0272	M/G1	protein_coding
ENSG00000171490	RSL1D1	0	G1/S	protein_coding
ENSG00000171617	ENC1	0	G2	protein_coding
ENSG00000171621	SPSB1	0.0260374	G2	protein_coding
ENSG00000171681	ATF7IP	0.0192837	G2	protein_coding
ENSG00000171792	RHNO1	0.0439856	S	protein_coding
ENSG00000171843	MLLT3	0.0289289	S	protein_coding
ENSG00000171848	RRM2	0	S	protein_coding
ENSG00000171867	PRNP	0.00380952	G1/S	protein_coding
ENSG00000171940	ZNF217	0.0152505	G2	protein_coding
ENSG00000172007	RAB33B	0.0423101	G1/S	protein_coding
ENSG00000172071	EIF2AK3	0.0422318	S	protein_coding
ENSG00000172183	ISG20	0.00397614	M/G1	protein_coding
ENSG00000172244	C5orf34	0.016632	S	protein_coding
ENSG00000172466	ZNF24	0.0218914	M/G1	protein_coding
ENSG00000172469	MANEA	0.00531915	G1/S	protein_coding
ENSG00000172667	ZMAT3	0.00265252	S	protein_coding
ENSG00000172716	SLFN11	0	S	protein_coding
ENSG00000172840	PDP2	0	G2	protein_coding
ENSG00000172977	KAT5	0.0342999	G2	protein_coding
ENSG00000173040	EVC2	0.0230375	S	protein_coding
ENSG00000173120	KDM2A	0.0231164	G2/M	protein_coding
ENSG00000173145	NOC3L	0.0230769	G1/S	protein_coding
ENSG00000173193	PARP14	0	G2	protein_coding
ENSG00000173209	AHSA2	0.0322108	S	transcribed_unitary_pseudogene
ENSG00000173218	VANGL1	0.0164779	G2	protein_coding
ENSG00000173226	IQCB1	0.00674536	G1/S	protein_coding
ENSG00000173253	DMRT2	0.0374332	S	protein_coding
ENSG00000173276	ZBTB21	0.0333812	S	protein_coding
ENSG00000173391	OLR1	0.0464576	S	protein_coding
ENSG00000173456	RNF26	0	G2/M	protein_coding
ENSG00000173598	NUDT4	0.0298393	M/G1	protein_coding
ENSG00000173674	EIF1AX	0.0120627	G1/S	protein_coding
ENSG00000173706	HEG1	0.0256198	S	protein_coding
ENSG00000173726	TOMM20	0.0140845	G1/S	protein_coding
ENSG00000173821	RNF213	0.0289742	S	protein_coding
ENSG00000173825	TIGD3	0.0365437	G1/S	protein_coding
ENSG00000173846	PLK3	0.0368601	S	protein_coding
ENSG00000173852	DPY19L1	0	S	protein_coding
ENSG00000174007	CEP19	0.0427873	S	protein_coding
ENSG00000174010	KLHL15	0.0109141	G1/S	protein_coding
ENSG00000174013	FBXO45	0.0193192	G1/S	protein_coding
ENSG00000174130	TLR6	0.0374833	S	protein_coding
ENSG00000174371	EXO1	0	G1/S	protein_coding
ENSG00000174469	CNTNAP2	0.0187617	S	protein_coding
ENSG00000174516	PELI3	0.0220848	G1/S	protein_coding
ENSG00000174574	AKIRIN1	0.0404201	M/G1	protein_coding
ENSG00000174695	TMEM167A	0.00881057	G1/S	protein_coding
ENSG00000174738	NR1D2	0.0138408	G1/S	protein_coding
ENSG00000174791	RIN1	0.030326	S	protein_coding
ENSG00000174839	DENND6A	0.0450796	S	protein_coding
ENSG00000174842	GLMN	0.0105263	S	protein_coding
ENSG00000174953	DHX36	0.0192308	M/G1	protein_coding
ENSG00000175063	UBE2C	0	G2	protein_coding
ENSG00000175066	GK5	0.0402556	S	protein_coding
ENSG00000175216	CKAP5	0	M/G1	protein_coding
ENSG00000175305	CCNE2	0	G1/S	protein_coding
ENSG00000175455	CCDC14	0.00214592	S	protein_coding
ENSG00000175548	ALG10B	0.00966851	S	protein_coding
ENSG00000175602	CCDC85B	0.00249377	S	protein_coding
ENSG00000175643	RMI2	0	G1/S	protein_coding
ENSG00000175662	TOM1L2	0.0153341	S	protein_coding
ENSG00000175874	CREG2	0	S	protein_coding
ENSG00000175938	ORAI3	0.0277778	S	protein_coding
ENSG00000176102	CSTF3	0.0421798	G1/S	protein_coding
ENSG00000176208	ATAD5	0.0154185	G1/S	protein_coding
ENSG00000176209	SMIM19	0.0273092	S	protein_coding
ENSG00000176225	RTTN	0.0137931	S	protein_coding
ENSG00000176406	RIMS2	0.0364512	S	protein_coding
ENSG00000176834	VSIG10	0.00670017	S	protein_coding
ENSG00000177000	MTHFR	0.0462161	S	protein_coding
ENSG00000177084	POLE	0.0107817	S	protein_coding
ENSG00000177119	ANO6	0.0452941	S	protein_coding
ENSG00000177302	TOP3A	0.0398574	S	protein_coding
ENSG00000177410	ZFAS1	0.00865801	G1/S	lncRNA
ENSG00000177425	PAWR	0.0156951	G2	protein_coding
ENSG00000177542	SLC25A22	0.0254098	M/G1	protein_coding
ENSG00000177565	TBL1XR1	0.0250627	M/G1	protein_coding
ENSG00000177595	PIDD1	0.0396774	S	protein_coding
ENSG00000177606	JUN	0.0388963	S	protein_coding
ENSG00000177613	CSTF2T	0.0167715	G1/S	protein_coding
ENSG00000177917	ARL6IP6	0.00226244	G1/S	protein_coding
ENSG00000177932	ZNF354C	0.00798722	G1/S	protein_coding
ENSG00000178038	ALS2CL	0.0471859	S	protein_coding
ENSG00000178074	C2orf69	0.00877193	G2	protein_coding
ENSG00000178105	DDX10	0	M/G1	protein_coding
ENSG00000178202	KDELC2	0.0021097	S	protein_coding
ENSG00000178467	P4HTM	0.0465387	S	protein_coding
ENSG00000178498	DTX3	0.0130641	S	protein_coding
ENSG00000178726	THBD	0.0441441	G2	protein_coding
ENSG00000178814	OPLAH	0.040153	S	protein_coding
ENSG00000178826	TMEM139	0.0287714	S	protein_coding
ENSG00000178860	MSC	0.0459242	S	protein_coding
ENSG00000178913	TAF7	0	M/G1	protein_coding
ENSG00000178999	AURKB	0	G2	protein_coding
ENSG00000179029	TMEM107	0.00213675	S	protein_coding
ENSG00000179041	RRS1	0	M/G1	protein_coding
ENSG00000179528	LBX2	0.0461095	S	protein_coding
ENSG00000179598	PLD6	0.00225225	M/G1	protein_coding
ENSG00000179832	MROH1	0.0191022	S	protein_coding
ENSG00000179869	ABCA13	0.00805153	S	protein_coding
ENSG00000179889	PDXDC1	0.0119798	G1/S	protein_coding
ENSG00000179958	DCTPP1	0.0188501	G1/S	protein_coding
ENSG00000180098	TRNAU1AP	0.0367847	S	protein_coding
ENSG00000180385	EMC3-AS1	0.0283465	G1/S	transcribed_unprocessed_pseudogene
ENSG00000180638	SLC47A2	0	S	protein_coding
ENSG00000180694	TMEM64	0.0482063	M/G1	protein_coding
ENSG00000180773	SLC36A4	0.0344585	S	protein_coding
ENSG00000180902	D2HGDH	0.0369872	S	protein_coding
ENSG00000180938	ZNF572	0.0479841	S	protein_coding
ENSG00000180964	TCEAL8	0.00666667	S	protein_coding
ENSG00000181026	AEN	0	M/G1	protein_coding
ENSG00000181163	NPM1	0.0436364	G1/S	protein_coding
ENSG00000181381	DDX60L	0	M/G1	protein_coding
ENSG00000181472	ZBTB2	0.0493622	G2/M	protein_coding
ENSG00000181588	MEX3D	0	S	protein_coding
ENSG00000181830	SLC35C1	0.0184466	G2/M	protein_coding
ENSG00000181924	COA4	0.0230572	G1/S	protein_coding
ENSG00000182010	RTKN2	0.0415365	S	protein_coding
ENSG00000182087	TMEM259	0.010568	S	protein_coding
ENSG00000182093	WRB	0.00913242	S	protein_coding
ENSG00000182197	EXT1	0.0402813	S	protein_coding
ENSG00000182253	SYNM	0.00648298	S	protein_coding
ENSG00000182481	KPNA2	0	G2	protein_coding
ENSG00000182580	EPHB3	0.0137615	S	protein_coding
ENSG00000182795	C1orf116	0	S	protein_coding
ENSG00000182796	TMEM198B	0.0289063	S	transcribed_unitary_pseudogene
ENSG00000182836	PLCXD3	0	S	protein_coding
ENSG00000182871	COL18A1	0.0186047	S	protein_coding
ENSG00000182901	RGS7	0	S	protein_coding
ENSG00000183087	GAS6	0.032852	S	protein_coding
ENSG00000183111	ARHGEF37	0.0266129	S	protein_coding
ENSG00000183150	GPR19	0.0178394	S	protein_coding
ENSG00000183155	RABIF	0.0189215	S	protein_coding
ENSG00000183454	GRIN2A	0.00764526	S	protein_coding
ENSG00000183527	PSMG1	0.00786164	G1/S	protein_coding
ENSG00000183598	HIST2H3D	0.0414053	S	protein_coding
ENSG00000183624	HMCES	0.0205909	S	protein_coding
ENSG00000183722	LHFP	0.00513699	S	protein_coding
ENSG00000183762	KREMEN1	0.0114504	S	protein_coding
ENSG00000183856	IQGAP3	0.0108108	G2	protein_coding
ENSG00000183963	SMTN	0.017769	G2	protein_coding
ENSG00000184009	ACTG1	0.0156425	G2/M	protein_coding
ENSG00000184154	LRTOMT	0.027933	S	protein_coding
ENSG00000184162	NR2C2AP	0.0178926	G1/S	protein_coding
ENSG00000184254	ALDH1A3	0.00222222	G2	protein_coding
ENSG00000184270	HIST2H2AB	0.0322581	S	protein_coding
ENSG00000184307	ZDHHC23	0.0218531	G1/S	protein_coding
ENSG00000184381	PLA2G6	0.0124378	S	protein_coding
ENSG00000184445	KNTC1	0	S	protein_coding
ENSG00000184661	CDCA2	0	G2	protein_coding
ENSG00000184831	APOO	0.0131108	S	protein_coding
ENSG00000184887	BTBD6	0.0433735	S	protein_coding
ENSG00000184897	H1FX	0	S	protein_coding
ENSG00000184903	IMMP2L	0.00315126	S	protein_coding
ENSG00000184939	ZFP90	0.0330697	S	protein_coding
ENSG00000184949	FAM227A	0.00778816	S	protein_coding
ENSG00000184983	NDUFA6	0.029771	S	protein_coding
ENSG00000184990	SIVA1	0.0147225	S	protein_coding
ENSG00000184992	BRI3BP	0	G1/S	protein_coding
ENSG00000185009	AP3M1	0.0158061	G1/S	protein_coding
ENSG00000185101	ANO9	0.00235849	S	protein_coding
ENSG00000185104	FAF1	0.0406091	S	protein_coding
ENSG00000185189	NRBP2	0.0324581	S	protein_coding
ENSG00000185220	PGBD2	0.044012	S	protein_coding
ENSG00000185222	WBP5	0	S	protein_coding
ENSG00000185262	UBALD2	0	G2	protein_coding
ENSG00000185298	CCDC137	0.0183575	G1/S	protein_coding
ENSG00000185359	HGS	0.0390212	S	protein_coding
ENSG00000185361	TNFAIP8L1	0	G2	protein_coding
ENSG00000185379	RAD51D	0	S	protein_coding
ENSG00000185420	SMYD3	0.00784929	S	protein_coding
ENSG00000185567	AHNAK2	0.0415094	S	protein_coding
ENSG00000185630	PBX1	0.0219491	S	protein_coding
ENSG00000185697	MYBL1	0.029703	S	protein_coding
ENSG00000185745	IFIT1	0.00875912	M/G1	protein_coding
ENSG00000185838	GNB1L	0.00519931	M/G1	protein_coding
ENSG00000185875	THNSL1	0.002331	S	protein_coding
ENSG00000185880	TRIM69	0.0225303	S	protein_coding
ENSG00000185924	RTN4RL1	0.00673401	G2/M	protein_coding
ENSG00000185947	ZNF267	0	M/G1	protein_coding
ENSG00000186185	KIF18B	0	G2	protein_coding
ENSG00000186193	SAPCD2	0	M/G1	protein_coding
ENSG00000186298	PPP1CC	0.0131579	G1/S	protein_coding
ENSG00000186432	KPNA4	0	M/G1	protein_coding
ENSG00000186532	SMYD4	0.00874636	G1/S	protein_coding
ENSG00000187097	ENTPD5	0.00411523	S	protein_coding
ENSG00000187098	MITF	0.00223214	S	protein_coding
ENSG00000187210	GCNT1	0.0260586	S	protein_coding
ENSG00000187522	HSPA14	0.0421279	G1/S	protein_coding
ENSG00000187555	USP7	0.0122699	M/G1	protein_coding
ENSG00000187608	ISG15	0.0191205	M/G1	protein_coding
ENSG00000187741	FANCA	0.00988701	S	protein_coding
ENSG00000187840	EIF4EBP1	0.0164609	S	protein_coding
ENSG00000187951	ARHGAP11B	0.00398406	G2	lncRNA
ENSG00000188042	ARL4C	0.00534759	G2	protein_coding
ENSG00000188229	TUBB4B	0	M/G1	protein_coding
ENSG00000188283	ZNF383	0.0259109	G1/S	protein_coding
ENSG00000188312	CENPP	0	S	protein_coding
ENSG00000188483	IER5L	0	G2	protein_coding
ENSG00000188486	H2AFX	0	G2	protein_coding
ENSG00000188549	C15orf52	0.0115385	S	protein_coding
ENSG00000188610	FAM72B	0	G2	protein_coding
ENSG00000188706	ZDHHC9	0.0194746	M/G1	protein_coding
ENSG00000189042	ZNF567	0.0244108	G1/S	protein_coding
ENSG00000189046	ALKBH2	0.0297483	G1/S	protein_coding
ENSG00000189057	FAM111B	0	G1/S	protein_coding
ENSG00000189060	H1F0	0.00240964	G2	protein_coding
ENSG00000189159	HN1	0.0185185	G2/M	protein_coding
ENSG00000189334	S100A14	0.017	G1/S	protein_coding
ENSG00000196081	ZNF724P	0.00662252	G1/S	protein_coding
ENSG00000196118	CCDC189	0.00788644	S	protein_coding
ENSG00000196123	KIAA0895L	0.0403785	S	protein_coding
ENSG00000196214	ZNF766	0.0039604	G1/S	protein_coding
ENSG00000196230	TUBB	0.0053286	S	protein_coding
ENSG00000196365	LONP1	0.0187266	S	protein_coding
ENSG00000196387	ZNF140	0.0421836	M/G1	protein_coding
ENSG00000196391	ZNF774	0.0192484	S	protein_coding
ENSG00000196455	PIK3R4	0.0139211	G1/S	protein_coding
ENSG00000196526	AFAP1	0.0331174	M/G1	protein_coding
ENSG00000196584	XRCC2	0	G1/S	protein_coding
ENSG00000196591	HDAC2	0.0328046	G1/S	protein_coding
ENSG00000196636	SDHAF3	0.0328995	S	protein_coding
ENSG00000196700	ZNF512B	0.0462857	S	protein_coding
ENSG00000196730	DAPK1	0	S	protein_coding
ENSG00000196754	S100A2	0.0444576	G1/S	protein_coding
ENSG00000196812	ZSCAN16	0.0396263	S	protein_coding
ENSG00000196950	SLC39A10	0	M/G1	protein_coding
ENSG00000196961	AP2A1	0.00890208	S	protein_coding
ENSG00000197061	HIST1H4C	0.048495	S	protein_coding
ENSG00000197182	MIRLET7BHG	0.0225891	S	lncRNA
ENSG00000197223	C1D	0.0348189	M/G1	protein_coding
ENSG00000197256	KANK2	0	S	protein_coding
ENSG00000197279	ZNF165	0.00525394	G2	protein_coding
ENSG00000197299	BLM	0	G1/S	protein_coding
ENSG00000197321	SVIL	0	G2/M	protein_coding
ENSG00000197409	HIST1H3D	0.0481041	S	protein_coding
ENSG00000197429	IPP	0.00655738	S	protein_coding
ENSG00000197498	RPF2	0.01566	G1/S	protein_coding
ENSG00000197579	TOPORS	0.0193906	G1/S	protein_coding
ENSG00000197601	FAR1	0.0308039	M/G1	protein_coding
ENSG00000197603	C5orf42	0.00271739	S	protein_coding
ENSG00000197763	TXNRD3	0	S	protein_coding
ENSG00000197771	MCMBP	0	G1/S	protein_coding
ENSG00000197818	SLC9A8	0.0253682	G2	protein_coding
ENSG00000197858	GPAA1	0.030038	S	protein_coding
ENSG00000197872	FAM49A	0.040013	S	protein_coding
ENSG00000197894	ADH5	0.0443787	S	protein_coding
ENSG00000197905	TEAD4	0.0455342	G1/S	protein_coding
ENSG00000197961	ZNF121	0	M/G1	protein_coding
ENSG00000197965	MPZL1	0.00869565	G1/S	protein_coding
ENSG00000197969	VPS13A	0.03125	S	protein_coding
ENSG00000197989	SNHG12	0	M/G1	lncRNA
ENSG00000198000	NOL8	0.0477797	M/G1	protein_coding
ENSG00000198001	IRAK4	0.028749	S	protein_coding
ENSG00000198042	MAK16	0.00248139	M/G1	protein_coding
ENSG00000198056	PRIM1	0	G1/S	protein_coding
ENSG00000198081	ZBTB14	0.0114358	G1/S	protein_coding
ENSG00000198093	ZNF649	0.0307116	M/G1	protein_coding
ENSG00000198113	TOR4A	0	M/G1	protein_coding
ENSG00000198146	ZNF770	0.039987	M/G1	protein_coding
ENSG00000198168	SVIP	0	S	protein_coding
ENSG00000198176	TFDP1	0.0189036	S	protein_coding
ENSG00000198198	SZT2	0.0403329	S	protein_coding
ENSG00000198270	TMEM116	0.0151515	S	protein_coding
ENSG00000198301	SDAD1	0.0194444	M/G1	protein_coding
ENSG00000198331	HYLS1	0	G2	protein_coding
ENSG00000198420	TCAF1	0.044484	S	protein_coding
ENSG00000198464	ZNF480	0.0185874	G1/S	protein_coding
ENSG00000198538	ZNF28	0.0414833	M/G1	protein_coding
ENSG00000198554	WDHD1	0	G1/S	protein_coding
ENSG00000198589	LRBA	0.0115533	S	protein_coding
ENSG00000198707	CEP290	0	S	protein_coding
ENSG00000198791	CNOT7	0.0469283	G1/S	protein_coding
ENSG00000198815	FOXJ3	0.0302801	M/G1	protein_coding
ENSG00000198826	ARHGAP11A	0	G2	protein_coding
ENSG00000198860	TSEN15	0.0232158	S	protein_coding
ENSG00000198900	TOP1	0	M/G1	protein_coding
ENSG00000198901	PRC1	0	M/G1	protein_coding
ENSG00000198912	C1orf174	0.0123609	G1/S	protein_coding
ENSG00000198919	DZIP3	0.0432663	G2	protein_coding
ENSG00000198924	DCLRE1A	0	G1/S	protein_coding
ENSG00000198948	MFAP3L	0.0102881	S	protein_coding
ENSG00000198961	PJA2	0.0107383	S	protein_coding
ENSG00000198964	SGMS1	0.0185005	S	protein_coding
ENSG00000200913	SNORD46	0	G1/S	snoRNA
ENSG00000201558	RNVU1-6	0.0481586	G1/S	snRNA
ENSG00000203326	ZNF525	0.0139373	G1/S	protein_coding
ENSG00000203709	C1orf132	0.0156076	S	lncRNA
ENSG00000203837	PNLIPRP3	0.0452143	S	protein_coding
ENSG00000203875	SNHG5	0.0403071	G1/S	lncRNA
ENSG00000203880	PCMTD2	0.0123153	S	protein_coding
ENSG00000203965	EFCAB7	0.00526316	S	protein_coding
ENSG00000204054	LINC00963	0.00236407	S	lncRNA
ENSG00000204177	BMS1P1	0.0403687	S	transcribed_unprocessed_pseudogene
ENSG00000204227	RING1	0.0278441	G1/S	protein_coding
ENSG00000204344	STK19	0.045481	S	protein_coding
ENSG00000204370	SDHD	0.0405834	S	protein_coding
ENSG00000204388	HSPA1B	0.00548446	G2	protein_coding
ENSG00000204389	HSPA1A	0.00907716	G2	protein_coding
ENSG00000204438	GPANK1	0.00668896	G1/S	protein_coding
ENSG00000204519	ZNF551	0.0170854	M/G1	protein_coding
ENSG00000204536	CCHCR1	0.00224719	S	protein_coding
ENSG00000204604	ZNF468	0.0205725	M/G1	protein_coding
ENSG00000204634	TBC1D8	0.0456674	S	protein_coding
ENSG00000204789	ZNF204P	0.0117035	S	processed_pseudogene
ENSG00000204852	TCTN1	0.0374582	S	protein_coding
ENSG00000204856	FAM216A	0	G2/M	protein_coding
ENSG00000204860	FAM201A	0.0219684	S	lncRNA
ENSG00000204869	IGFL4	0.0318519	S	protein_coding
ENSG00000204899	MZT1	0.00378072	G2	protein_coding
ENSG00000204934	ATP6V0E2-AS1	0.0193727	S	lncRNA
ENSG00000204977	TRIM13	0.00882353	G1/S	protein_coding
ENSG00000205133	TRIQK	0	S	protein_coding
ENSG00000205189	ZBTB10	0.0282797	G2	protein_coding
ENSG00000205250	E2F4	0.0398058	M/G1	protein_coding
ENSG00000205413	SAMD9	0.0374081	M/G1	protein_coding
ENSG00000205476	CCDC85C	0.0159236	M/G1	protein_coding
ENSG00000205581	HMGN1	0.0303721	S	protein_coding
ENSG00000206337	HCP5	0.0188147	G2	lncRNA
ENSG00000206754	SNORD101	0.0187091	M/G1	snoRNA
ENSG00000207547	MIR25	0.0252902	G1/S	miRNA
ENSG00000209042	SNORD12C	0	M/G1	snoRNA
ENSG00000211448	DIO2	0	S	protein_coding
ENSG00000213186	TRIM59	0	G2	protein_coding
ENSG00000213347	MXD3	0	S	protein_coding
ENSG00000213390	ARHGAP19	0.0272218	M/G1	protein_coding
ENSG00000213516	RBMXL1	0.0463499	S	protein_coding
ENSG00000213551	DNAJC9	0.00400802	G1/S	protein_coding
ENSG00000213593	TMX2	0.0351427	G1/S	protein_coding
ENSG00000213626	LBH	0.013809	S	protein_coding
ENSG00000213742	ZNF337-AS1	0.00653595	S	lncRNA
ENSG00000213762	ZNF134	0.00970874	M/G1	protein_coding
ENSG00000213918	DNASE1	0.0389696	S	protein_coding
ENSG00000213988	ZNF90	0.0463918	G1/S	protein_coding
ENSG00000214049	UCA1	0.0178042	M/G1	lncRNA
ENSG00000214357	NEURL1B	0.00390625	G2	protein_coding
ENSG00000214595	EML6	0.0120919	S	protein_coding
ENSG00000214756	METTL12	0.0106952	G1/S	protein_coding
ENSG00000214826	DDX12P	0.0310164	S	unprocessed_pseudogene
ENSG00000214944	ARHGEF28	0.0259951	S	protein_coding
ENSG00000215114	UBXN2B	0.0422579	S	protein_coding
ENSG00000215301	DDX3X	0.00246305	M/G1	protein_coding
ENSG00000215417	MIR17HG	0.00273224	M/G1	lncRNA
ENSG00000215784	FAM72D	0.00384615	G2	protein_coding
ENSG00000217555	CKLF	0.00516351	S	protein_coding
ENSG00000218336	TENM3	0.0292758	S	protein_coding
ENSG00000219481	NBPF1	0.0441707	S	protein_coding
ENSG00000221500	SNORD100	0.0163158	M/G1	snoRNA
ENSG00000221539	SNORD99	0	M/G1	snoRNA
ENSG00000221829	FANCG	0	S	protein_coding
ENSG00000221963	APOL6	0.0171891	S	protein_coding
ENSG00000221978	CCNL2	0	S	protein_coding
ENSG00000224032	EPB41L4A-AS1	0.0138728	M/G1	lncRNA
ENSG00000225138	CTD-2228K2.7	0.0188857	S	lncRNA
ENSG00000225733	FGD5-AS1	0	S	lncRNA
ENSG00000226312	CFLAR-AS1	0.0420299	S	lncRNA
ENSG00000226950	DANCR	0.0443262	G1/S	lncRNA
ENSG00000227036	LINC00511	0.0120773	S	lncRNA
ENSG00000228486	LINC01125	0.0300609	S	protein_coding
ENSG00000228649	AC005682.5	0.00251889	G2/M	lncRNA
ENSG00000230133	FLJ33581	0.0358374	G2	lncRNA
ENSG00000230479	AP000695.6	0.0323872	S	lncRNA
ENSG00000230844	ZNF674-AS1	0.00794913	M/G1	lncRNA
ENSG00000230937	MIR205HG	0.0154525	S	lncRNA
ENSG00000231007	CDC20P1	0	M/G1	processed_pseudogene
ENSG00000231298	LINC00704	0.0120101	S	lncRNA
ENSG00000232445	RP11-132A1.4	0.025389	M/G1	lncRNA
ENSG00000232995	RGS5	0.0192132	S	lncRNA
ENSG00000233016	SNHG7	0	M/G1	lncRNA
ENSG00000233901	LINC01503	0.0486305	S	lncRNA
ENSG00000234176	HSPA8P1	0	M/G1	processed_pseudogene
ENSG00000234327	AC012146.7	0.04324	S	lncRNA
ENSG00000234741	GAS5	0	M/G1	lncRNA
ENSG00000235109	ZSCAN31	0.0259319	S	protein_coding
ENSG00000235609	AF127936.9	0.0367347	G1/S	lncRNA
ENSG00000235748	SEPT14P12	0.0483146	G2	processed_pseudogene
ENSG00000235863	B3GALT4	0.0183752	S	protein_coding
ENSG00000235897	TM4SF19-AS1	0.0220459	S	lncRNA
ENSG00000236384	LINC00479	0	S	lncRNA
ENSG00000236751	LINC01186	0.0221435	S	lncRNA
ENSG00000237172	B3GNT9	0.0219106	S	protein_coding
ENSG00000237649	KIFC1	0.0025	G2	protein_coding
ENSG00000237813	AC002066.1	0.0375084	S	lncRNA
ENSG00000237870	AC073130.1	0.0467236	S	lncRNA
ENSG00000237886	NALT1	0.0448642	S	lncRNA
ENSG00000238105	GOLGA2P5	0	S	transcribed_unprocessed_pseudogene
ENSG00000238578	SNORD4A	0.00884956	M/G1	snoRNA
ENSG00000239306	RBM14	0.0312733	G1/S	protein_coding
ENSG00000240541	TM4SF1-AS1	0.0367597	S	lncRNA
ENSG00000241015	TPM3P9	0.0140351	G1/S	transcribed_processed_pseudogene
ENSG00000241685	ARPC1A	0.0275559	S	protein_coding
ENSG00000241769	LINC00893	0.0398458	S	lncRNA
ENSG00000244879	GABPB1-AS1	0.0397287	S	lncRNA
ENSG00000245213	RP11-10K16.1	0.0452675	S	lncRNA
ENSG00000247626	2002-03-01	0.0117493	G2/M	protein_coding
ENSG00000248092	NNT-AS1	0.0435572	G1/S	lncRNA
ENSG00000248905	FMN1	0.0436628	S	protein_coding
ENSG00000249042	CTD-2015H6.3	0.0478065	S	lncRNA
ENSG00000249115	HAUS5	0.00807754	S	protein_coding
ENSG00000250685	RP11-486L19.2	0.0121212	S	lncRNA
ENSG00000250899	RP11-253E3.3	0.0232358	G1/S	lncRNA
ENSG00000251381	LINC00958	0.0231362	G1/S	lncRNA
ENSG00000251562	MALAT1	0.0489705	S	lncRNA
ENSG00000251669	FAM86EP	0.0136674	G1/S	transcribed_unprocessed_pseudogene
ENSG00000253276	CCDC71L	0.0421538	S	protein_coding
ENSG00000253352	TUG1	0.0358127	G1/S	protein_coding
ENSG00000253669	KB-1732A1.1	0.0164271	S	lncRNA
ENSG00000253719	ATXN7L3B	0.0436221	G1/S	protein_coding
ENSG00000254004	ZNF260	0.0298165	G1/S	protein_coding
ENSG00000254531	FLJ20021	0.0139535	S	lncRNA
ENSG00000254635	WAC-AS1	0.0292308	S	lncRNA
ENSG00000254726	MEX3A	0.00985915	G2	protein_coding
ENSG00000254837	AP001372.2	0.0365359	S	lncRNA
ENSG00000255121	RP11-110I1.12	0.0383078	S	lncRNA
ENSG00000255198	SNHG9	0.0425858	G1/S	lncRNA
ENSG00000255302	EID1	0.0346639	G1/S	protein_coding
ENSG00000255717	SNHG1	0	G1/S	lncRNA
ENSG00000256268	RP11-221N13.3	0.0479413	S	lncRNA
ENSG00000256537	SMIM10L1	0.0398432	G1/S	protein_coding
ENSG00000257093	KIAA1147	0.00240385	S	protein_coding
ENSG00000257167	TMPO-AS1	0	S	lncRNA
ENSG00000258727	RP11-66N24.3	0.0438966	S	lncRNA
ENSG00000259230	CTD-2555C10.3	0.0184645	S	lncRNA
ENSG00000259488	RP11-154J22.1	0.0105541	G1/S	lncRNA
ENSG00000260032	LINC00657	0.0441176	S	lncRNA
ENSG00000260260	SNHG19	0.0431873	M/G1	lncRNA
ENSG00000260708	CTA-29F11.1	0	M/G1	lncRNA
ENSG00000261578	RP11-21L23.2	0.0231959	G2/M	lncRNA
ENSG00000262814	MRPL12	0.0192661	S	protein_coding
ENSG00000263335	AF001548.5	0.0190736	G2	lncRNA
ENSG00000263412	RP5-890E16.2	0.0231561	G1/S	lncRNA
ENSG00000263513	FAM72C	0.0431611	G2	protein_coding
ENSG00000263753	LINC00667	0.0298622	S	lncRNA
ENSG00000264538	SUZ12P1	0.0365937	G1/S	transcribed_unprocessed_pseudogene
ENSG00000265972	TXNIP	0	S	protein_coding
ENSG00000267080	ASB16-AS1	0.0153509	S	lncRNA
ENSG00000267100	ILF3-AS1	0.0116429	G1/S	lncRNA
ENSG00000268364	SMC5-AS1	0.0439691	S	lncRNA
ENSG00000268573	RP11-158H5.7	0.0243085	S	lncRNA
ENSG00000268798	CTB-25B13.5	0.0317343	M/G1	lncRNA
ENSG00000269343	ZNF587B	0.00226757	M/G1	protein_coding
ENSG00000269858	EGLN2	0.0440647	G1/S	protein_coding
ENSG00000269893	SNHG8	0.0120482	G1/S	lncRNA
ENSG00000269896	RP4-740C4.5	0.0254516	S	transcribed_processed_pseudogene
ENSG00000270332	SMC2-AS1	0.0366848	G1/S	lncRNA
ENSG00000272468	RP1-86C11.7	0.0122399	M/G1	lncRNA
ENSG00000273045	C2orf15	0	S	protein_coding
ENSG00000274173	RP4-568C11.4	0.00313808	S	lncRNA
ENSG00000274210	U1	0.0439593	G1/S	snRNA
ENSG00000274605	RP11-12G12.7	0.0272436	S	lncRNA
ENSG00000275342	SGK223	0.00395257	S	protein_coding
ENSG00000275481	RP11-474P2.6	0.0363263	S	lncRNA
ENSG00000275835	TUBGCP5	0.00214133	S	protein_coding
ENSG00000276043	UHRF1	0.035788	G1/S	protein_coding
ENSG00000276293	PIP4K2B	0.00664452	G1/S	protein_coding
ENSG00000277157	HIST1H4D	0.023176	S	protein_coding
ENSG00000277161	PIGW	0.00228311	G1/S	protein_coding
ENSG00000277443	MARCKS	0.042735	M/G1	protein_coding
ENSG00000278259	MYO19	0	G1/S	protein_coding
ENSG00000278864	RP11-45M22.2	0.0432927	M/G1	TEC
ENSG00000279873	LINC01126	0.0441527	S	lncRNA
ENSG00000280206	CTB-193M12.5	0	M/G1	lncRNA
ENSG00000280239	CTB-50L17.8	0.0162986	G1/S	TEC
ENSG00000280987	MATR3	0.00676819	M/G1	protein_coding
ENSG00000281398	SNHG4	0.0154015	M/G1	lncRNA
ENSG00000225302	RP11-539I5.1	0.0364261	S
ENSG00000267896	AC018766.4	0.0353675	S
ENSG00000259450	RP11-265N7.1	0.0254934	S
