# Supplementary material for: Joint changes in RNA, RNA polymerase II, and promoter activity through the cell cycle identify non-coding RNAs involved in proliferation
Source: Sci Rep. 2021 Sep 23;11:18952. doi: 10.1038/s41598-021-97909-w (PMC8460802; doi:10.1038/s41598-021-97909-w)
Supplement: Supplementary file 3 — Supplementary Information 3. [file 41598_2021_97909_MOESM3_ESM.xlsx]

## Sheet: Legend
Supplementary Dataset 2 - Functional enrichment analyses for cell cycle genes based on their correlation with Pol II and H3K4me3. The five remaining worksheets in this file contain the significant Gene Ontology (GO) Biological Process (BP), Molecular Function (MF), and Cellular Component (CC) terms, and Kyoto Encyclopedia of Genes and Genomes (KEGG) and Reactome (REACT) pathways for the cell cycl…

## Sheet: BP
Biological Process (BP)
query	significant	p_value	term_size	query_size	intersection_size	precision	recall	term_id	source	term_name	effective_domain_size	source_order	parents	OR	log.p
High.cor.K4	TRUE	0.00405398	11007	187	168	0.898396	0.015263	GO:0008150	GO:BP	biological_process	13967	3565	character(0)	2.47907	2.39212
High.cor.K4	TRUE	0.00568857	1549	187	39	0.208556	0.0251775	GO:0007049	GO:BP	cell cycle	13967	2997	GO:0009987	2.15821	2.245
High.cor.K4	TRUE	0.00389114	1136	187	32	0.171123	0.028169	GO:0022402	GO:BP	cell cycle process	13967	7633	c("GO:0007049", "GO:0009987")	2.38857	2.40992
High.cor.K4	TRUE	0.00076414	4417	187	88	0.470588	0.019923	GO:0006725	GO:BP	cellular aromatic compound metabolic process	13967	2726	GO:0044237	1.9607	3.11683
High.cor.K4	TRUE	0.000613871	2453	187	58	0.31016	0.0236445	GO:0044085	GO:BP	cellular component biogenesis	13967	12751	GO:0071840	2.15557	3.21192
High.cor.K4	TRUE	0.0316726	4816	187	86	0.459893	0.0178571	GO:0071840	GO:BP	cellular component organization or biogenesis	13967	20037	GO:0009987	1.6468	1.49932
High.cor.K4	TRUE	0.0157999	3673	187	71	0.379679	0.0193302	GO:0034645	GO:BP	cellular macromolecule biosynthetic process	13967	10073	c("GO:0009059", "GO:0044249", "GO:0044260")	1.74605	1.80135
High.cor.K4	TRUE	0.00807232	6095	187	107	0.572193	0.0175554	GO:0044260	GO:BP	cellular macromolecule metabolic process	13967	12827	c("GO:0043170", "GO:0044237")	1.76223	2.093
High.cor.K4	TRUE	0.00324883	7775	187	131	0.700535	0.0168489	GO:0044237	GO:BP	cellular metabolic process	13967	12812	c("GO:0008152", "GO:0009987")	1.90768	2.48827
High.cor.K4	TRUE	0.0444277	3646	187	68	0.363636	0.0186506	GO:0044271	GO:BP	cellular nitrogen compound biosynthetic process	13967	12834	c("GO:0034641", "GO:0044249")	1.64491	1.35235
High.cor.K4	TRUE	0.000276821	4821	187	96	0.513369	0.0199129	GO:0034641	GO:BP	cellular nitrogen compound metabolic process	13967	10069	c("GO:0006807", "GO:0044237")	2.04352	3.5578
High.cor.K4	TRUE	0.00652646	10604	187	163	0.871658	0.0153716	GO:0009987	GO:BP	cellular process	13967	4314	GO:0008150	2.23573	2.18532
High.cor.K4	TRUE	0.0169829	1045	187	28	0.149733	0.0267943	GO:0051276	GO:BP	chromosome organization	13967	15975	GO:0006996	2.22679	1.76999
High.cor.K4	TRUE	0.000580244	272	187	15	0.0802139	0.0551471	GO:0007059	GO:BP	chromosome segregation	13967	3007	GO:0009987	4.62115	3.23639
High.cor.K4	TRUE	0.008618	211	187	11	0.0588235	0.0521327	GO:0006352	GO:BP	DNA-templated transcription, initiation	13967	2384	c("GO:0006351", "GO:0032774")	4.27344	2.06459
High.cor.K4	TRUE	0.0232696	74	187	6	0.0320856	0.0810811	GO:0006353	GO:BP	DNA-templated transcription, termination	13967	2385	c("GO:0006351", "GO:0032774")	6.72966	1.63321
High.cor.K4	TRUE	0.0288346	13	187	3	0.0160428	0.230769	GO:0000478	GO:BP	endonucleolytic cleavage involved in rRNA processing	13967	226	c("GO:0000469", "GO:0090502")	22.5775	1.54009
High.cor.K4	TRUE	0.0288346	13	187	3	0.0160428	0.230769	GO:0000479	GO:BP	endonucleolytic cleavage of tricistronic rRNA transcript (SSU-rRNA, 5.8S rRNA, LSU-rRNA)	13967	227	GO:0000478	22.5775	1.54009
High.cor.K4	TRUE	0.00303731	180	187	11	0.0588235	0.0611111	GO:0051236	GO:BP	establishment of RNA localization	13967	15944	c("GO:0006403", "GO:0051234")	5.06821	2.51751
High.cor.K4	TRUE	1.28559e-05	4275	187	93	0.497326	0.0217544	GO:0010467	GO:BP	gene expression	13967	4689	GO:0043170	2.29372	4.8909
High.cor.K4	TRUE	0.000690518	4399	187	88	0.470588	0.0200045	GO:0046483	GO:BP	heterocycle metabolic process	13967	14371	GO:0044237	1.9726	3.16083
High.cor.K4	TRUE	0.0180311	3763	187	72	0.385027	0.0191337	GO:0009059	GO:BP	macromolecule biosynthetic process	13967	3697	c("GO:0043170", "GO:1901576")	1.72789	1.74398
High.cor.K4	TRUE	0.000239989	6849	187	124	0.663102	0.0181048	GO:0043170	GO:BP	macromolecule metabolic process	13967	12307	GO:0071704	2.0934	3.61981
High.cor.K4	TRUE	0.0418301	34	187	4	0.0213904	0.117647	GO:0000460	GO:BP	maturation of 5.8S rRNA	13967	208	GO:0006364	10.0855	1.37851
High.cor.K4	TRUE	0.000580244	49	187	7	0.0374332	0.142857	GO:0030490	GO:BP	maturation of SSU-rRNA	13967	7931	c("GO:0006364", "GO:0042274")	12.8034	3.23639
High.cor.K4	TRUE	9.25611e-05	35	187	7	0.0374332	0.2	GO:0000462	GO:BP	maturation of SSU-rRNA from tricistronic rRNA transcript (SSU-rRNA, 5.8S rRNA, LSU-rRNA)	13967	210	GO:0030490	19.2088	4.03357
High.cor.K4	TRUE	0.000656754	8196	187	139	0.743316	0.0169595	GO:0008152	GO:BP	metabolic process	13967	3566	GO:0008150	2.09206	3.1826
High.cor.K4	TRUE	0.00706932	241	187	12	0.0641711	0.0497925	GO:0140014	GO:BP	mitotic nuclear division	13967	23206	c("GO:0000280", "GO:1903047")	4.08621	2.15062
High.cor.K4	TRUE	0.0319808	144	187	8	0.0427807	0.0555556	GO:0000070	GO:BP	mitotic sister chromatid segregation	13967	32	c("GO:0000819", "GO:0140014", "GO:1903047")	4.51503	1.49511
High.cor.K4	TRUE	0.011571	754	187	23	0.122995	0.030504	GO:0016071	GO:BP	mRNA metabolic process	13967	5718	GO:0016070	2.522	1.93663
High.cor.K4	TRUE	0.0431447	451	187	15	0.0802139	0.0332594	GO:0006397	GO:BP	mRNA processing	13967	2422	c("GO:0006396", "GO:0016071")	2.68838	1.36507
High.cor.K4	TRUE	0.00638612	313	187	14	0.0748663	0.0447284	GO:0000398	GO:BP	mRNA splicing, via spliceosome	13967	172	c("GO:0000377", "GO:0006397")	3.67486	2.19476
High.cor.K4	TRUE	3.55147e-05	440	187	22	0.117647	0.05	GO:0034660	GO:BP	ncRNA metabolic process	13967	10082	GO:0016070	4.29258	4.44959
High.cor.K4	TRUE	9.28305e-06	364	187	21	0.112299	0.0576923	GO:0034470	GO:BP	ncRNA processing	13967	10005	c("GO:0006396", "GO:0034660")	4.99022	5.03231
High.cor.K4	TRUE	0.000163061	7191	187	129	0.68984	0.0179391	GO:0006807	GO:BP	nitrogen compound metabolic process	13967	2797	GO:0008152	2.14654	3.78765
High.cor.K4	TRUE	0.0224397	325	187	13	0.0695187	0.04	GO:0000280	GO:BP	nuclear division	13967	124	GO:0048285	3.24805	1.64898
High.cor.K4	TRUE	0.0388701	186	187	9	0.0481283	0.0483871	GO:0051168	GO:BP	nuclear export	13967	15887	GO:0006913	3.91309	1.41038
High.cor.K4	TRUE	0.0157999	311	187	13	0.0695187	0.0418006	GO:0051169	GO:BP	nuclear transport	13967	15888	GO:0046907	3.40414	1.80135
High.cor.K4	TRUE	0.000117285	3905	187	84	0.449198	0.0215109	GO:0090304	GO:BP	nucleic acid metabolic process	13967	21663	c("GO:0006139", "GO:0043170")	2.14643	3.93076
High.cor.K4	TRUE	0.00281972	177	187	11	0.0588235	0.0621469	GO:0050657	GO:BP	nucleic acid transport	13967	15468	GO:0015931	5.16058	2.54979
High.cor.K4	TRUE	0.000329878	4295	187	88	0.470588	0.0204889	GO:0006139	GO:BP	nucleobase-containing compound metabolic process	13967	2192	c("GO:0006725", "GO:0034641", "GO:0044238", "GO:0046483", "GO:1901360")	2.04331	3.48165
High.cor.K4	TRUE	0.00303731	214	187	12	0.0641711	0.0560748	GO:0015931	GO:BP	nucleobase-containing compound transport	13967	5628	c("GO:0071702", "GO:0071705")	4.64176	2.51751
High.cor.K4	TRUE	0.0152168	308	187	13	0.0695187	0.0422078	GO:0006913	GO:BP	nucleocytoplasmic transport	13967	2887	GO:0051169	3.43951	1.81768
High.cor.K4	TRUE	0.0483446	366	187	13	0.0695187	0.0355191	GO:0048285	GO:BP	organelle fission	13967	14878	GO:0006996	2.8622	1.31565
High.cor.K4	TRUE	0.00076414	4553	187	90	0.481283	0.0197672	GO:1901360	GO:BP	organic cyclic compound metabolic process	13967	24819	GO:0071704	1.9573	3.11683
High.cor.K4	TRUE	0.000148105	7813	187	137	0.73262	0.0175349	GO:0071704	GO:BP	organic substance metabolic process	13967	19961	GO:0008152	2.21369	3.82943
High.cor.K4	TRUE	0.0114423	2	187	2	0.0106952	1	GO:0034157	GO:BP	positive regulation of toll-like receptor 7 signaling pathway	13967	9794	c("GO:0034123", "GO:0034154", "GO:0034155")	Inf	1.94149
High.cor.K4	TRUE	2.13616e-05	7494	187	136	0.727273	0.0181479	GO:0044238	GO:BP	primary metabolic process	13967	12813	GO:0008152	2.36272	4.67037
High.cor.K4	TRUE	0.0490019	2865	187	56	0.299465	0.0195462	GO:2000112	GO:BP	regulation of cellular macromolecule biosynthetic process	13967	29538	c("GO:0010556", "GO:0031326", "GO:0034645")	1.68443	1.30979
High.cor.K4	TRUE	0.00365641	95	187	8	0.0427807	0.0842105	GO:0051983	GO:BP	regulation of chromosome segregation	13967	16490	c("GO:0007059", "GO:0050794")	7.08035	2.43694
High.cor.K4	TRUE	0.0257922	3	187	2	0.0106952	0.666667	GO:0032954	GO:BP	regulation of cytokinetic process	13967	9212	c("GO:0032465", "GO:0032506")	149.108	1.58851
High.cor.K4	TRUE	0.016019	3478	187	68	0.363636	0.0195515	GO:0010468	GO:BP	regulation of gene expression	13967	4690	c("GO:0010467", "GO:0060255")	1.75408	1.79536
High.cor.K4	TRUE	0.00807232	4591	187	86	0.459893	0.0187323	GO:0060255	GO:BP	regulation of macromolecule metabolic process	13967	17293	c("GO:0019222", "GO:0043170")	1.77155	2.093
High.cor.K4	TRUE	0.0444277	4959	187	87	0.465241	0.0175439	GO:0019222	GO:BP	regulation of metabolic process	13967	6529	c("GO:0008152", "GO:0050789")	1.60822	1.35235
High.cor.K4	TRUE	0.0418301	86	187	6	0.0320856	0.0697674	GO:0048024	GO:BP	regulation of mRNA splicing, via spliceosome	13967	14711	c("GO:0000398", "GO:0043484", "GO:0050684")	5.7156	1.37851
High.cor.K4	TRUE	0.0338867	4202	187	77	0.411765	0.0183246	GO:0051171	GO:BP	regulation of nitrogen compound metabolic process	13967	15890	c("GO:0006807", "GO:0019222")	1.65499	1.46997
High.cor.K4	TRUE	0.0444277	4331	187	78	0.417112	0.0180097	GO:0080090	GO:BP	regulation of primary metabolic process	13967	21198	c("GO:0019222", "GO:0044238")	1.61941	1.35235
High.cor.K4	TRUE	0.0114423	2	187	2	0.0106952	1	GO:0034155	GO:BP	regulation of toll-like receptor 7 signaling pathway	13967	9792	c("GO:0034121", "GO:0034154")	Inf	1.94149
High.cor.K4	TRUE	0.0418301	4	187	2	0.0106952	0.5	GO:0043111	GO:BP	replication fork arrest	13967	12271	c("GO:0045005", "GO:2000104")	74.793	1.37851
High.cor.K4	TRUE	0.0254535	172	187	9	0.0481283	0.0523256	GO:0022618	GO:BP	ribonucleoprotein complex assembly	13967	7666	c("GO:0022613", "GO:0034622", "GO:0071826")	4.25339	1.59425
High.cor.K4	TRUE	1.50318e-12	410	187	32	0.171123	0.0780488	GO:0022613	GO:BP	ribonucleoprotein complex biogenesis	13967	7661	GO:0044085	7.37205	11.823
High.cor.K4	TRUE	0.01407	122	187	8	0.0427807	0.0655738	GO:0071426	GO:BP	ribonucleoprotein complex export from nucleus	13967	19732	c("GO:0006405", "GO:0006611", "GO:0031503", "GO:0071166")	5.3951	1.85171
High.cor.K4	TRUE	0.0145874	123	187	8	0.0427807	0.0650407	GO:0071166	GO:BP	ribonucleoprotein complex localization	13967	19514	GO:0051641	5.34722	1.83602
High.cor.K4	TRUE	0.0316726	179	187	9	0.0481283	0.0502793	GO:0071826	GO:BP	ribonucleoprotein complex subunit organization	13967	20024	GO:0043933	4.07624	1.49932
High.cor.K4	TRUE	0.000593196	70	187	8	0.0427807	0.114286	GO:0042273	GO:BP	ribosomal large subunit biogenesis	13967	11756	c("GO:0022613", "GO:0042254")	9.95478	3.2268
High.cor.K4	TRUE	0.011571	9	187	3	0.0160428	0.333333	GO:0000055	GO:BP	ribosomal large subunit export from nucleus	13967	26	GO:0000054	37.6329	1.93663
High.cor.K4	TRUE	8.58356e-05	68	187	9	0.0481283	0.132353	GO:0042274	GO:BP	ribosomal small subunit biogenesis	13967	11757	c("GO:0022613", "GO:0042254")	11.8379	4.06633
High.cor.K4	TRUE	0.0399794	15	187	3	0.0160428	0.2	GO:0000054	GO:BP	ribosomal subunit export from nucleus	13967	25	c("GO:0033750", "GO:0042254", "GO:0051656", "GO:0071428")	18.8206	1.39816
High.cor.K4	TRUE	0.0388701	56	187	5	0.026738	0.0892857	GO:0042255	GO:BP	ribosome assembly	13967	11744	c("GO:0042254", "GO:0070925")	7.44605	1.41038
High.cor.K4	TRUE	2.07012e-11	290	187	26	0.139037	0.0896552	GO:0042254	GO:BP	ribosome biogenesis	13967	11743	GO:0022613	8.32433	10.684
High.cor.K4	TRUE	0.0399794	15	187	3	0.0160428	0.2	GO:0033750	GO:BP	ribosome localization	13967	9685	c("GO:0008104", "GO:0051640")	18.8206	1.39816
High.cor.K4	TRUE	0.00555066	131	187	9	0.0481283	0.0687023	GO:0006405	GO:BP	RNA export from nucleus	13967	2430	c("GO:0050658", "GO:0051168")	5.69928	2.25566
High.cor.K4	TRUE	0.00303731	213	187	12	0.0641711	0.056338	GO:0006403	GO:BP	RNA localization	13967	2428	GO:0033036	4.66528	2.51751
High.cor.K4	TRUE	0.000559114	3489	187	75	0.40107	0.0214961	GO:0016070	GO:BP	RNA metabolic process	13967	5717	GO:0090304	2.05242	3.2525
High.cor.K4	TRUE	8.20419e-08	843	187	37	0.197861	0.0438909	GO:0006396	GO:BP	RNA processing	13967	2421	c("GO:0010467", "GO:0016070")	4.00008	7.08596
High.cor.K4	TRUE	0.0157999	395	187	15	0.0802139	0.0379747	GO:0008380	GO:BP	RNA splicing	13967	3643	GO:0006396	3.09731	1.80135
High.cor.K4	TRUE	0.00672332	316	187	14	0.0748663	0.0443038	GO:0000375	GO:BP	RNA splicing, via transesterification reactions	13967	158	GO:0008380	3.63764	2.17242
High.cor.K4	TRUE	0.00638612	313	187	14	0.0748663	0.0447284	GO:0000377	GO:BP	RNA splicing, via transesterification reactions with bulged adenosine as nucleophile	13967	160	GO:0000375	3.67486	2.19476
High.cor.K4	TRUE	0.00281972	177	187	11	0.0588235	0.0621469	GO:0050658	GO:BP	RNA transport	13967	15469	c("GO:0050657", "GO:0051236")	5.16058	2.54979
High.cor.K4	TRUE	8.23884e-08	222	187	19	0.101604	0.0855856	GO:0016072	GO:BP	rRNA metabolic process	13967	5719	GO:0034660	7.61605	7.08413
High.cor.K4	TRUE	7.27576e-08	214	187	19	0.101604	0.088785	GO:0006364	GO:BP	rRNA processing	13967	2395	c("GO:0016072", "GO:0034470", "GO:0042254")	7.93266	7.13812
High.cor.K4	TRUE	0.0444277	16	187	3	0.0160428	0.1875	GO:0071428	GO:BP	rRNA-containing ribonucleoprotein complex export from nucleus	13967	19734	GO:0071426	17.3732	1.35235
High.cor.K4	TRUE	0.0418301	4	187	2	0.0106952	0.5	GO:0034154	GO:BP	toll-like receptor 7 signaling pathway	13967	9791	GO:0002224	74.793	1.37851
High.cor.PolII	TRUE	0.0139016	3698	430	147	0.34186	0.0397512	GO:0048856	GO:BP	anatomical structure development	13967	15365	GO:0032502	1.47503	1.85694
High.cor.PolII	TRUE	0.0336103	2238	430	94	0.218605	0.0420018	GO:0048513	GO:BP	animal organ development	13967	15052	c("GO:0048731", "GO:0048856")	1.49936	1.47353
High.cor.PolII	TRUE	0.0178821	11007	430	367	0.853488	0.0333424	GO:0008150	GO:BP	biological_process	13967	3565	character(0)	1.63967	1.74758
High.cor.PolII	TRUE	0.0355382	2	430	2	0.00465116	1	GO:0003130	GO:BP	BMP signaling pathway involved in heart induction	13967	1729	c("GO:0003134", "GO:0030509", "GO:1905114")	Inf	1.4493
High.cor.PolII	TRUE	3.10826e-06	1549	430	91	0.211628	0.0587476	GO:0007049	GO:BP	cell cycle	13967	2997	GO:0009987	2.24171	5.50748
High.cor.PolII	TRUE	0.000554656	203	430	21	0.0488372	0.103448	GO:0000075	GO:BP	cell cycle checkpoint	13967	35	c("GO:0009987", "GO:0045786")	3.79483	3.25598
High.cor.PolII	TRUE	0.0135583	242	430	19	0.044186	0.0785124	GO:0044843	GO:BP	cell cycle G1/S phase transition	13967	13161	GO:0044770	2.78002	1.86779
High.cor.PolII	TRUE	0.00160098	547	430	37	0.0860465	0.0676417	GO:0044770	GO:BP	cell cycle phase transition	13967	13110	GO:0022402	2.42268	2.79561
High.cor.PolII	TRUE	9.56652e-06	1136	430	71	0.165116	0.0625	GO:0022402	GO:BP	cell cycle process	13967	7633	c("GO:0007049", "GO:0009987")	2.33422	5.01925
High.cor.PolII	TRUE	0.00817036	521	430	33	0.0767442	0.0633397	GO:0051301	GO:BP	cell division	13967	15994	GO:0009987	2.23925	2.08776
High.cor.PolII	TRUE	0.0291371	963	430	48	0.111628	0.0498442	GO:0016477	GO:BP	cell migration	13967	5867	GO:0048870	1.74671	1.53555
High.cor.PolII	TRUE	0.0106596	1046	430	54	0.125581	0.0516252	GO:0048870	GO:BP	cell motility	13967	15378	c("GO:0006928", "GO:0040011", "GO:0051674")	1.83022	1.97226
High.cor.PolII	TRUE	0.037992	460	430	27	0.0627907	0.0586957	GO:0030031	GO:BP	cell projection assembly	13967	7737	c("GO:0022607", "GO:0030030")	2.04267	1.42031
High.cor.PolII	TRUE	0.0355382	1112	430	53	0.123256	0.0476619	GO:0030030	GO:BP	cell projection organization	13967	7736	GO:0016043	1.6694	1.4493
High.cor.PolII	TRUE	0.0012247	4635	430	187	0.434884	0.0403452	GO:0016043	GO:BP	cellular component organization	13967	5695	GO:0071840	1.58942	2.91197
High.cor.PolII	TRUE	0.00593285	4816	430	188	0.437209	0.0390365	GO:0071840	GO:BP	cellular component organization or biogenesis	13967	20037	GO:0009987	1.51192	2.22674
High.cor.PolII	TRUE	0.0237465	10604	430	355	0.825581	0.0334779	GO:0009987	GO:BP	cellular process	13967	4314	GO:0008150	1.56366	1.6244
High.cor.PolII	TRUE	0.000132724	793	430	52	0.12093	0.0655738	GO:0006974	GO:BP	cellular response to DNA damage stimulus	13967	2938	GO:0033554	2.39339	3.87705
High.cor.PolII	TRUE	0.00737491	4669	430	182	0.423256	0.0389805	GO:0051716	GO:BP	cellular response to stimulus	13967	16314	c("GO:0009987", "GO:0050896")	1.49619	2.13224
High.cor.PolII	TRUE	0.00570767	1749	430	83	0.193023	0.0474557	GO:0033554	GO:BP	cellular response to stress	13967	9586	c("GO:0006950", "GO:0051716")	1.71835	2.24354
High.cor.PolII	TRUE	0.0135925	40	430	7	0.0162791	0.175	GO:0061641	GO:BP	CENP-A containing chromatin organization	13967	18568	GO:0006325	6.81857	1.8667
High.cor.PolII	TRUE	0.0135925	40	430	7	0.0162791	0.175	GO:0034080	GO:BP	CENP-A containing nucleosome assembly	13967	9724	c("GO:0006336", "GO:0031055", "GO:0034508", "GO:0043486", "GO:0061641")	6.81857	1.8667
High.cor.PolII	TRUE	0.0355382	51	430	7	0.0162791	0.137255	GO:0034508	GO:BP	centromere complex assembly	13967	10030	c("GO:0051276", "GO:0065004")	5.10966	1.4493
High.cor.PolII	TRUE	0.0318406	113	430	11	0.0255814	0.0973451	GO:0007098	GO:BP	centrosome cycle	13967	3042	c("GO:0022402", "GO:0031023")	3.48258	1.49702
High.cor.PolII	TRUE	0.00160098	155	430	17	0.0395349	0.109677	GO:0031497	GO:BP	chromatin assembly	13967	8399	c("GO:0006323", "GO:0006333", "GO:0022607")	4.02512	2.79561
High.cor.PolII	TRUE	0.00596542	178	430	17	0.0395349	0.0955056	GO:0006333	GO:BP	chromatin assembly or disassembly	13967	2370	GO:0006325	3.44428	2.22436
High.cor.PolII	TRUE	0.0106596	674	430	39	0.0906977	0.0578635	GO:0006325	GO:BP	chromatin organization	13967	2364	c("GO:0016043", "GO:0051276")	2.04187	1.97226
High.cor.PolII	TRUE	0.00612694	113	430	13	0.0302326	0.115044	GO:0097549	GO:BP	chromatin organization involved in negative regulation of transcription	13967	22231	c("GO:0034401", "GO:0045892")	4.21868	2.21276
High.cor.PolII	TRUE	0.0106596	124	430	13	0.0302326	0.104839	GO:0034401	GO:BP	chromatin organization involved in regulation of transcription	13967	9963	c("GO:0006325", "GO:0006355")	3.79787	1.97226
High.cor.PolII	TRUE	0.0185614	43	430	7	0.0162791	0.162791	GO:0031055	GO:BP	chromatin remodeling at centromere	13967	8189	GO:0006338	6.24917	1.73139
High.cor.PolII	TRUE	0.000245285	1045	430	62	0.144186	0.0593301	GO:0051276	GO:BP	chromosome organization	13967	15975	GO:0006996	2.16828	3.61033
High.cor.PolII	TRUE	0.0196067	296	430	21	0.0488372	0.0709459	GO:0060271	GO:BP	cilium assembly	13967	17309	c("GO:0044782", "GO:0070925", "GO:0120031")	2.49406	1.7076
High.cor.PolII	TRUE	0.00913794	308	430	23	0.0534884	0.0746753	GO:0044782	GO:BP	cilium organization	13967	13119	c("GO:0006996", "GO:0120036")	2.64681	2.03915
High.cor.PolII	TRUE	0.0117979	4032	430	159	0.369767	0.0394345	GO:0032502	GO:BP	developmental process	13967	8872	GO:0008150	1.47879	1.92819
High.cor.PolII	TRUE	0.00161163	300	430	25	0.0581395	0.0833333	GO:0071103	GO:BP	DNA conformation change	13967	19499	GO:0051276	2.99847	2.79273
High.cor.PolII	TRUE	0.0235002	142	430	13	0.0302326	0.0915493	GO:0000077	GO:BP	DNA damage checkpoint	13967	37	c("GO:0006974", "GO:0031570")	3.26344	1.62893
High.cor.PolII	TRUE	0.00842552	153	430	15	0.0348837	0.0980392	GO:0031570	GO:BP	DNA integrity checkpoint	13967	8439	GO:0000075	3.53451	2.0744
High.cor.PolII	TRUE	6.91907e-06	804	430	57	0.132558	0.0708955	GO:0006259	GO:BP	DNA metabolic process	13967	2307	c("GO:0044260", "GO:0090304")	2.63616	5.15995
High.cor.PolII	TRUE	0.00160098	189	430	19	0.044186	0.100529	GO:0006323	GO:BP	DNA packaging	13967	2362	GO:0071103	3.66059	2.79561
High.cor.PolII	TRUE	0.000320766	245	430	24	0.055814	0.0979592	GO:0006310	GO:BP	DNA recombination	13967	2355	GO:0006259	3.58718	3.49381
High.cor.PolII	TRUE	0.000354218	520	430	38	0.0883721	0.0730769	GO:0006281	GO:BP	DNA repair	13967	2327	c("GO:0006259", "GO:0006974")	2.64502	3.45073
High.cor.PolII	TRUE	0.000102356	257	430	26	0.0604651	0.101167	GO:0006260	GO:BP	DNA replication	13967	2308	GO:0034645	3.73399	3.98989
High.cor.PolII	TRUE	0.0453948	40	430	6	0.0139535	0.15	GO:0006270	GO:BP	DNA replication initiation	13967	2316	c("GO:0006259", "GO:0006261")	5.65862	1.34299
High.cor.PolII	TRUE	0.0355382	2	430	2	0.00465116	1	GO:0045004	GO:BP	DNA replication proofreading	13967	13196	c("GO:0006281", "GO:0045005")	Inf	1.4493
High.cor.PolII	TRUE	0.0173604	5	430	3	0.00697674	0.6	GO:0006269	GO:BP	DNA replication, synthesis of RNA primer	13967	2315	c("GO:0006259", "GO:0006261", "GO:0032774")	47.7878	1.76044
High.cor.PolII	TRUE	0.0116439	50	430	8	0.0186047	0.16	GO:0006336	GO:BP	DNA replication-independent nucleosome assembly	13967	2373	c("GO:0006334", "GO:0034724")	6.13348	1.9339
High.cor.PolII	TRUE	0.0123421	51	430	8	0.0186047	0.156863	GO:0034724	GO:BP	DNA replication-independent nucleosome organization	13967	10096	c("GO:0006333", "GO:0034728")	5.99045	1.90861
High.cor.PolII	TRUE	0.00612694	146	430	15	0.0348837	0.10274	GO:0006261	GO:BP	DNA-dependent DNA replication	13967	2309	GO:0006260	3.72563	2.21276
High.cor.PolII	TRUE	0.00689713	239	430	20	0.0465116	0.083682	GO:0006302	GO:BP	double-strand break repair	13967	2347	GO:0006281	2.98789	2.16133
High.cor.PolII	TRUE	0.0291371	129	430	12	0.027907	0.0930233	GO:0000724	GO:BP	double-strand break repair via homologous recombination	13967	262	c("GO:0000725", "GO:0006302")	3.31636	1.53555
High.cor.PolII	TRUE	0.0355382	2	430	2	0.00465116	1	GO:0003133	GO:BP	endodermal-mesodermal cell signaling	13967	1732	GO:0007267	Inf	1.4493
High.cor.PolII	TRUE	0.0355382	2	430	2	0.00465116	1	GO:0003134	GO:BP	endodermal-mesodermal cell signaling involved in heart induction	13967	1733	c("GO:0003129", "GO:0003133")	Inf	1.4493
High.cor.PolII	TRUE	0.0324975	169	430	14	0.0325581	0.0828402	GO:0045444	GO:BP	fat cell differentiation	13967	13448	GO:0030154	2.9264	1.48815
High.cor.PolII	TRUE	0.0152965	226	430	18	0.0418605	0.079646	GO:0000082	GO:BP	G1/S transition of mitotic cell cycle	13967	41	c("GO:0044772", "GO:0044843")	2.81992	1.81541
High.cor.PolII	TRUE	0.0355382	51	430	7	0.0162791	0.137255	GO:0043486	GO:BP	histone exchange	13967	12484	c("GO:0034728", "GO:0043044")	5.10966	1.4493
High.cor.PolII	TRUE	0.0106596	1046	430	54	0.125581	0.0516252	GO:0051674	GO:BP	localization of cell	13967	16280	c("GO:0009987", "GO:0051179")	1.83022	1.97226
High.cor.PolII	TRUE	0.00758078	1149	430	59	0.137209	0.051349	GO:0040011	GO:BP	locomotion	13967	11542	GO:0008150	1.83014	2.12029
High.cor.PolII	TRUE	0.0237465	161	430	14	0.0325581	0.0869565	GO:0051321	GO:BP	meiotic cell cycle	13967	16011	c("GO:0007049", "GO:0022414")	3.08746	1.6244
High.cor.PolII	TRUE	0.0355382	2	430	2	0.00465116	1	GO:0072138	GO:BP	mesenchymal cell proliferation involved in ureteric bud development	13967	20287	c("GO:0001657", "GO:0010463", "GO:0061209")	Inf	1.4493
High.cor.PolII	TRUE	0.00570767	456	430	31	0.072093	0.0679825	GO:0000226	GO:BP	microtubule cytoskeleton organization	13967	107	c("GO:0007010", "GO:0007017")	2.41467	2.24354
High.cor.PolII	TRUE	0.0467046	122	430	11	0.0255814	0.0901639	GO:0031023	GO:BP	microtubule organizing center organization	13967	8163	c("GO:0000226", "GO:0007017", "GO:0016043")	3.19811	1.33064
High.cor.PolII	TRUE	0.000132724	928	430	58	0.134884	0.0625	GO:0000278	GO:BP	mitotic cell cycle	13967	122	GO:0007049	2.28756	3.87705
High.cor.PolII	TRUE	0.00447898	155	430	16	0.0372093	0.103226	GO:0007093	GO:BP	mitotic cell cycle checkpoint	13967	3037	c("GO:0000075", "GO:0045930", "GO:1903047")	3.75205	2.34882
High.cor.PolII	TRUE	0.0012247	515	430	36	0.0837209	0.0699029	GO:0044772	GO:BP	mitotic cell cycle phase transition	13967	13112	c("GO:0044770", "GO:1903047")	2.50922	2.91197
High.cor.PolII	TRUE	4.26276e-05	774	430	53	0.123256	0.0684755	GO:1903047	GO:BP	mitotic cell cycle process	13967	26332	c("GO:0000278", "GO:0022402")	2.51776	4.37031
High.cor.PolII	TRUE	0.00346366	3382	430	142	0.330233	0.041987	GO:0007275	GO:BP	multicellular organism development	13967	3201	c("GO:0032501", "GO:0048856")	1.58183	2.46047
High.cor.PolII	TRUE	0.00612694	4342	430	172	0.4	0.0396131	GO:0032501	GO:BP	multicellular organismal process	13967	8871	GO:0008150	1.51315	2.21276
High.cor.PolII	TRUE	0.041127	138	430	12	0.027907	0.0869565	GO:0033002	GO:BP	muscle cell proliferation	13967	9246	GO:0008283	3.07747	1.38587
High.cor.PolII	TRUE	0.0200633	1198	430	58	0.134884	0.048414	GO:0009890	GO:BP	negative regulation of biosynthetic process	13967	4251	c("GO:0009058", "GO:0009889", "GO:0009892")	1.70881	1.6976
High.cor.PolII	TRUE	0.00346366	527	430	35	0.0813953	0.0664137	GO:0045786	GO:BP	negative regulation of cell cycle	13967	13721	c("GO:0007049", "GO:0048523", "GO:0051726")	2.36679	2.46047
High.cor.PolII	TRUE	0.0275338	224	430	17	0.0395349	0.0758929	GO:1901988	GO:BP	negative regulation of cell cycle phase transition	13967	25400	c("GO:0010948", "GO:0044770", "GO:1901987")	2.66987	1.56013
High.cor.PolII	TRUE	0.020737	298	430	21	0.0488372	0.0704698	GO:0010948	GO:BP	negative regulation of cell cycle process	13967	5109	c("GO:0010564", "GO:0022402", "GO:0045786")	2.47571	1.68325
High.cor.PolII	TRUE	0.0161873	1181	430	58	0.134884	0.0491109	GO:0031327	GO:BP	negative regulation of cellular biosynthetic process	13967	8324	c("GO:0009890", "GO:0031324", "GO:0031326", "GO:0044249")	1.73704	1.79083
High.cor.PolII	TRUE	0.00758078	1096	430	57	0.132558	0.0520073	GO:2000113	GO:BP	negative regulation of cellular macromolecule biosynthetic process	13967	29539	c("GO:0010558", "GO:0031327", "GO:0034645", "GO:2000112")	1.8524	2.12029
High.cor.PolII	TRUE	0.0161873	11	430	4	0.00930233	0.363636	GO:0031936	GO:BP	negative regulation of chromatin silencing	13967	8519	c("GO:0006342", "GO:0031935", "GO:0045815", "GO:0045893", "GO:0060969", "GO:1905268")	18.2675	1.79083
High.cor.PolII	TRUE	0.0251879	126	430	12	0.027907	0.0952381	GO:2001251	GO:BP	negative regulation of chromosome organization	13967	30636	c("GO:0010639", "GO:0033044", "GO:0051276")	3.40438	1.59881
High.cor.PolII	TRUE	0.0023588	99	430	13	0.0302326	0.131313	GO:0045814	GO:BP	negative regulation of gene expression, epigenetic	13967	13743	c("GO:0010629", "GO:0040029")	4.91056	2.62731
High.cor.PolII	TRUE	0.0105539	1145	430	58	0.134884	0.050655	GO:0010558	GO:BP	negative regulation of macromolecule biosynthetic process	13967	4750	c("GO:0009059", "GO:0009890", "GO:0010556", "GO:0010605")	1.79972	1.97659
High.cor.PolII	TRUE	0.0133354	281	430	21	0.0488372	0.0747331	GO:0045930	GO:BP	negative regulation of mitotic cell cycle	13967	13849	c("GO:0000278", "GO:0007346", "GO:0045786")	2.641	1.87499
High.cor.PolII	TRUE	0.0168087	209	430	17	0.0395349	0.0813397	GO:1901991	GO:BP	negative regulation of mitotic cell cycle phase transition	13967	25403	c("GO:0044772", "GO:0045930", "GO:1901988", "GO:1901990")	2.88162	1.77447
High.cor.PolII	TRUE	0.026261	47	430	7	0.0162791	0.148936	GO:0045839	GO:BP	negative regulation of mitotic nuclear division	13967	13766	c("GO:0007088", "GO:0010948", "GO:0045930", "GO:0051784", "GO:0140014")	5.62236	1.58069
High.cor.PolII	TRUE	0.037352	52	430	7	0.0162791	0.134615	GO:0051784	GO:BP	negative regulation of nuclear division	13967	16341	c("GO:0000280", "GO:0010639", "GO:0051783")	4.99683	1.42769
High.cor.PolII	TRUE	0.0135583	962	430	50	0.116279	0.0519751	GO:1903507	GO:BP	negative regulation of nucleic acid-templated transcription	13967	26735	c("GO:0097659", "GO:1902679", "GO:1903506")	1.83543	1.86779
High.cor.PolII	TRUE	0.0187358	1114	430	55	0.127907	0.0493716	GO:0045934	GO:BP	negative regulation of nucleobase-containing compound metabolic process	13967	13853	c("GO:0006139", "GO:0019219", "GO:0031324", "GO:0051172")	1.74163	1.72733
High.cor.PolII	TRUE	0.0135583	962	430	50	0.116279	0.0519751	GO:1902679	GO:BP	negative regulation of RNA biosynthetic process	13967	25995	c("GO:0010558", "GO:0031327", "GO:0032774", "GO:0051253", "GO:2001141")	1.83543	1.86779
High.cor.PolII	TRUE	0.0265008	1035	430	51	0.118605	0.0492754	GO:0051253	GO:BP	negative regulation of RNA metabolic process	13967	15958	c("GO:0010605", "GO:0016070", "GO:0045934", "GO:0051252")	1.72997	1.57674
High.cor.PolII	TRUE	0.0476679	640	430	34	0.0790698	0.053125	GO:0000122	GO:BP	negative regulation of transcription by RNA polymerase II	13967	64	c("GO:0006357", "GO:0006366", "GO:0045892")	1.84594	1.32177
High.cor.PolII	TRUE	0.0117979	926	430	49	0.113953	0.0529158	GO:0045892	GO:BP	negative regulation of transcription, DNA-templated	13967	13813	c("GO:0006351", "GO:0006355", "GO:0010629", "GO:1903507", "GO:2000113")	1.87089	1.92819
High.cor.PolII	TRUE	0.000628958	111	430	15	0.0348837	0.135135	GO:0006334	GO:BP	nucleosome assembly	13967	2371	c("GO:0031497", "GO:0034728", "GO:0065004")	5.09554	3.20138
High.cor.PolII	TRUE	0.00603674	144	430	15	0.0348837	0.104167	GO:0034728	GO:BP	nucleosome organization	13967	10100	c("GO:0006325", "GO:0071824")	3.78384	2.2192
High.cor.PolII	TRUE	0.0355382	673	430	36	0.0837209	0.0534918	GO:0070925	GO:BP	organelle assembly	13967	19408	c("GO:0006996", "GO:0022607")	1.86438	1.4493
High.cor.PolII	TRUE	0.000654918	3192	430	140	0.325581	0.0438596	GO:0006996	GO:BP	organelle organization	13967	2954	GO:0016043	1.67392	3.18381
High.cor.PolII	TRUE	0.0342688	452	430	27	0.0627907	0.0597345	GO:0120031	GO:BP	plasma membrane bounded cell projection assembly	13967	23090	c("GO:0030031", "GO:0120036")	2.08219	1.4651
High.cor.PolII	TRUE	0.0355382	1086	430	52	0.12093	0.0478821	GO:0120036	GO:BP	plasma membrane bounded cell projection organization	13967	23095	GO:0030030	1.67639	1.4493
High.cor.PolII	TRUE	0.0438439	27	430	5	0.0116279	0.185185	GO:0030501	GO:BP	positive regulation of bone mineralization	13967	7938	c("GO:0030282", "GO:0030500", "GO:0045778", "GO:0070169")	7.2759	1.35809
High.cor.PolII	TRUE	0.0131296	240	430	19	0.044186	0.0791667	GO:0090068	GO:BP	positive regulation of cell cycle process	13967	21435	c("GO:0010564", "GO:0022402", "GO:0045787")	2.80559	1.88175
High.cor.PolII	TRUE	0.00346366	2405	430	108	0.251163	0.0449064	GO:0031325	GO:BP	positive regulation of cellular metabolic process	13967	8322	c("GO:0009893", "GO:0031323", "GO:0044237", "GO:0048522")	1.65548	2.46047
High.cor.PolII	TRUE	0.0399256	3896	430	149	0.346512	0.0382444	GO:0048522	GO:BP	positive regulation of cellular process	13967	15061	c("GO:0009987", "GO:0048518", "GO:0050794")	1.39924	1.39875
High.cor.PolII	TRUE	0.0117979	1156	430	58	0.134884	0.050173	GO:0032270	GO:BP	positive regulation of cellular protein metabolic process	13967	8709	c("GO:0031325", "GO:0032268", "GO:0044267", "GO:0051247")	1.78014	1.92819
High.cor.PolII	TRUE	0.0251879	13	430	4	0.00930233	0.307692	GO:2000353	GO:BP	positive regulation of endothelial cell apoptotic process	13967	29777	c("GO:0072577", "GO:1904037", "GO:2000351")	14.2062	1.59881
High.cor.PolII	TRUE	0.036897	435	430	26	0.0604651	0.0597701	GO:0033674	GO:BP	positive regulation of kinase activity	13967	9671	c("GO:0042327", "GO:0043549", "GO:0051347")	2.08085	1.43301
High.cor.PolII	TRUE	0.0171519	2512	430	106	0.246512	0.0421975	GO:0010604	GO:BP	positive regulation of macromolecule metabolic process	13967	4791	c("GO:0009893", "GO:0043170", "GO:0060255")	1.52683	1.76569
High.cor.PolII	TRUE	0.0254484	2702	430	111	0.25814	0.0410807	GO:0009893	GO:BP	positive regulation of metabolic process	13967	4254	c("GO:0008152", "GO:0019222", "GO:0048518")	1.48312	1.59434
High.cor.PolII	TRUE	0.00603674	2282	430	102	0.237209	0.0446976	GO:0051173	GO:BP	positive regulation of nitrogen compound metabolic process	13967	15892	c("GO:0006807", "GO:0009893", "GO:0051171")	1.63398	2.2192
High.cor.PolII	TRUE	0.022791	744	430	40	0.0930233	0.0537634	GO:0045937	GO:BP	positive regulation of phosphate metabolic process	13967	13856	c("GO:0006796", "GO:0010562", "GO:0019220")	1.88383	1.64224
High.cor.PolII	TRUE	0.022791	744	430	40	0.0930233	0.0537634	GO:0010562	GO:BP	positive regulation of phosphorus metabolic process	13967	4754	c("GO:0006793", "GO:0031325", "GO:0051174")	1.88383	1.64224
High.cor.PolII	TRUE	0.0178821	706	430	39	0.0906977	0.0552408	GO:0042327	GO:BP	positive regulation of phosphorylation	13967	11781	c("GO:0016310", "GO:0042325", "GO:0045937")	1.93915	1.74758
High.cor.PolII	TRUE	0.0438439	27	430	5	0.0116279	0.185185	GO:1902895	GO:BP	positive regulation of pri-miRNA transcription by RNA polymerase II	13967	26190	c("GO:0045944", "GO:0061614", "GO:1902893")	7.2759	1.35809
High.cor.PolII	TRUE	0.0221105	387	430	25	0.0581395	0.0645995	GO:0045860	GO:BP	positive regulation of protein kinase activity	13967	13785	c("GO:0001934", "GO:0033674", "GO:0045859")	2.26323	1.6554
High.cor.PolII	TRUE	0.0309755	1230	430	58	0.134884	0.0471545	GO:0051247	GO:BP	positive regulation of protein metabolic process	13967	15952	c("GO:0010604", "GO:0019538", "GO:0051173", "GO:0051246")	1.6579	1.50898
High.cor.PolII	TRUE	0.0018448	851	430	50	0.116279	0.0587544	GO:0031401	GO:BP	positive regulation of protein modification process	13967	8364	c("GO:0006464", "GO:0031399", "GO:0032270")	2.10796	2.73405
High.cor.PolII	TRUE	0.0123421	659	430	38	0.0883721	0.0576631	GO:0001934	GO:BP	positive regulation of protein phosphorylation	13967	679	c("GO:0001932", "GO:0006468", "GO:0031401", "GO:0042327")	2.03136	1.90861
High.cor.PolII	TRUE	0.033843	251	430	18	0.0418605	0.0717131	GO:0071902	GO:BP	positive regulation of protein serine/threonine kinase activity	13967	20081	c("GO:0045860", "GO:0071900")	2.51257	1.47053
High.cor.PolII	TRUE	0.0100857	507	430	32	0.0744186	0.0631164	GO:0051347	GO:BP	positive regulation of transferase activity	13967	16037	c("GO:0043085", "GO:0051338")	2.22741	1.99629
High.cor.PolII	TRUE	0.00737491	8	430	4	0.00930233	0.5	GO:1904491	GO:BP	protein localization to ciliary transition zone	13967	27640	GO:0061512	31.9576	2.13224
High.cor.PolII	TRUE	0.0134682	202	430	17	0.0395349	0.0841584	GO:0065004	GO:BP	protein-DNA complex assembly	13967	18878	c("GO:0034622", "GO:0071824")	2.99219	1.87069
High.cor.PolII	TRUE	0.037992	236	430	17	0.0395349	0.0720339	GO:0071824	GO:BP	protein-DNA complex subunit organization	13967	20022	GO:0043933	2.52117	1.42031
High.cor.PolII	TRUE	0.0135925	130	430	13	0.0302326	0.1	GO:0000725	GO:BP	recombinational repair	13967	263	c("GO:0006281", "GO:0006310")	3.60113	1.8667
High.cor.PolII	TRUE	0.0205289	21	430	5	0.0116279	0.238095	GO:1903959	GO:BP	regulation of anion transmembrane transport	13967	27147	c("GO:0034765", "GO:0044070", "GO:0098656")	10.0074	1.68763
High.cor.PolII	TRUE	0.000639866	1042	430	60	0.139535	0.0575816	GO:0051726	GO:BP	regulation of cell cycle	13967	16316	c("GO:0007049", "GO:0050794")	2.0893	3.19391
High.cor.PolII	TRUE	0.0354885	407	430	25	0.0581395	0.0614251	GO:1901987	GO:BP	regulation of cell cycle phase transition	13967	25399	c("GO:0010564", "GO:0044770")	2.14136	1.44991
High.cor.PolII	TRUE	0.0154301	649	430	37	0.0860465	0.0570108	GO:0010564	GO:BP	regulation of cell cycle process	13967	4756	c("GO:0022402", "GO:0051726")	2.00327	1.81163
High.cor.PolII	TRUE	0.0466881	7046	430	248	0.576744	0.0351973	GO:0050794	GO:BP	regulation of cellular process	13967	15572	c("GO:0009987", "GO:0050789")	1.37042	1.33079
High.cor.PolII	TRUE	0.0476679	87	430	9	0.0209302	0.103448	GO:0000018	GO:BP	regulation of DNA recombination	13967	7	c("GO:0006310", "GO:0051052")	3.71535	1.32177
High.cor.PolII	TRUE	0.0495684	287	430	19	0.044186	0.0662021	GO:0040029	GO:BP	regulation of gene expression, epigenetic	13967	11559	GO:0010468	2.30547	1.30479
High.cor.PolII	TRUE	0.0355382	116	430	11	0.0255814	0.0948276	GO:0060968	GO:BP	regulation of gene silencing	13967	17982	c("GO:0010468", "GO:0016458", "GO:0050794")	3.38234	1.4493
High.cor.PolII	TRUE	0.0355382	598	430	33	0.0767442	0.0551839	GO:0007346	GO:BP	regulation of mitotic cell cycle	13967	3260	c("GO:0000278", "GO:0051726")	1.92277	1.4493
High.cor.PolII	TRUE	0.0318406	380	430	24	0.055814	0.0631579	GO:1901990	GO:BP	regulation of mitotic cell cycle phase transition	13967	25402	c("GO:0007346", "GO:0044772", "GO:1901987")	2.20481	1.49702
High.cor.PolII	TRUE	0.0237465	600	430	34	0.0790698	0.0566667	GO:0045859	GO:BP	regulation of protein kinase activity	13967	13784	c("GO:0001932", "GO:0043549")	1.98236	1.6244
High.cor.PolII	TRUE	0.0101452	1351	430	66	0.153488	0.0488527	GO:0031399	GO:BP	regulation of protein modification process	13967	8362	c("GO:0006464", "GO:0032268")	1.74255	1.99374
High.cor.PolII	TRUE	0.0173604	1005	430	51	0.118605	0.0507463	GO:0001932	GO:BP	regulation of protein phosphorylation	13967	677	c("GO:0006468", "GO:0031399", "GO:0042325")	1.7886	1.76044
High.cor.PolII	TRUE	0.009229	393	430	27	0.0627907	0.0687023	GO:0071900	GO:BP	regulation of protein serine/threonine kinase activity	13967	20079	GO:0045859	2.42867	2.03485
High.cor.PolII	TRUE	0.0355382	25	430	5	0.0116279	0.2	GO:0000083	GO:BP	regulation of transcription involved in G1/S transition of mitotic cell cycle	13967	42	c("GO:0000082", "GO:0006355", "GO:1903047")	8.00655	1.4493
High.cor.PolII	TRUE	0.0100857	765	430	43	0.1	0.0562092	GO:0051338	GO:BP	regulation of transferase activity	13967	16028	GO:0050790	1.9871	1.99629
High.cor.PolII	TRUE	0.0315709	49	430	7	0.0162791	0.142857	GO:0051438	GO:BP	regulation of ubiquitin-protein transferase activity	13967	16088	c("GO:0031396", "GO:0051338")	5.35426	1.50071
High.cor.PolII	TRUE	0.0245489	875	430	45	0.104651	0.0514286	GO:0000003	GO:BP	reproduction	13967	3	GO:0008150	1.80311	1.60997
High.cor.PolII	TRUE	0.024203	874	430	45	0.104651	0.0514874	GO:0022414	GO:BP	reproductive process	13967	7645	c("GO:0000003", "GO:0008150")	1.80542	1.61613
High.cor.PolII	TRUE	0.00758078	15	430	5	0.0116279	0.333333	GO:0044321	GO:BP	response to leptin	13967	12848	GO:0009725	16.015	2.12029
High.cor.PolII	TRUE	0.0278165	633	430	35	0.0813953	0.0552923	GO:0014070	GO:BP	response to organic cyclic compound	13967	5228	GO:0010033	1.93163	1.5557
High.cor.PolII	TRUE	0.0135925	263	430	20	0.0465116	0.0760456	GO:0048545	GO:BP	response to steroid hormone	13967	15082	c("GO:0009725", "GO:0014070", "GO:0033993")	2.68788	1.8667
High.cor.PolII	TRUE	0.0295538	2776	430	113	0.262791	0.0407061	GO:0006950	GO:BP	response to stress	13967	2918	GO:0050896	1.46866	1.52939
High.cor.PolII	TRUE	0.0355382	2	430	2	0.00465116	1	GO:0046549	GO:BP	retinal cone cell development	13967	14418	c("GO:0042462", "GO:0042670")	Inf	1.4493
High.cor.PolII	TRUE	0.0355382	2	430	2	0.00465116	1	GO:0042670	GO:BP	retinal cone cell differentiation	13967	11983	GO:0060219	Inf	1.4493
High.cor.PolII	TRUE	0.0196067	3023	430	123	0.286047	0.0406881	GO:0048731	GO:BP	system development	13967	15248	c("GO:0007275", "GO:0048856")	1.48305	1.7076
High.cor.PolII	TRUE	0.0196067	175	430	15	0.0348837	0.0857143	GO:0021537	GO:BP	telencephalon development	13967	7134	c("GO:0030900", "GO:0048856")	3.04361	1.7076
High.cor.PolII	TRUE	0.00758078	151	430	15	0.0348837	0.0993377	GO:0000723	GO:BP	telomere maintenance	13967	261	c("GO:0006259", "GO:0032200", "GO:0060249")	3.58686	2.12029
High.cor.PolII	TRUE	0.0438439	27	430	5	0.0116279	0.185185	GO:0032201	GO:BP	telomere maintenance via semi-conservative replication	13967	8645	c("GO:0000723", "GO:0019725", "GO:0022402", "GO:0033260")	7.2759	1.35809
High.cor.PolII	TRUE	0.00609173	162	430	16	0.0372093	0.0987654	GO:0032200	GO:BP	telomere organization	13967	8644	GO:0051276	3.56993	2.21526
High.cor.PolIIandK4	TRUE	0.0115287	79	400	9	0.0225	0.113924	GO:0031145	GO:BP	anaphase-promoting complex-dependent catabolic process	13967	8253	GO:0043161	4.46951	1.93822
High.cor.PolIIandK4	TRUE	0.00479851	318	400	22	0.055	0.0691824	GO:0060249	GO:BP	anatomical structure homeostasis	13967	17287	GO:0042592	2.6284	2.31889
High.cor.PolIIandK4	TRUE	0.0110995	1409	400	62	0.155	0.0440028	GO:0006915	GO:BP	apoptotic process	13967	2889	GO:0012501	1.67736	1.9547
High.cor.PolIIandK4	TRUE	0.0341949	31	400	5	0.0125	0.16129	GO:0008608	GO:BP	attachment of spindle microtubules to kinetochore	13967	3663	c("GO:0022402", "GO:0098813")	6.6379	1.46604
High.cor.PolIIandK4	TRUE	0.0247222	7782	400	253	0.6325	0.0325109	GO:0065007	GO:BP	biological regulation	13967	18880	GO:0008150	1.40262	1.60691
High.cor.PolIIandK4	TRUE	0.0106074	11007	400	342	0.855	0.0310711	GO:0008150	GO:BP	biological_process	13967	3565	character(0)	1.65857	1.97439
High.cor.PolIIandK4	TRUE	0.0371271	200	400	14	0.035	0.07	GO:0043010	GO:BP	camera-type eye development	13967	12208	GO:0001654	2.62807	1.43031
High.cor.PolIIandK4	TRUE	2.11195e-16	1549	400	109	0.2725	0.070368	GO:0007049	GO:BP	cell cycle	13967	2997	GO:0009987	3.17936	15.6753
High.cor.PolIIandK4	TRUE	0.006172	197	400	16	0.04	0.0812183	GO:0007050	GO:BP	cell cycle arrest	13967	2998	c("GO:0022402", "GO:0045786")	3.10359	2.20957
High.cor.PolIIandK4	TRUE	6.07934e-07	203	400	24	0.06	0.118227	GO:0000075	GO:BP	cell cycle checkpoint	13967	35	c("GO:0009987", "GO:0045786")	4.808	6.21614
High.cor.PolIIandK4	TRUE	1.55734e-09	59	400	16	0.04	0.271186	GO:0044786	GO:BP	cell cycle DNA replication	13967	13123	c("GO:0006261", "GO:0022402")	13.1894	8.80762
High.cor.PolIIandK4	TRUE	0.00375368	4	400	3	0.0075	0.75	GO:1902292	GO:BP	cell cycle DNA replication initiation	13967	25683	c("GO:0006270", "GO:0022402", "GO:0044786")	103.295	2.42554
High.cor.PolIIandK4	TRUE	9.30091e-07	242	400	26	0.065	0.107438	GO:0044843	GO:BP	cell cycle G1/S phase transition	13967	13161	GO:0044770	4.32749	6.03147
High.cor.PolIIandK4	TRUE	6.32612e-05	251	400	23	0.0575	0.0916335	GO:0044839	GO:BP	cell cycle G2/M phase transition	13967	13160	GO:0044770	3.59459	4.19886
High.cor.PolIIandK4	TRUE	8.82955e-12	547	400	52	0.13	0.095064	GO:0044770	GO:BP	cell cycle phase transition	13967	13110	GO:0022402	3.97499	11.0541
High.cor.PolIIandK4	TRUE	1.85991e-17	1136	400	93	0.2325	0.0818662	GO:0022402	GO:BP	cell cycle process	13967	7633	c("GO:0007049", "GO:0009987")	3.66523	16.7305
High.cor.PolIIandK4	TRUE	0.0320753	1579	400	65	0.1625	0.0411653	GO:0008219	GO:BP	cell death	13967	3595	GO:0009987	1.55717	1.49383
High.cor.PolIIandK4	TRUE	5.1601e-15	521	400	56	0.14	0.107486	GO:0051301	GO:BP	cell division	13967	15994	GO:0009987	4.62012	14.2873
High.cor.PolIIandK4	TRUE	0.00375368	4417	400	162	0.405	0.0366765	GO:0006725	GO:BP	cellular aromatic compound metabolic process	13967	2726	GO:0044237	1.50528	2.42554
High.cor.PolIIandK4	TRUE	0.0374598	4454	400	155	0.3875	0.0348002	GO:0044249	GO:BP	cellular biosynthetic process	13967	12820	c("GO:0009058", "GO:0044237")	1.37833	1.42643
High.cor.PolIIandK4	TRUE	0.0385154	2453	400	93	0.2325	0.0379128	GO:0044085	GO:BP	cellular component biogenesis	13967	12751	GO:0071840	1.45107	1.41437
High.cor.PolIIandK4	TRUE	0.000756283	4635	400	173	0.4325	0.0373247	GO:0016043	GO:BP	cellular component organization	13967	5695	GO:0071840	1.57186	3.12132
High.cor.PolIIandK4	TRUE	0.00024981	4816	400	181	0.4525	0.0375831	GO:0071840	GO:BP	cellular component organization or biogenesis	13967	20037	GO:0009987	1.61017	3.60239
High.cor.PolIIandK4	TRUE	0.0101149	3673	400	136	0.34	0.037027	GO:0034645	GO:BP	cellular macromolecule biosynthetic process	13967	10073	c("GO:0009059", "GO:0044249", "GO:0044260")	1.47506	1.99504
High.cor.PolIIandK4	TRUE	0.0189659	6095	400	206	0.515	0.0337982	GO:0044260	GO:BP	cellular macromolecule metabolic process	13967	12827	c("GO:0043170", "GO:0044237")	1.40205	1.72203
High.cor.PolIIandK4	TRUE	0.0374217	4821	400	166	0.415	0.0344327	GO:0034641	GO:BP	cellular nitrogen compound metabolic process	13967	10069	c("GO:0006807", "GO:0044237")	1.373	1.42688
High.cor.PolIIandK4	TRUE	0.0133989	10604	400	331	0.8275	0.0312146	GO:0009987	GO:BP	cellular process	13967	4314	GO:0008150	1.58382	1.87293
High.cor.PolIIandK4	TRUE	0.0189659	2	400	2	0.005	1	GO:1904976	GO:BP	cellular response to bleomycin	13967	28088	c("GO:1901653", "GO:1904975")	Inf	1.72203
High.cor.PolIIandK4	TRUE	0.0117494	6	400	3	0.0075	0.5	GO:0072719	GO:BP	cellular response to cisplatin	13967	20764	c("GO:0070887", "GO:0072718")	34.3854	1.92999
High.cor.PolIIandK4	TRUE	7.2414e-09	793	400	58	0.145	0.07314	GO:0006974	GO:BP	cellular response to DNA damage stimulus	13967	2938	GO:0033554	2.98304	8.14018
High.cor.PolIIandK4	TRUE	0.00859408	4669	400	167	0.4175	0.0357678	GO:0051716	GO:BP	cellular response to stimulus	13967	16314	c("GO:0009987", "GO:0050896")	1.45879	2.0658
High.cor.PolIIandK4	TRUE	0.000213671	1749	400	82	0.205	0.0468839	GO:0033554	GO:BP	cellular response to stress	13967	9586	c("GO:0006950", "GO:0051716")	1.85576	3.67025
High.cor.PolIIandK4	TRUE	0.0303422	113	400	10	0.025	0.0884956	GO:0007098	GO:BP	centrosome cycle	13967	3042	c("GO:0022402", "GO:0031023")	3.3756	1.51795
High.cor.PolIIandK4	TRUE	0.0149045	37	400	6	0.015	0.162162	GO:0030261	GO:BP	chromosome condensation	13967	7840	GO:0006323	6.69521	1.82668
High.cor.PolIIandK4	TRUE	0.00118964	68	400	10	0.025	0.147059	GO:0050000	GO:BP	chromosome localization	13967	15450	GO:0051640	6.01361	2.92459
High.cor.PolIIandK4	TRUE	9.72209e-12	1045	400	76	0.19	0.0727273	GO:0051276	GO:BP	chromosome organization	13967	15975	GO:0006996	3.07296	11.0122
High.cor.PolIIandK4	TRUE	2.75023e-09	272	400	32	0.08	0.117647	GO:0007059	GO:BP	chromosome segregation	13967	3007	GO:0009987	4.86323	8.56063
High.cor.PolIIandK4	TRUE	2.04601e-08	81	400	17	0.0425	0.209877	GO:0051304	GO:BP	chromosome separation	13967	15997	c("GO:0007059", "GO:0022402")	9.42835	7.68909
High.cor.PolIIandK4	TRUE	0.000123726	137	400	16	0.04	0.116788	GO:0000910	GO:BP	cytokinesis	13967	317	c("GO:0022402", "GO:0051301")	4.66232	3.90754
High.cor.PolIIandK4	TRUE	0.0476345	84	400	8	0.02	0.0952381	GO:0061640	GO:BP	cytoskeleton-dependent cytokinesis	13967	18567	GO:0000910	3.6481	1.32208
High.cor.PolIIandK4	TRUE	0.0189659	2	400	2	0.005	1	GO:0051083	GO:BP	'de novo' cotranslational protein folding	13967	15811	GO:0006458	Inf	1.72203
High.cor.PolIIandK4	TRUE	0.0419215	182	400	13	0.0325	0.0714286	GO:0051607	GO:BP	defense response to virus	13967	16219	c("GO:0002252", "GO:0009615", "GO:0098542")	2.68212	1.37756
High.cor.PolIIandK4	TRUE	0.0015835	170	400	16	0.04	0.0941176	GO:0071897	GO:BP	DNA biosynthetic process	13967	20076	c("GO:0006259", "GO:0034645", "GO:0034654")	3.65458	2.80038
High.cor.PolIIandK4	TRUE	0.000118342	300	400	25	0.0625	0.0833333	GO:0071103	GO:BP	DNA conformation change	13967	19499	GO:0051276	3.24557	3.92686
High.cor.PolIIandK4	TRUE	0.00263479	142	400	14	0.035	0.0985915	GO:0000077	GO:BP	DNA damage checkpoint	13967	37	c("GO:0006974", "GO:0031570")	3.83525	2.57925
High.cor.PolIIandK4	TRUE	0.0397618	99	400	9	0.0225	0.0909091	GO:0030330	GO:BP	DNA damage response, signal transduction by p53 class mediator	13967	7872	c("GO:0042770", "GO:0072331")	3.47129	1.40053
High.cor.PolIIandK4	TRUE	0.0191848	54	400	7	0.0175	0.12963	GO:0006977	GO:BP	DNA damage response, signal transduction by p53 class mediator resulting in cell cycle arrest	13967	2940	c("GO:0030330", "GO:0071158", "GO:0072431")	5.15946	1.71704
High.cor.PolIIandK4	TRUE	2.06019e-05	104	400	15	0.0375	0.144231	GO:0032508	GO:BP	DNA duplex unwinding	13967	8877	GO:0032392	5.94128	4.68609
High.cor.PolIIandK4	TRUE	4.93552e-05	112	400	15	0.0375	0.133929	GO:0032392	GO:BP	DNA geometric change	13967	8802	GO:0071103	5.44798	4.30667
High.cor.PolIIandK4	TRUE	2.91468e-05	153	400	18	0.045	0.117647	GO:0031570	GO:BP	DNA integrity checkpoint	13967	8439	GO:0000075	4.72184	4.53541
High.cor.PolIIandK4	TRUE	1.74563e-09	804	400	60	0.15	0.0746269	GO:0006259	GO:BP	DNA metabolic process	13967	2307	c("GO:0044260", "GO:0090304")	3.06436	8.75805
High.cor.PolIIandK4	TRUE	3.63608e-06	245	400	25	0.0625	0.102041	GO:0006310	GO:BP	DNA recombination	13967	2355	GO:0006259	4.07347	5.43937
High.cor.PolIIandK4	TRUE	2.21751e-07	520	400	42	0.105	0.0807692	GO:0006281	GO:BP	DNA repair	13967	2327	c("GO:0006259", "GO:0006974")	3.23609	6.65413
High.cor.PolIIandK4	TRUE	2.91078e-16	257	400	41	0.1025	0.159533	GO:0006260	GO:BP	DNA replication	13967	2308	GO:0034645	7.10702	15.536
High.cor.PolIIandK4	TRUE	1.30662e-06	40	400	11	0.0275	0.275	GO:0006270	GO:BP	DNA replication initiation	13967	2316	c("GO:0006259", "GO:0006261")	13.2863	5.88385
High.cor.PolIIandK4	TRUE	0.0189659	2	400	2	0.005	1	GO:0033567	GO:BP	DNA replication, Okazaki fragment processing	13967	9594	c("GO:0006259", "GO:0006273")	Inf	1.72203
High.cor.PolIIandK4	TRUE	0.000213671	24	400	7	0.0175	0.291667	GO:0022616	GO:BP	DNA strand elongation	13967	7664	GO:0006259	14.289	3.67025
High.cor.PolIIandK4	TRUE	2.82029e-05	18	400	7	0.0175	0.388889	GO:0006271	GO:BP	DNA strand elongation involved in DNA replication	13967	2317	c("GO:0006261", "GO:0022616")	22.0888	4.54971
High.cor.PolIIandK4	TRUE	0.0135305	50	400	7	0.0175	0.14	GO:0000731	GO:BP	DNA synthesis involved in DNA repair	13967	269	c("GO:0006281", "GO:0071897")	5.6402	1.86869
High.cor.PolIIandK4	TRUE	0.00215533	15	400	5	0.0125	0.333333	GO:0006268	GO:BP	DNA unwinding involved in DNA replication	13967	2314	c("GO:0006261", "GO:0032508")	17.2735	2.66649
High.cor.PolIIandK4	TRUE	2.38993e-11	146	400	26	0.065	0.178082	GO:0006261	GO:BP	DNA-dependent DNA replication	13967	2309	GO:0006260	7.8447	10.6216
High.cor.PolIIandK4	TRUE	0.00538272	41	400	7	0.0175	0.170732	GO:0045005	GO:BP	DNA-dependent DNA replication maintenance of fidelity	13967	13197	c("GO:0006259", "GO:0006261")	7.13751	2.269
High.cor.PolIIandK4	TRUE	8.60559e-06	239	400	24	0.06	0.100418	GO:0006302	GO:BP	double-strand break repair	13967	2347	GO:0006281	3.99236	5.06522
High.cor.PolIIandK4	TRUE	1.80264e-05	11	400	6	0.015	0.545455	GO:0000727	GO:BP	double-strand break repair via break-induced replication	13967	265	GO:0000724	41.5421	4.74409
High.cor.PolIIandK4	TRUE	5.88111e-05	129	400	16	0.04	0.124031	GO:0000724	GO:BP	double-strand break repair via homologous recombination	13967	262	c("GO:0000725", "GO:0006302")	4.99647	4.23054
High.cor.PolIIandK4	TRUE	0.0470571	21	400	4	0.01	0.190476	GO:0042276	GO:BP	error-prone translesion synthesis	13967	11759	GO:0019985	8.1067	1.32737
High.cor.PolIIandK4	TRUE	0.00105256	67	400	10	0.025	0.149254	GO:0051303	GO:BP	establishment of chromosome localization	13967	15996	c("GO:0050000", "GO:0051649", "GO:0051656")	6.11952	2.97775
High.cor.PolIIandK4	TRUE	0.0426714	3	400	2	0.005	0.666667	GO:0031017	GO:BP	exocrine pancreas development	13967	8160	c("GO:0031016", "GO:0035272", "GO:0048732", "GO:0055123")	68.5074	1.36986
High.cor.PolIIandK4	TRUE	0.000487315	89	400	12	0.03	0.134831	GO:0007292	GO:BP	female gamete generation	13967	3218	GO:0007276	5.45599	3.31219
High.cor.PolIIandK4	TRUE	0.00753393	5	400	3	0.0075	0.6	GO:0016321	GO:BP	female meiosis chromosome segregation	13967	5832	c("GO:0007143", "GO:0022412", "GO:0045132")	51.6143	2.12298
High.cor.PolIIandK4	TRUE	0.00173473	23	400	6	0.015	0.26087	GO:0007143	GO:BP	female meiotic nuclear division	13967	3083	c("GO:0007292", "GO:0022412", "GO:0140013")	12.2184	2.76077
High.cor.PolIIandK4	TRUE	0.0107973	62	400	8	0.02	0.129032	GO:0044783	GO:BP	G1 DNA damage checkpoint	13967	13120	GO:0000077	5.14262	1.96668
High.cor.PolIIandK4	TRUE	2.78436e-07	226	400	26	0.065	0.115044	GO:0000082	GO:BP	G1/S transition of mitotic cell cycle	13967	41	c("GO:0044772", "GO:0044843")	4.67863	6.55528
High.cor.PolIIandK4	TRUE	0.000764479	234	400	20	0.05	0.0854701	GO:0000086	GO:BP	G2/M transition of mitotic cell cycle	13967	45	c("GO:0044772", "GO:0044839")	3.30765	3.11663
High.cor.PolIIandK4	TRUE	0.0426714	3	400	2	0.005	0.666667	GO:0008315	GO:BP	G2/MI transition of meiotic cell cycle	13967	3616	c("GO:0044771", "GO:0044839", "GO:0061982")	68.5074	1.36986
High.cor.PolIIandK4	TRUE	0.0110995	321	400	21	0.0525	0.0654206	GO:0048732	GO:BP	gland development	13967	15249	GO:0048513	2.46814	1.9547
High.cor.PolIIandK4	TRUE	0.0426714	3	400	2	0.005	0.666667	GO:0090461	GO:BP	glutamate homeostasis	13967	21792	GO:0080144	68.5074	1.36986
High.cor.PolIIandK4	TRUE	0.00373002	112	400	12	0.03	0.107143	GO:0061008	GO:BP	hepaticobiliary system development	13967	18021	GO:0048731	4.19451	2.42829
High.cor.PolIIandK4	TRUE	0.00419168	4399	400	161	0.4025	0.0365992	GO:0046483	GO:BP	heterocycle metabolic process	13967	14371	GO:0044237	1.49841	2.37761
High.cor.PolIIandK4	TRUE	0.0247222	8	400	3	0.0075	0.375	GO:0035404	GO:BP	histone-serine phosphorylation	13967	10438	c("GO:0016572", "GO:0018105")	20.6271	1.60691
High.cor.PolIIandK4	TRUE	0.0223418	41	400	6	0.015	0.146341	GO:0035825	GO:BP	homologous recombination	13967	10744	GO:0006310	5.92856	1.65088
High.cor.PolIIandK4	TRUE	0.00411912	52	400	8	0.02	0.153846	GO:0036297	GO:BP	interstrand cross-link repair	13967	11079	GO:0006281	6.31564	2.3852
High.cor.PolIIandK4	TRUE	0.0207652	55	400	7	0.0175	0.127273	GO:1902400	GO:BP	intracellular signal transduction involved in G1 DNA damage checkpoint	13967	25778	c("GO:0044783", "GO:0072422", "GO:1902807")	5.05106	1.68266
High.cor.PolIIandK4	TRUE	0.0181323	7	400	3	0.0075	0.428571	GO:0048291	GO:BP	isotype switching to IgG isotypes	13967	14883	GO:0045190	25.8013	1.74155
High.cor.PolIIandK4	TRUE	0.0189659	2	400	2	0.005	1	GO:0099607	GO:BP	lateral attachment of mitotic spindle microtubules to kinetochore	13967	22729	GO:0051315	Inf	1.72203
High.cor.PolIIandK4	TRUE	0.0300401	18	400	4	0.01	0.222222	GO:0070306	GO:BP	lens fiber cell differentiation	13967	19054	c("GO:0002088", "GO:0030855")	9.84301	1.5223
High.cor.PolIIandK4	TRUE	0.00321219	110	400	12	0.03	0.109091	GO:0001889	GO:BP	liver development	13967	643	c("GO:0048732", "GO:0061008")	4.28075	2.4932
High.cor.PolIIandK4	TRUE	0.00965033	3763	400	139	0.3475	0.0369386	GO:0009059	GO:BP	macromolecule biosynthetic process	13967	3697	c("GO:0043170", "GO:1901576")	1.47554	2.01546
High.cor.PolIIandK4	TRUE	0.00807946	6849	400	231	0.5775	0.0337276	GO:0043170	GO:BP	macromolecule metabolic process	13967	12307	GO:0071704	1.45542	2.09262
High.cor.PolIIandK4	TRUE	0.000210761	68	400	11	0.0275	0.161765	GO:0007127	GO:BP	meiosis I	13967	3067	c("GO:0061982", "GO:0140013")	6.74855	3.67621
High.cor.PolIIandK4	TRUE	6.5626e-05	73	400	12	0.03	0.164384	GO:0061982	GO:BP	meiosis I cell cycle process	13967	18754	GO:1903046	6.89471	4.18292
High.cor.PolIIandK4	TRUE	3.54279e-06	161	400	20	0.05	0.124224	GO:0051321	GO:BP	meiotic cell cycle	13967	16011	c("GO:0007049", "GO:0022414")	5.04627	5.45065
High.cor.PolIIandK4	TRUE	1.93491e-06	125	400	18	0.045	0.144	GO:1903046	GO:BP	meiotic cell cycle process	13967	26331	c("GO:0022402", "GO:0022414", "GO:0051321")	5.96883	5.71334
High.cor.PolIIandK4	TRUE	0.00126016	55	400	9	0.0225	0.163636	GO:0045132	GO:BP	meiotic chromosome segregation	13967	13287	c("GO:0098813", "GO:0140013", "GO:1903046")	6.81238	2.89957
High.cor.PolIIandK4	TRUE	0.00043406	18	400	6	0.015	0.333333	GO:0051307	GO:BP	meiotic chromosome separation	13967	16000	c("GO:0045132", "GO:0051304", "GO:1903046")	17.3148	3.36245
High.cor.PolIIandK4	TRUE	1.93491e-06	111	400	17	0.0425	0.153153	GO:0140013	GO:BP	meiotic nuclear division	13967	23205	c("GO:0000280", "GO:1903046")	6.40606	5.71334
High.cor.PolIIandK4	TRUE	0.0379399	8196	400	263	0.6575	0.0320888	GO:0008152	GO:BP	metabolic process	13967	3566	GO:0008150	1.38705	1.4209
High.cor.PolIIandK4	TRUE	0.00162376	57	400	9	0.0225	0.157895	GO:0051310	GO:BP	metaphase plate congression	13967	16003	c("GO:0022402", "GO:0051303", "GO:0098813")	6.52767	2.78948
High.cor.PolIIandK4	TRUE	3.63608e-06	55	400	12	0.03	0.218182	GO:0044784	GO:BP	metaphase/anaphase transition of cell cycle	13967	13121	c("GO:0033045", "GO:0044770")	9.79157	5.43937
High.cor.PolIIandK4	TRUE	3.1757e-06	54	400	12	0.03	0.222222	GO:0007091	GO:BP	metaphase/anaphase transition of mitotic cell cycle	13967	3036	c("GO:0010965", "GO:0044772", "GO:0044784")	10.0266	5.49816
High.cor.PolIIandK4	TRUE	0.00244382	456	400	29	0.0725	0.0635965	GO:0000226	GO:BP	microtubule cytoskeleton organization	13967	107	c("GO:0007010", "GO:0007017")	2.42311	2.61193
High.cor.PolIIandK4	TRUE	4.93552e-05	127	400	16	0.04	0.125984	GO:1902850	GO:BP	microtubule cytoskeleton organization involved in mitosis	13967	26148	c("GO:0000226", "GO:1903047")	5.08616	4.30667
High.cor.PolIIandK4	TRUE	0.0465573	122	400	10	0.025	0.0819672	GO:0031023	GO:BP	microtubule organizing center organization	13967	8163	c("GO:0000226", "GO:0007017", "GO:0016043")	3.10233	1.33201
High.cor.PolIIandK4	TRUE	0.00104953	619	400	37	0.0925	0.0597738	GO:0007017	GO:BP	microtubule-based process	13967	2972	GO:0009987	2.29116	2.97901
High.cor.PolIIandK4	TRUE	0.000970241	30	400	7	0.0175	0.233333	GO:0006298	GO:BP	mismatch repair	13967	2344	GO:0006281	10.5589	3.01312
High.cor.PolIIandK4	TRUE	2.50977e-15	928	400	78	0.195	0.0840517	GO:0000278	GO:BP	mitotic cell cycle	13967	122	GO:0007049	3.6513	14.6004
High.cor.PolIIandK4	TRUE	8.60559e-06	155	400	19	0.0475	0.122581	GO:0007093	GO:BP	mitotic cell cycle checkpoint	13967	3037	c("GO:0000075", "GO:0045930", "GO:1903047")	4.96014	5.06522
High.cor.PolIIandK4	TRUE	3.49058e-12	515	400	51	0.1275	0.0990291	GO:0044772	GO:BP	mitotic cell cycle phase transition	13967	13112	c("GO:0044770", "GO:1903047")	4.15674	11.4571
High.cor.PolIIandK4	TRUE	3.00877e-16	774	400	72	0.18	0.0930233	GO:1903047	GO:BP	mitotic cell cycle process	13967	26332	c("GO:0000278", "GO:0022402")	4.05288	15.5216
High.cor.PolIIandK4	TRUE	0.0474784	66	400	7	0.0175	0.106061	GO:0000281	GO:BP	mitotic cytokinesis	13967	125	c("GO:0061640", "GO:1903047")	4.10675	1.3235
High.cor.PolIIandK4	TRUE	0.0106205	94	400	10	0.025	0.106383	GO:0044773	GO:BP	mitotic DNA damage checkpoint	13967	13113	c("GO:0000077", "GO:0044774")	4.14477	1.97386
High.cor.PolIIandK4	TRUE	0.00170105	102	400	12	0.03	0.117647	GO:0044774	GO:BP	mitotic DNA integrity checkpoint	13967	13114	c("GO:0007093", "GO:0031570")	4.66336	2.76928
High.cor.PolIIandK4	TRUE	0.0015835	14	400	5	0.0125	0.357143	GO:1902969	GO:BP	mitotic DNA replication	13967	26256	c("GO:0033260", "GO:1903047")	19.1917	2.80038
High.cor.PolIIandK4	TRUE	0.00375368	4	400	3	0.0075	0.75	GO:1902975	GO:BP	mitotic DNA replication initiation	13967	26262	c("GO:1902315", "GO:1902969", "GO:1903047")	103.295	2.42554
High.cor.PolIIandK4	TRUE	0.0101261	61	400	8	0.02	0.131148	GO:0031571	GO:BP	mitotic G1 DNA damage checkpoint	13967	8440	c("GO:0044773", "GO:0044783", "GO:0044819")	5.23998	1.99456
High.cor.PolIIandK4	TRUE	0.0101261	61	400	8	0.02	0.131148	GO:0044819	GO:BP	mitotic G1/S transition checkpoint	13967	13145	c("GO:0007093", "GO:2000134")	5.23998	1.99456
High.cor.PolIIandK4	TRUE	0.00878197	45	400	7	0.0175	0.155556	GO:0007080	GO:BP	mitotic metaphase plate congression	13967	3026	c("GO:0000070", "GO:0051310", "GO:1903047")	6.38524	2.05641
High.cor.PolIIandK4	TRUE	2.82047e-09	241	400	30	0.075	0.124481	GO:0140014	GO:BP	mitotic nuclear division	13967	23206	c("GO:0000280", "GO:1903047")	5.16863	8.54968
High.cor.PolIIandK4	TRUE	8.17589e-10	144	400	24	0.06	0.166667	GO:0000070	GO:BP	mitotic sister chromatid segregation	13967	32	c("GO:0000819", "GO:0140014", "GO:1903047")	7.20086	9.08746
High.cor.PolIIandK4	TRUE	9.30091e-07	58	400	13	0.0325	0.224138	GO:0051306	GO:BP	mitotic sister chromatid separation	13967	15999	c("GO:0000070", "GO:0051304", "GO:1903047")	10.161	6.03147
High.cor.PolIIandK4	TRUE	0.0381968	32	400	5	0.0125	0.15625	GO:0007094	GO:BP	mitotic spindle assembly checkpoint	13967	3038	c("GO:0045841", "GO:0071173", "GO:0071174")	6.39167	1.41797
High.cor.PolIIandK4	TRUE	0.0381968	32	400	5	0.0125	0.15625	GO:0071174	GO:BP	mitotic spindle checkpoint	13967	19521	c("GO:0007093", "GO:0031577")	6.39167	1.41797
High.cor.PolIIandK4	TRUE	1.66906e-05	102	400	15	0.0375	0.147059	GO:0007052	GO:BP	mitotic spindle organization	13967	3000	c("GO:0007051", "GO:1902850")	6.07871	4.77753
High.cor.PolIIandK4	TRUE	0.0452748	3822	400	135	0.3375	0.0353218	GO:0048519	GO:BP	negative regulation of biological process	13967	15058	c("GO:0008150", "GO:0050789")	1.37863	1.34414
High.cor.PolIIandK4	TRUE	0.0322442	1198	400	52	0.13	0.0434057	GO:0009890	GO:BP	negative regulation of biosynthetic process	13967	4251	c("GO:0009058", "GO:0009889", "GO:0009892")	1.63226	1.49155
High.cor.PolIIandK4	TRUE	2.05787e-06	527	400	40	0.1	0.0759013	GO:0045786	GO:BP	negative regulation of cell cycle	13967	13721	c("GO:0007049", "GO:0048523", "GO:0051726")	3.00622	5.68658
High.cor.PolIIandK4	TRUE	0.0138959	99	400	10	0.025	0.10101	GO:1902807	GO:BP	negative regulation of cell cycle G1/S phase transition	13967	26110	c("GO:0044843", "GO:1901988", "GO:1902806")	3.91064	1.85711
High.cor.PolIIandK4	TRUE	0.00353776	224	400	18	0.045	0.0803571	GO:1901988	GO:BP	negative regulation of cell cycle phase transition	13967	25400	c("GO:0010948", "GO:0044770", "GO:1901987")	3.07816	2.45127
High.cor.PolIIandK4	TRUE	0.00232939	298	400	22	0.055	0.0738255	GO:0010948	GO:BP	negative regulation of cell cycle process	13967	5109	c("GO:0010564", "GO:0022402", "GO:0045786")	2.82303	2.63276
High.cor.PolIIandK4	TRUE	0.017213	15	400	4	0.01	0.266667	GO:0051782	GO:BP	negative regulation of cell division	13967	16339	c("GO:0048523", "GO:0051301", "GO:0051302")	12.5304	1.76414
High.cor.PolIIandK4	TRUE	0.0247222	1181	400	52	0.13	0.0440305	GO:0031327	GO:BP	negative regulation of cellular biosynthetic process	13967	8324	c("GO:0009890", "GO:0031324", "GO:0031326", "GO:0044249")	1.65908	1.60691
High.cor.PolIIandK4	TRUE	0.0167903	1096	400	50	0.125	0.0456204	GO:2000113	GO:BP	negative regulation of cellular macromolecule biosynthetic process	13967	29539	c("GO:0010558", "GO:0031327", "GO:0034645", "GO:2000112")	1.72335	1.77494
High.cor.PolIIandK4	TRUE	0.028897	3409	400	124	0.31	0.0363743	GO:0048523	GO:BP	negative regulation of cellular process	13967	15062	c("GO:0009987", "GO:0048519", "GO:0050794")	1.41959	1.53915
High.cor.PolIIandK4	TRUE	0.0219322	126	400	11	0.0275	0.0873016	GO:2001251	GO:BP	negative regulation of chromosome organization	13967	30636	c("GO:0010639", "GO:0033044", "GO:0051276")	3.33131	1.65892
High.cor.PolIIandK4	TRUE	0.00468144	40	400	7	0.0175	0.175	GO:0051985	GO:BP	negative regulation of chromosome segregation	13967	16492	c("GO:0007059", "GO:0048523", "GO:0051983")	7.35369	2.32962
High.cor.PolIIandK4	TRUE	0.0116529	35	400	6	0.015	0.171429	GO:1905819	GO:BP	negative regulation of chromosome separation	13967	28866	c("GO:0010948", "GO:0051304", "GO:0051985", "GO:1905818")	7.15705	1.93357
High.cor.PolIIandK4	TRUE	0.0426714	3	400	2	0.005	0.666667	GO:1905463	GO:BP	negative regulation of DNA duplex unwinding	13967	28548	c("GO:0032508", "GO:1905462", "GO:2001251")	68.5074	1.36986
High.cor.PolIIandK4	TRUE	0.0115287	96	400	10	0.025	0.104167	GO:2000134	GO:BP	negative regulation of G1/S transition of mitotic cell cycle	13967	29560	c("GO:0000082", "GO:1901991", "GO:1902807", "GO:2000045")	4.04783	1.93822
High.cor.PolIIandK4	TRUE	0.0223418	1145	400	51	0.1275	0.0445415	GO:0010558	GO:BP	negative regulation of macromolecule biosynthetic process	13967	4750	c("GO:0009059", "GO:0009890", "GO:0010556", "GO:0010605")	1.6791	1.65088
High.cor.PolIIandK4	TRUE	0.010678	34	400	6	0.015	0.176471	GO:1902100	GO:BP	negative regulation of metaphase/anaphase transition of cell cycle	13967	25505	c("GO:0044784", "GO:1901988", "GO:1902099")	7.41244	1.97151
High.cor.PolIIandK4	TRUE	0.000374378	281	400	23	0.0575	0.0818505	GO:0045930	GO:BP	negative regulation of mitotic cell cycle	13967	13849	c("GO:0000278", "GO:0007346", "GO:0045786")	3.16981	3.42669
High.cor.PolIIandK4	TRUE	0.00422238	209	400	17	0.0425	0.0813397	GO:1901991	GO:BP	negative regulation of mitotic cell cycle phase transition	13967	25403	c("GO:0044772", "GO:0045930", "GO:1901988", "GO:1901990")	3.11422	2.37444
High.cor.PolIIandK4	TRUE	0.010678	34	400	6	0.015	0.176471	GO:0045841	GO:BP	negative regulation of mitotic metaphase/anaphase transition	13967	13768	c("GO:0007091", "GO:0030071", "GO:1901991", "GO:1902100", "GO:2000816")	7.41244	1.97151
High.cor.PolIIandK4	TRUE	0.0397618	47	400	6	0.015	0.12766	GO:0045839	GO:BP	negative regulation of mitotic nuclear division	13967	13766	c("GO:0007088", "GO:0010948", "GO:0045930", "GO:0051784", "GO:0140014")	5.05843	1.40053
High.cor.PolIIandK4	TRUE	0.0167903	38	400	6	0.015	0.157895	GO:0033048	GO:BP	negative regulation of mitotic sister chromatid segregation	13967	9278	c("GO:0000070", "GO:0033046", "GO:0033047", "GO:0045839")	6.48558	1.77494
High.cor.PolIIandK4	TRUE	0.0116529	35	400	6	0.015	0.171429	GO:2000816	GO:BP	negative regulation of mitotic sister chromatid separation	13967	30230	c("GO:0010965", "GO:0033048", "GO:0051306", "GO:1905819")	7.15705	1.93357
High.cor.PolIIandK4	TRUE	0.0165473	52	400	7	0.0175	0.134615	GO:0051784	GO:BP	negative regulation of nuclear division	13967	16341	c("GO:0000280", "GO:0010639", "GO:0051783")	5.38936	1.78127
High.cor.PolIIandK4	TRUE	0.0115287	962	400	46	0.115	0.047817	GO:1903507	GO:BP	negative regulation of nucleic acid-templated transcription	13967	26735	c("GO:0097659", "GO:1902679", "GO:1903506")	1.80844	1.93822
High.cor.PolIIandK4	TRUE	0.00975776	1114	400	52	0.13	0.0466786	GO:0045934	GO:BP	negative regulation of nucleobase-containing compound metabolic process	13967	13853	c("GO:0006139", "GO:0019219", "GO:0031324", "GO:0051172")	1.77317	2.01065
High.cor.PolIIandK4	TRUE	0.0115287	962	400	46	0.115	0.047817	GO:1902679	GO:BP	negative regulation of RNA biosynthetic process	13967	25995	c("GO:0010558", "GO:0031327", "GO:0032774", "GO:0051253", "GO:2001141")	1.80844	1.93822
High.cor.PolIIandK4	TRUE	0.0155299	1035	400	48	0.12	0.0463768	GO:0051253	GO:BP	negative regulation of RNA metabolic process	13967	15958	c("GO:0010605", "GO:0016070", "GO:0045934", "GO:0051252")	1.7515	1.80883
High.cor.PolIIandK4	TRUE	0.00468144	40	400	7	0.0175	0.175	GO:0033046	GO:BP	negative regulation of sister chromatid segregation	13967	9276	c("GO:0000819", "GO:0010948", "GO:0033045", "GO:0051985", "GO:2001251")	7.35369	2.32962
High.cor.PolIIandK4	TRUE	0.0189659	640	400	33	0.0825	0.0515625	GO:0000122	GO:BP	negative regulation of transcription by RNA polymerase II	13967	64	c("GO:0006357", "GO:0006366", "GO:0045892")	1.93425	1.72203
High.cor.PolIIandK4	TRUE	0.0104035	926	400	45	0.1125	0.0485961	GO:0045892	GO:BP	negative regulation of transcription, DNA-templated	13967	13813	c("GO:0006351", "GO:0006355", "GO:0010629", "GO:1903507", "GO:2000113")	1.8392	1.98282
High.cor.PolIIandK4	TRUE	0.0426714	48	400	6	0.015	0.125	GO:0045071	GO:BP	negative regulation of viral genome replication	13967	13249	c("GO:0019079", "GO:0045069", "GO:1903901")	4.93864	1.36986
High.cor.PolIIandK4	TRUE	0.0421643	64	400	7	0.0175	0.109375	GO:1903901	GO:BP	negative regulation of viral life cycle	13967	27091	c("GO:0019058", "GO:0048525", "GO:1903900")	4.25142	1.37505
High.cor.PolIIandK4	TRUE	0.0319629	77	400	8	0.02	0.103896	GO:0048525	GO:BP	negative regulation of viral process	13967	15064	c("GO:0016032", "GO:0048519", "GO:0050792")	4.02055	1.49535
High.cor.PolIIandK4	TRUE	0.0165185	7191	400	238	0.595	0.0330969	GO:0006807	GO:BP	nitrogen compound metabolic process	13967	2797	GO:0008152	1.41817	1.78203
High.cor.PolIIandK4	TRUE	0.00375368	4	400	3	0.0075	0.75	GO:1902315	GO:BP	nuclear cell cycle DNA replication initiation	13967	25700	c("GO:0033260", "GO:1902292")	103.295	2.42554
High.cor.PolIIandK4	TRUE	2.93733e-11	214	400	31	0.0775	0.14486	GO:0098813	GO:BP	nuclear chromosome segregation	13967	22462	c("GO:0007059", "GO:0022402")	6.18734	10.532
High.cor.PolIIandK4	TRUE	6.81759e-13	325	400	41	0.1025	0.126154	GO:0000280	GO:BP	nuclear division	13967	124	GO:0048285	5.37942	12.1664
High.cor.PolIIandK4	TRUE	5.37e-09	55	400	15	0.0375	0.272727	GO:0033260	GO:BP	nuclear DNA replication	13967	9394	GO:0044786	13.2614	8.27003
High.cor.PolIIandK4	TRUE	0.00566662	3905	400	145	0.3625	0.0371319	GO:0090304	GO:BP	nucleic acid metabolic process	13967	21663	c("GO:0006139", "GO:0043170")	1.49789	2.24668
High.cor.PolIIandK4	TRUE	0.00402004	4295	400	158	0.395	0.036787	GO:0006139	GO:BP	nucleobase-containing compound metabolic process	13967	2192	c("GO:0006725", "GO:0034641", "GO:0044238", "GO:0046483", "GO:1901360")	1.50364	2.39577
High.cor.PolIIandK4	TRUE	0.0115287	23	400	5	0.0125	0.217391	GO:0006297	GO:BP	nucleotide-excision repair, DNA gap filling	13967	2343	c("GO:0006259", "GO:0006289")	9.59237	1.93822
High.cor.PolIIandK4	TRUE	2.38993e-11	366	400	41	0.1025	0.112022	GO:0048285	GO:BP	organelle fission	13967	14878	GO:0006996	4.68728	10.6216
High.cor.PolIIandK4	TRUE	0.014073	549	400	30	0.075	0.0546448	GO:0051640	GO:BP	organelle localization	13967	16249	GO:0051641	2.05364	1.85161
High.cor.PolIIandK4	TRUE	1.81042e-06	3192	400	140	0.35	0.0438596	GO:0006996	GO:BP	organelle organization	13967	2954	GO:0016043	1.87226	5.74222
High.cor.PolIIandK4	TRUE	0.00989733	4553	400	163	0.4075	0.0358006	GO:1901360	GO:BP	organic cyclic compound metabolic process	13967	24819	GO:0071704	1.45307	2.00448
High.cor.PolIIandK4	TRUE	0.0402216	4532	400	157	0.3925	0.0346425	GO:1901576	GO:BP	organic substance biosynthetic process	13967	25018	c("GO:0009058", "GO:0071704")	1.37194	1.39554
High.cor.PolIIandK4	TRUE	0.0122554	4190	400	151	0.3775	0.0360382	GO:0048518	GO:BP	positive regulation of biological process	13967	15057	c("GO:0008150", "GO:0050789")	1.44523	1.91167
High.cor.PolIIandK4	TRUE	0.0426714	3	400	2	0.005	0.666667	GO:0051891	GO:BP	positive regulation of cardioblast differentiation	13967	16414	c("GO:0010002", "GO:0051890", "GO:1905209", "GO:2000738")	68.5074	1.36986
High.cor.PolIIandK4	TRUE	0.0149974	1061	400	49	0.1225	0.0461828	GO:0043085	GO:BP	positive regulation of catalytic activity	13967	12252	c("GO:0044093", "GO:0050790")	1.74534	1.82399
High.cor.PolIIandK4	TRUE	2.95475e-06	313	400	29	0.0725	0.0926518	GO:0045787	GO:BP	positive regulation of cell cycle	13967	13722	c("GO:0007049", "GO:0048522", "GO:0051726")	3.68264	5.52948
High.cor.PolIIandK4	TRUE	0.00918272	75	400	9	0.0225	0.12	GO:0071158	GO:BP	positive regulation of cell cycle arrest	13967	19511	c("GO:0007050", "GO:0071156", "GO:0090068")	4.7419	2.03703
High.cor.PolIIandK4	TRUE	0.00218374	89	400	11	0.0275	0.123596	GO:1901989	GO:BP	positive regulation of cell cycle phase transition	13967	25401	c("GO:0044770", "GO:0090068", "GO:1901987")	4.92492	2.6608
High.cor.PolIIandK4	TRUE	8.28857e-07	240	400	26	0.065	0.108333	GO:0090068	GO:BP	positive regulation of cell cycle process	13967	21435	c("GO:0010564", "GO:0022402", "GO:0045787")	4.36868	6.08152
High.cor.PolIIandK4	TRUE	0.0207652	55	400	7	0.0175	0.127273	GO:0051781	GO:BP	positive regulation of cell division	13967	16338	c("GO:0048522", "GO:0051301", "GO:0051302")	5.05106	1.68266
High.cor.PolIIandK4	TRUE	0.00951108	2405	400	96	0.24	0.0399168	GO:0031325	GO:BP	positive regulation of cellular metabolic process	13967	8322	c("GO:0009893", "GO:0031323", "GO:0044237", "GO:0048522")	1.55304	2.02177
High.cor.PolIIandK4	TRUE	0.00704762	3896	400	144	0.36	0.036961	GO:0048522	GO:BP	positive regulation of cellular process	13967	15061	c("GO:0009987", "GO:0048518", "GO:0050794")	1.48611	2.15196
High.cor.PolIIandK4	TRUE	0.00169557	33	400	7	0.0175	0.212121	GO:0051984	GO:BP	positive regulation of chromosome segregation	13967	16491	c("GO:0007059", "GO:0048522", "GO:0051983")	9.33919	2.77068
High.cor.PolIIandK4	TRUE	0.0133989	24	400	5	0.0125	0.208333	GO:0032467	GO:BP	positive regulation of cytokinesis	13967	8842	c("GO:0000910", "GO:0032465", "GO:0051781", "GO:0090068")	9.08711	1.87293
High.cor.PolIIandK4	TRUE	0.0423224	33	400	5	0.0125	0.151515	GO:0045911	GO:BP	positive regulation of DNA recombination	13967	13830	c("GO:0000018", "GO:0006310", "GO:0051054")	6.16303	1.37343
High.cor.PolIIandK4	TRUE	0.0426714	3	400	2	0.005	0.666667	GO:0110032	GO:BP	positive regulation of G2/MI transition of meiotic cell cycle	13967	22976	c("GO:0008315", "GO:0110030", "GO:1901995", "GO:1902751")	68.5074	1.36986
High.cor.PolIIandK4	TRUE	0.00375368	4	400	3	0.0075	0.75	GO:0048304	GO:BP	positive regulation of isotype switching to IgG isotypes	13967	14896	c("GO:0045830", "GO:0048291", "GO:0048302")	103.295	2.42554
High.cor.PolIIandK4	TRUE	0.0323183	1373	400	58	0.145	0.0422433	GO:0010557	GO:BP	positive regulation of macromolecule biosynthetic process	13967	4749	c("GO:0009059", "GO:0009891", "GO:0010556", "GO:0010604")	1.59266	1.49055
High.cor.PolIIandK4	TRUE	0.0025643	2512	400	103	0.2575	0.0410032	GO:0010604	GO:BP	positive regulation of macromolecule metabolic process	13967	4791	c("GO:0009893", "GO:0043170", "GO:0060255")	1.62035	2.59103
High.cor.PolIIandK4	TRUE	0.00572467	2702	400	107	0.2675	0.0396003	GO:0009893	GO:BP	positive regulation of metabolic process	13967	4254	c("GO:0008152", "GO:0019222", "GO:0048518")	1.5578	2.24225
High.cor.PolIIandK4	TRUE	0.0426714	3	400	2	0.005	0.666667	GO:0045345	GO:BP	positive regulation of MHC class I biosynthetic process	13967	13381	c("GO:0010557", "GO:0045341", "GO:0045343")	68.5074	1.36986
High.cor.PolIIandK4	TRUE	0.00173473	136	400	14	0.035	0.102941	GO:0045931	GO:BP	positive regulation of mitotic cell cycle	13967	13850	c("GO:0000278", "GO:0007346", "GO:0045787")	4.02546	2.76077
High.cor.PolIIandK4	TRUE	0.00294766	77	400	10	0.025	0.12987	GO:1901992	GO:BP	positive regulation of mitotic cell cycle phase transition	13967	25404	c("GO:0044772", "GO:0045931", "GO:1901989", "GO:1901990")	5.20257	2.53052
High.cor.PolIIandK4	TRUE	0.00975776	46	400	7	0.0175	0.152174	GO:0045840	GO:BP	positive regulation of mitotic nuclear division	13967	13767	c("GO:0007088", "GO:0045931", "GO:0051785", "GO:0090068", "GO:0140014")	6.22112	2.01065
High.cor.PolIIandK4	TRUE	0.014073	1312	400	58	0.145	0.0442073	GO:0044093	GO:BP	positive regulation of molecular function	13967	12758	GO:0065009	1.67838	1.85161
High.cor.PolIIandK4	TRUE	0.00623569	2282	400	93	0.2325	0.0407537	GO:0051173	GO:BP	positive regulation of nitrogen compound metabolic process	13967	15892	c("GO:0006807", "GO:0009893", "GO:0051171")	1.58808	2.20512
High.cor.PolIIandK4	TRUE	0.0180485	53	400	7	0.0175	0.132075	GO:0051785	GO:BP	positive regulation of nuclear division	13967	16342	c("GO:0000280", "GO:0010638", "GO:0051783")	5.27194	1.74356
High.cor.PolIIandK4	TRUE	0.0408648	1362	400	57	0.1425	0.0418502	GO:0045935	GO:BP	positive regulation of nucleobase-containing compound metabolic process	13967	13854	c("GO:0006139", "GO:0019219", "GO:0031325", "GO:0051173")	1.57387	1.38865
High.cor.PolIIandK4	TRUE	0.0101081	507	400	29	0.0725	0.0571992	GO:0051347	GO:BP	positive regulation of transferase activity	13967	16037	c("GO:0043085", "GO:0051338")	2.15623	1.99533
High.cor.PolIIandK4	TRUE	0.00641991	11	400	4	0.01	0.363636	GO:1904668	GO:BP	positive regulation of ubiquitin protein ligase activity	13967	27803	c("GO:0051443", "GO:1904666")	19.6925	2.19247
High.cor.PolIIandK4	TRUE	0.025995	29	400	5	0.0125	0.172414	GO:0051443	GO:BP	positive regulation of ubiquitin-protein transferase activity	13967	16093	c("GO:0031398", "GO:0051347", "GO:0051438")	7.19106	1.58511
High.cor.PolIIandK4	TRUE	0.00411912	52	400	8	0.02	0.153846	GO:0006301	GO:BP	postreplication repair	13967	2346	GO:0006281	6.31564	2.3852
High.cor.PolIIandK4	TRUE	5.73252e-07	7	400	6	0.015	0.857143	GO:0036388	GO:BP	pre-replicative complex assembly	13967	11134	c("GO:0006261", "GO:0065004")	207.861	6.24165
High.cor.PolIIandK4	TRUE	5.73252e-07	7	400	6	0.015	0.857143	GO:1902299	GO:BP	pre-replicative complex assembly involved in cell cycle DNA replication	13967	25689	c("GO:0022402", "GO:0036388", "GO:0044786")	207.861	6.24165
High.cor.PolIIandK4	TRUE	5.73252e-07	7	400	6	0.015	0.857143	GO:0006267	GO:BP	pre-replicative complex assembly involved in nuclear cell cycle DNA replication	13967	2313	c("GO:0033260", "GO:1902299")	207.861	6.24165
High.cor.PolIIandK4	TRUE	0.0408648	7494	400	243	0.6075	0.0324259	GO:0044238	GO:BP	primary metabolic process	13967	12813	GO:0008152	1.36907	1.38865
High.cor.PolIIandK4	TRUE	0.0223418	1493	400	63	0.1575	0.0421969	GO:0012501	GO:BP	programmed cell death	13967	5159	GO:0008219	1.59941	1.65088
High.cor.PolIIandK4	TRUE	0.00381505	27	400	6	0.015	0.222222	GO:0071168	GO:BP	protein localization to chromatin	13967	19516	GO:0034502	9.88855	2.4185
High.cor.PolIIandK4	TRUE	0.0132854	81	400	9	0.0225	0.111111	GO:0034502	GO:BP	protein localization to chromosome	13967	10026	GO:0033365	4.34453	1.87662
High.cor.PolIIandK4	TRUE	0.0207652	55	400	7	0.0175	0.127273	GO:0044380	GO:BP	protein localization to cytoskeleton	13967	12887	GO:0033365	5.05106	1.68266
High.cor.PolIIandK4	TRUE	0.0391531	202	400	14	0.035	0.0693069	GO:0065004	GO:BP	protein-DNA complex assembly	13967	18878	c("GO:0034622", "GO:0071824")	2.59974	1.40723
High.cor.PolIIandK4	TRUE	0.0203369	40	400	6	0.015	0.15	GO:0007131	GO:BP	reciprocal meiotic recombination	13967	3071	c("GO:0007127", "GO:0035825", "GO:1903046")	6.10332	1.69171
High.cor.PolIIandK4	TRUE	0.0189659	2	400	2	0.005	1	GO:0036298	GO:BP	recombinational interstrand cross-link repair	13967	11080	c("GO:0000725", "GO:0036297")	Inf	1.72203
High.cor.PolIIandK4	TRUE	6.35213e-05	130	400	16	0.04	0.123077	GO:0000725	GO:BP	recombinational repair	13967	263	c("GO:0006281", "GO:0006310")	4.95211	4.19708
High.cor.PolIIandK4	TRUE	0.0110995	13	400	4	0.01	0.307692	GO:0051988	GO:BP	regulation of attachment of spindle microtubules to kinetochore	13967	16495	c("GO:0008608", "GO:0010564", "GO:0051983")	15.3124	1.9547
High.cor.PolIIandK4	TRUE	0.0192029	294	400	19	0.0475	0.0646259	GO:0051098	GO:BP	regulation of binding	13967	15825	GO:0065009	2.42788	1.71663
High.cor.PolIIandK4	TRUE	3.49058e-12	1042	400	77	0.1925	0.0738964	GO:0051726	GO:BP	regulation of cell cycle	13967	16316	c("GO:0007049", "GO:0050794")	3.13696	11.4571
High.cor.PolIIandK4	TRUE	0.025995	92	400	9	0.0225	0.0978261	GO:0071156	GO:BP	regulation of cell cycle arrest	13967	19509	c("GO:0007050", "GO:0010564")	3.76622	1.58511
High.cor.PolIIandK4	TRUE	0.0116706	152	400	13	0.0325	0.0855263	GO:1902806	GO:BP	regulation of cell cycle G1/S phase transition	13967	26109	c("GO:0044843", "GO:1901987")	3.26827	1.93291
High.cor.PolIIandK4	TRUE	0.000296184	200	400	19	0.0475	0.095	GO:1902749	GO:BP	regulation of cell cycle G2/M phase transition	13967	26056	c("GO:0044839", "GO:1901987")	3.71476	3.52844
High.cor.PolIIandK4	TRUE	9.0351e-07	407	400	35	0.0875	0.0859951	GO:1901987	GO:BP	regulation of cell cycle phase transition	13967	25399	c("GO:0010564", "GO:0044770")	3.426	6.04407
High.cor.PolIIandK4	TRUE	2.92103e-08	649	400	50	0.125	0.0770416	GO:0010564	GO:BP	regulation of cell cycle process	13967	4756	c("GO:0022402", "GO:0051726")	3.11572	7.53446
High.cor.PolIIandK4	TRUE	7.28298e-06	123	400	17	0.0425	0.138211	GO:0051302	GO:BP	regulation of cell division	13967	15995	c("GO:0050794", "GO:0051301")	5.67519	5.13769
High.cor.PolIIandK4	TRUE	0.0115287	1823	400	76	0.19	0.0416895	GO:0051128	GO:BP	regulation of cellular component organization	13967	15848	c("GO:0016043", "GO:0050794")	1.60015	1.93822
High.cor.PolIIandK4	TRUE	0.00498222	319	400	22	0.055	0.0689655	GO:0033044	GO:BP	regulation of chromosome organization	13967	9274	c("GO:0033043", "GO:0051276")	2.61935	2.30258
High.cor.PolIIandK4	TRUE	1.32995e-06	95	400	16	0.04	0.168421	GO:0051983	GO:BP	regulation of chromosome segregation	13967	16490	c("GO:0007059", "GO:0050794")	7.16195	5.87617
High.cor.PolIIandK4	TRUE	7.90384e-06	59	400	12	0.03	0.20339	GO:1905818	GO:BP	regulation of chromosome separation	13967	28865	c("GO:0010564", "GO:0051304", "GO:0051983")	8.95719	5.10216
High.cor.PolIIandK4	TRUE	2.85101e-05	67	400	12	0.03	0.179104	GO:0032465	GO:BP	regulation of cytokinesis	13967	8840	c("GO:0000910", "GO:0010564", "GO:0051302")	7.65156	4.545
High.cor.PolIIandK4	TRUE	0.0258353	304	400	19	0.0475	0.0625	GO:0051052	GO:BP	regulation of DNA metabolic process	13967	15793	c("GO:0006259", "GO:0019219", "GO:0060255")	2.34099	1.58779
High.cor.PolIIandK4	TRUE	5.8552e-05	99	400	14	0.035	0.141414	GO:0006275	GO:BP	regulation of DNA replication	13967	2321	c("GO:0006260", "GO:2000112")	5.79334	4.23246
High.cor.PolIIandK4	TRUE	0.00587984	138	400	13	0.0325	0.0942029	GO:2000045	GO:BP	regulation of G1/S transition of mitotic cell cycle	13967	29471	c("GO:0000082", "GO:1901990", "GO:1902806")	3.63772	2.23063
High.cor.PolIIandK4	TRUE	0.0034983	184	400	16	0.04	0.0869565	GO:0010389	GO:BP	regulation of G2/M transition of mitotic cell cycle	13967	4621	c("GO:0000086", "GO:1901990", "GO:1902749")	3.34694	2.45614
High.cor.PolIIandK4	TRUE	0.0426714	3	400	2	0.005	0.666667	GO:0110030	GO:BP	regulation of G2/MI transition of meiotic cell cycle	13967	22974	c("GO:0008315", "GO:1901993", "GO:1902749")	68.5074	1.36986
High.cor.PolIIandK4	TRUE	0.0117494	6	400	3	0.0075	0.5	GO:0048302	GO:BP	regulation of isotype switching to IgG isotypes	13967	14894	c("GO:0045191", "GO:0048291")	34.3854	1.92999
High.cor.PolIIandK4	TRUE	0.00169557	33	400	7	0.0175	0.212121	GO:0051445	GO:BP	regulation of meiotic cell cycle	13967	16095	c("GO:0051321", "GO:0051726", "GO:2000241")	9.33919	2.77068
High.cor.PolIIandK4	TRUE	1.95193e-05	53	400	11	0.0275	0.207547	GO:1902099	GO:BP	regulation of metaphase/anaphase transition of cell cycle	13967	25504	c("GO:0033045", "GO:0044784", "GO:1901987")	9.16783	4.70954
High.cor.PolIIandK4	TRUE	0.010678	169	400	14	0.035	0.0828402	GO:0070507	GO:BP	regulation of microtubule cytoskeleton organization	13967	19174	c("GO:0000226", "GO:0032886", "GO:0051493")	3.1608	1.97151
High.cor.PolIIandK4	TRUE	0.0254488	191	400	14	0.035	0.0732984	GO:0032886	GO:BP	regulation of microtubule-based process	13967	9156	c("GO:0007017", "GO:0050794")	2.76351	1.59433
High.cor.PolIIandK4	TRUE	5.95129e-09	598	400	49	0.1225	0.0819398	GO:0007346	GO:BP	regulation of mitotic cell cycle	13967	3260	c("GO:0000278", "GO:0051726")	3.33467	8.22539
High.cor.PolIIandK4	TRUE	1.99971e-07	380	400	35	0.0875	0.0921053	GO:1901990	GO:BP	regulation of mitotic cell cycle phase transition	13967	25402	c("GO:0007346", "GO:0044772", "GO:1901987")	3.70185	6.69903
High.cor.PolIIandK4	TRUE	1.66906e-05	52	400	11	0.0275	0.211538	GO:0030071	GO:BP	regulation of mitotic metaphase/anaphase transition	13967	7755	c("GO:0007091", "GO:0010965", "GO:1901990", "GO:1902099")	9.392	4.77753
High.cor.PolIIandK4	TRUE	3.33795e-06	145	400	19	0.0475	0.131034	GO:0007088	GO:BP	regulation of mitotic nuclear division	13967	3033	c("GO:0007346", "GO:0010564", "GO:0051783", "GO:0140014")	5.35695	5.47652
High.cor.PolIIandK4	TRUE	2.47914e-05	66	400	12	0.03	0.181818	GO:0033047	GO:BP	regulation of mitotic sister chromatid segregation	13967	9277	c("GO:0000070", "GO:0007088", "GO:0033045")	7.79353	4.6057
High.cor.PolIIandK4	TRUE	3.63608e-06	55	400	12	0.03	0.218182	GO:0010965	GO:BP	regulation of mitotic sister chromatid separation	13967	5125	c("GO:0033047", "GO:0051306", "GO:1905818")	9.79157	5.43937
High.cor.PolIIandK4	TRUE	0.0189659	2107	400	84	0.21	0.0398671	GO:0065009	GO:BP	regulation of molecular function	13967	18882	GO:0065007	1.52971	1.72203
High.cor.PolIIandK4	TRUE	6.86217e-07	158	400	21	0.0525	0.132911	GO:0051783	GO:BP	regulation of nuclear division	13967	16340	c("GO:0000280", "GO:0033043")	5.46956	6.16354
High.cor.PolIIandK4	TRUE	0.00264994	1069	400	53	0.1325	0.049579	GO:0033043	GO:BP	regulation of organelle organization	13967	9273	c("GO:0006996", "GO:0051128")	1.9015	2.57676
High.cor.PolIIandK4	TRUE	0.0220533	89	400	9	0.0225	0.101124	GO:2000241	GO:BP	regulation of reproductive process	13967	29665	c("GO:0022414", "GO:0050789")	3.90811	1.65653
High.cor.PolIIandK4	TRUE	0.00970525	166	400	14	0.035	0.0843373	GO:1901796	GO:BP	regulation of signal transduction by p53 class mediator	13967	25214	c("GO:0072331", "GO:1902531")	3.2239	2.01299
High.cor.PolIIandK4	TRUE	0.0470571	21	400	4	0.01	0.190476	GO:0007063	GO:BP	regulation of sister chromatid cohesion	13967	3010	c("GO:0007062", "GO:0033045")	8.1067	1.32737
High.cor.PolIIandK4	TRUE	2.95475e-06	76	400	14	0.035	0.184211	GO:0033045	GO:BP	regulation of sister chromatid segregation	13967	9275	c("GO:0000819", "GO:0010564", "GO:0033044", "GO:0051983")	7.95526	5.52948
High.cor.PolIIandK4	TRUE	0.0203369	40	400	6	0.015	0.15	GO:0090224	GO:BP	regulation of spindle organization	13967	21584	c("GO:0007051", "GO:0010564", "GO:0070507")	6.10332	1.69171
High.cor.PolIIandK4	TRUE	0.025995	765	400	37	0.0925	0.048366	GO:0051338	GO:BP	regulation of transferase activity	13967	16028	GO:0050790	1.81117	1.58511
High.cor.PolIIandK4	TRUE	0.0247222	8	400	3	0.0075	0.375	GO:0032909	GO:BP	regulation of transforming growth factor beta2 production	13967	9175	c("GO:0032906", "GO:0071634")	20.6271	1.60691
High.cor.PolIIandK4	TRUE	0.0476345	84	400	8	0.02	0.0952381	GO:0045069	GO:BP	regulation of viral genome replication	13967	13247	c("GO:0019079", "GO:1903900")	3.6481	1.32208
High.cor.PolIIandK4	TRUE	0.0381968	32	400	5	0.0125	0.15625	GO:0031297	GO:BP	replication fork processing	13967	8315	GO:0045005	6.39167	1.41797
High.cor.PolIIandK4	TRUE	0.01702	875	400	42	0.105	0.048	GO:0000003	GO:BP	reproduction	13967	3	GO:0008150	1.8071	1.76904
High.cor.PolIIandK4	TRUE	0.0167903	874	400	42	0.105	0.0480549	GO:0022414	GO:BP	reproductive process	13967	7645	c("GO:0000003", "GO:0008150")	1.80941	1.77494
High.cor.PolIIandK4	TRUE	0.0110995	13	400	4	0.01	0.307692	GO:0000712	GO:BP	resolution of meiotic recombination intermediates	13967	251	c("GO:0007131", "GO:0051307", "GO:0061982")	15.3124	1.9547
High.cor.PolIIandK4	TRUE	0.0189659	2	400	2	0.005	1	GO:1904975	GO:BP	response to bleomycin	13967	28087	GO:1901652	Inf	1.72203
High.cor.PolIIandK4	TRUE	0.0341949	9	400	3	0.0075	0.333333	GO:0072718	GO:BP	response to cisplatin	13967	20763	GO:0042221	17.1916	1.46604
High.cor.PolIIandK4	TRUE	0.010678	5505	400	191	0.4775	0.0346957	GO:0050896	GO:BP	response to stimulus	13967	15657	GO:0008150	1.43609	1.97151
High.cor.PolIIandK4	TRUE	0.000359358	2776	400	116	0.29	0.0417867	GO:0006950	GO:BP	response to stress	13967	2918	GO:0050896	1.68977	3.44447
High.cor.PolIIandK4	TRUE	3.84881e-05	243	400	23	0.0575	0.0946502	GO:0072331	GO:BP	signal transduction by p53 class mediator	13967	20476	GO:0035556	3.72806	4.41467
High.cor.PolIIandK4	TRUE	0.00670169	122	400	12	0.03	0.0983607	GO:0042770	GO:BP	signal transduction in response to DNA damage	13967	12059	c("GO:0006974", "GO:0035556")	3.81067	2.17382
High.cor.PolIIandK4	TRUE	0.00586438	70	400	9	0.0225	0.128571	GO:0072395	GO:BP	signal transduction involved in cell cycle checkpoint	13967	20528	c("GO:0000075", "GO:0035556")	5.13199	2.23178
High.cor.PolIIandK4	TRUE	0.00586438	70	400	9	0.0225	0.128571	GO:0072422	GO:BP	signal transduction involved in DNA damage checkpoint	13967	20546	c("GO:0000077", "GO:0042770", "GO:0072401")	5.13199	2.23178
High.cor.PolIIandK4	TRUE	0.00586438	70	400	9	0.0225	0.128571	GO:0072401	GO:BP	signal transduction involved in DNA integrity checkpoint	13967	20534	c("GO:0031570", "GO:0072395")	5.13199	2.23178
High.cor.PolIIandK4	TRUE	0.0223418	56	400	7	0.0175	0.125	GO:0072413	GO:BP	signal transduction involved in mitotic cell cycle checkpoint	13967	20540	c("GO:0007093", "GO:0072395", "GO:1903047")	4.9487	1.65088
High.cor.PolIIandK4	TRUE	0.0223418	56	400	7	0.0175	0.125	GO:1902402	GO:BP	signal transduction involved in mitotic DNA damage checkpoint	13967	25780	c("GO:0044773", "GO:0072422", "GO:1902403")	4.9487	1.65088
High.cor.PolIIandK4	TRUE	0.0223418	56	400	7	0.0175	0.125	GO:1902403	GO:BP	signal transduction involved in mitotic DNA integrity checkpoint	13967	25781	c("GO:0044774", "GO:0072401", "GO:0072413")	4.9487	1.65088
High.cor.PolIIandK4	TRUE	0.0207652	55	400	7	0.0175	0.127273	GO:0072431	GO:BP	signal transduction involved in mitotic G1 DNA damage checkpoint	13967	20555	c("GO:0031571", "GO:1902400", "GO:1902402", "GO:2000134")	5.05106	1.68266
High.cor.PolIIandK4	TRUE	0.00375368	51	400	8	0.02	0.156863	GO:0007062	GO:BP	sister chromatid cohesion	13967	3009	c("GO:0000819", "GO:0022402", "GO:0051276")	6.46294	2.42554
High.cor.PolIIandK4	TRUE	1.04521e-10	169	400	27	0.0675	0.159763	GO:0000819	GO:BP	sister chromatid segregation	13967	309	c("GO:0051276", "GO:0098813")	6.8905	9.9808
High.cor.PolIIandK4	TRUE	0.00402004	97	400	11	0.0275	0.113402	GO:0051225	GO:BP	spindle assembly	13967	15936	c("GO:0007051", "GO:0070925")	4.4641	2.39577
High.cor.PolIIandK4	TRUE	0.0381968	32	400	5	0.0125	0.15625	GO:0071173	GO:BP	spindle assembly checkpoint	13967	19520	GO:0031577	6.39167	1.41797
High.cor.PolIIandK4	TRUE	0.0381968	32	400	5	0.0125	0.15625	GO:0031577	GO:BP	spindle checkpoint	13967	8443	GO:0000075	6.39167	1.41797
High.cor.PolIIandK4	TRUE	0.0247222	8	400	3	0.0075	0.375	GO:0051255	GO:BP	spindle midzone assembly	13967	15960	c("GO:0007017", "GO:0022402", "GO:0022607", "GO:0051225")	20.6271	1.60691
High.cor.PolIIandK4	TRUE	1.38347e-05	160	400	19	0.0475	0.11875	GO:0007051	GO:BP	spindle organization	13967	2999	c("GO:0000226", "GO:0022402")	4.78203	4.85903
High.cor.PolIIandK4	TRUE	0.00151827	151	400	15	0.0375	0.0993377	GO:0000723	GO:BP	telomere maintenance	13967	261	c("GO:0006259", "GO:0032200", "GO:0060249")	3.87518	2.81865
High.cor.PolIIandK4	TRUE	0.00381505	27	400	6	0.015	0.222222	GO:0032201	GO:BP	telomere maintenance via semi-conservative replication	13967	8645	c("GO:0000723", "GO:0019725", "GO:0022402", "GO:0033260")	9.88855	2.4185
High.cor.PolIIandK4	TRUE	0.00293482	162	400	15	0.0375	0.0925926	GO:0032200	GO:BP	telomere organization	13967	8644	GO:0051276	3.58205	2.53242
High.cor.PolIIandK4	TRUE	0.0426714	3	400	2	0.005	0.666667	GO:0019087	GO:BP	transformation of host cell by virus	13967	6499	GO:0019048	68.5074	1.36986
High.cor.PolIIandK4	TRUE	0.0247222	8	400	3	0.0075	0.375	GO:0032906	GO:BP	transforming growth factor beta2 production	13967	9172	GO:0071604	20.6271	1.60691
High.cor.PolIIandK4	TRUE	0.00598478	42	400	7	0.0175	0.166667	GO:0019985	GO:BP	translesion synthesis	13967	7087	c("GO:0000731", "GO:0006301")	6.93366	2.22295
Middle.cor.PolIIorK4	TRUE	6.16959e-06	505	267	28	0.104869	0.0554455	GO:0030036	GO:BP	actin cytoskeleton organization	13967	7742	c("GO:0007010", "GO:0030029")	3.27124	5.20974
Middle.cor.PolIIorK4	TRUE	0.0442352	75	267	5	0.0187266	0.0666667	GO:0031532	GO:BP	actin cytoskeleton reorganization	13967	8411	GO:0030036	3.74217	1.35423
Middle.cor.PolIIorK4	TRUE	5.25529e-05	125	267	12	0.0449438	0.096	GO:0051017	GO:BP	actin filament bundle assembly	13967	15767	c("GO:0022607", "GO:0061572")	5.6974	4.2794
Middle.cor.PolIIorK4	TRUE	6.15733e-05	127	267	12	0.0449438	0.0944882	GO:0061572	GO:BP	actin filament bundle organization	13967	18532	GO:0007015	5.59753	4.21061
Middle.cor.PolIIorK4	TRUE	9.11408e-05	312	267	19	0.071161	0.0608974	GO:0007015	GO:BP	actin filament organization	13967	2970	c("GO:0030036", "GO:0097435")	3.53049	4.04029
Middle.cor.PolIIorK4	TRUE	0.0201345	139	267	8	0.0299625	0.057554	GO:0030041	GO:BP	actin filament polymerization	13967	7745	c("GO:0008154", "GO:0051258")	3.22198	1.69606
Middle.cor.PolIIorK4	TRUE	7.88954e-06	543	267	29	0.108614	0.053407	GO:0030029	GO:BP	actin filament-based process	13967	7735	GO:0009987	3.14865	5.10295
Middle.cor.PolIIorK4	TRUE	0.0381566	160	267	8	0.0299625	0.05	GO:0008154	GO:BP	actin polymerization or depolymerization	13967	3568	GO:0007015	2.77266	1.41843
Middle.cor.PolIIorK4	TRUE	2.71315e-07	17	267	7	0.0262172	0.411765	GO:0007190	GO:BP	activation of adenylate cyclase activity	13967	3123	GO:0050790	37.0665	6.56653
Middle.cor.PolIIorK4	TRUE	0.00833045	13	267	3	0.011236	0.230769	GO:0097202	GO:BP	activation of cysteine-type endopeptidase activity	13967	22054	c("GO:0031638", "GO:2001056")	15.6589	2.07933
Middle.cor.PolIIorK4	TRUE	0.00306721	74	267	7	0.0262172	0.0945946	GO:0006919	GO:BP	activation of cysteine-type endopeptidase activity involved in apoptotic process	13967	2891	GO:0043280	5.51601	2.51326
Middle.cor.PolIIorK4	TRUE	4.84717e-05	7	267	4	0.0149813	0.571429	GO:0008635	GO:BP	activation of cysteine-type endopeptidase activity involved in apoptotic process by cytochrome c	13967	3680	GO:0006919	69.8457	4.31451
Middle.cor.PolIIorK4	TRUE	0.0493185	1	267	1	0.00374532	1	GO:0060520	GO:BP	activation of prostate induction by androgen receptor signaling pathway	13967	17547	c("GO:0010647", "GO:0023056", "GO:0030521", "GO:0040019", "GO:0042659", "GO:0060514", "GO:0060685", "GO:0110110", "GO:1905332", "GO:2000243")	Inf	1.30699
Middle.cor.PolIIorK4	TRUE	1.32283e-05	11	267	5	0.0187266	0.454545	GO:0034199	GO:BP	activation of protein kinase A activity	13967	9829	GO:0032147	43.796	4.8785
Middle.cor.PolIIorK4	TRUE	0.000642149	247	267	15	0.0561798	0.0607287	GO:0032147	GO:BP	activation of protein kinase activity	13967	8628	GO:0045860	3.47997	3.19236
Middle.cor.PolIIorK4	TRUE	0.0493185	1	267	1	0.00374532	1	GO:1990051	GO:BP	activation of protein kinase C activity	13967	29019	GO:0032147	Inf	1.30699
Middle.cor.PolIIorK4	TRUE	0.00476466	23	267	4	0.0149813	0.173913	GO:0032924	GO:BP	activin receptor signaling pathway	13967	9189	GO:0007178	11.0264	2.32197
Middle.cor.PolIIorK4	TRUE	0.000332889	11	267	4	0.0149813	0.363636	GO:0023058	GO:BP	adaptation of signaling pathway	13967	7714	GO:0009966	29.9408	3.4777
Middle.cor.PolIIorK4	TRUE	0.000539165	215	267	14	0.0524345	0.0651163	GO:0002250	GO:BP	adaptive immune response	13967	920	GO:0006955	3.74281	3.26828
Middle.cor.PolIIorK4	TRUE	0.00139051	156	267	11	0.0411985	0.0705128	GO:0002460	GO:BP	adaptive immune response based on somatic recombination of immune receptors built from immunoglobulin superfamily domains	13967	1130	GO:0002250	4.04508	2.85683
Middle.cor.PolIIorK4	TRUE	0.0421008	102	267	6	0.0224719	0.0588235	GO:1990845	GO:BP	adaptive thermogenesis	13967	29351	GO:0008152	3.2806	1.37571
Middle.cor.PolIIorK4	TRUE	0.00997479	14	267	3	0.011236	0.214286	GO:0051503	GO:BP	adenine nucleotide transport	13967	16143	GO:0015865	14.237	2.0011
Middle.cor.PolIIorK4	TRUE	0.00997479	4	267	2	0.00749064	0.5	GO:0015853	GO:BP	adenine transport	13967	5563	GO:0006863	51.9651	2.0011
Middle.cor.PolIIorK4	TRUE	0.0200109	6	267	2	0.00749064	0.333333	GO:0046085	GO:BP	adenosine metabolic process	13967	13996	GO:0046128	25.9914	1.69873
Middle.cor.PolIIorK4	TRUE	0.0146764	5	267	2	0.00749064	0.4	GO:0006382	GO:BP	adenosine to inosine editing	13967	2409	GO:0016553	34.6542	1.83338
Middle.cor.PolIIorK4	TRUE	2.12561e-05	12	267	5	0.0187266	0.416667	GO:0071880	GO:BP	adenylate cyclase-activating adrenergic receptor signaling pathway	13967	20064	c("GO:0007189", "GO:0071875")	37.5419	4.67252
Middle.cor.PolIIorK4	TRUE	9.70233e-11	47	267	13	0.0486891	0.276596	GO:0007189	GO:BP	adenylate cyclase-activating G protein-coupled receptor signaling pathway	13967	3122	c("GO:0007188", "GO:0019933")	20.7049	10.0131
Middle.cor.PolIIorK4	TRUE	0.00100212	27	267	5	0.0187266	0.185185	GO:0007193	GO:BP	adenylate cyclase-inhibiting G protein-coupled receptor signaling pathway	13967	3126	GO:0007188	11.9417	2.99908
Middle.cor.PolIIorK4	TRUE	3.95086e-08	76	267	13	0.0486891	0.171053	GO:0007188	GO:BP	adenylate cyclase-modulating G protein-coupled receptor signaling pathway	13967	3121	GO:0007187	11.1487	7.40331
Middle.cor.PolIIorK4	TRUE	0.000246411	4	267	3	0.011236	0.75	GO:0006172	GO:BP	ADP biosynthetic process	13967	2222	c("GO:0009152", "GO:0009180", "GO:0046031")	155.774	3.60834
Middle.cor.PolIIorK4	TRUE	0.00262049	94	267	8	0.0299625	0.0851064	GO:0046031	GO:BP	ADP metabolic process	13967	13942	c("GO:0009150", "GO:0009179")	4.92356	2.58162
Middle.cor.PolIIorK4	TRUE	0.0146764	5	267	2	0.00749064	0.4	GO:0015866	GO:BP	ADP transport	13967	5576	c("GO:0015711", "GO:0015868", "GO:0051503")	34.6542	1.83338
Middle.cor.PolIIorK4	TRUE	6.74763e-05	15	267	5	0.0187266	0.333333	GO:0071875	GO:BP	adrenergic receptor signaling pathway	13967	20059	GO:0007186	26.2759	4.17085
Middle.cor.PolIIorK4	TRUE	0.0073936	65	267	6	0.0224719	0.0923077	GO:0030534	GO:BP	adult behavior	13967	7953	c("GO:0007610", "GO:0032501")	5.35252	2.13114
Middle.cor.PolIIorK4	TRUE	0.0493185	78	267	5	0.0187266	0.0641026	GO:0009060	GO:BP	aerobic respiration	13967	3698	GO:0045333	3.58716	1.30699
Middle.cor.PolIIorK4	TRUE	7.66082e-08	232	267	21	0.0786517	0.0905172	GO:0007568	GO:BP	aging	13967	3466	GO:0032502	5.4956	7.11572
Middle.cor.PolIIorK4	TRUE	0.0158151	34	267	4	0.0149813	0.117647	GO:0046164	GO:BP	alcohol catabolic process	13967	14075	c("GO:0006066", "GO:0044282", "GO:1901616")	6.97682	1.80093
Middle.cor.PolIIorK4	TRUE	7.15896e-06	257	267	19	0.071161	0.07393	GO:0006066	GO:BP	alcohol metabolic process	13967	2126	c("GO:0044281", "GO:1901615")	4.364	5.14515
Middle.cor.PolIIorK4	TRUE	0.0447697	10	267	2	0.00749064	0.2	GO:0046185	GO:BP	aldehyde catabolic process	13967	14096	c("GO:0006081", "GO:0044248", "GO:1901575")	13.0052	1.34902
Middle.cor.PolIIorK4	TRUE	0.0454569	50	267	4	0.0149813	0.08	GO:1901607	GO:BP	alpha-amino acid biosynthetic process	13967	25042	c("GO:0008652", "GO:1901605")	4.54586	1.3424
Middle.cor.PolIIorK4	TRUE	0.000229578	63	267	8	0.0299625	0.126984	GO:1901606	GO:BP	alpha-amino acid catabolic process	13967	25041	c("GO:0009063", "GO:1901605")	7.71559	3.63907
Middle.cor.PolIIorK4	TRUE	0.000106441	135	267	12	0.0449438	0.0888889	GO:1901605	GO:BP	alpha-amino acid metabolic process	13967	25040	GO:0006520	5.23015	3.97289
Middle.cor.PolIIorK4	TRUE	3.23572e-05	80	267	10	0.0374532	0.125	GO:0046631	GO:BP	alpha-beta T cell activation	13967	14458	GO:0042110	7.62862	4.49003
Middle.cor.PolIIorK4	TRUE	0.021615	38	267	4	0.0149813	0.105263	GO:0002287	GO:BP	alpha-beta T cell activation involved in immune response	13967	957	c("GO:0002286", "GO:0046631")	6.15492	1.66524
Middle.cor.PolIIorK4	TRUE	0.000206822	62	267	8	0.0299625	0.129032	GO:0046632	GO:BP	alpha-beta T cell differentiation	13967	14459	c("GO:0030217", "GO:0046631")	7.85877	3.6844
Middle.cor.PolIIorK4	TRUE	0.021615	38	267	4	0.0149813	0.105263	GO:0002293	GO:BP	alpha-beta T cell differentiation involved in immune response	13967	963	c("GO:0002287", "GO:0002292", "GO:0046632")	6.15492	1.66524
Middle.cor.PolIIorK4	TRUE	0.0447697	10	267	2	0.00749064	0.2	GO:0002363	GO:BP	alpha-beta T cell lineage commitment	13967	1033	c("GO:0002360", "GO:0046632")	13.0052	1.34902
Middle.cor.PolIIorK4	TRUE	0.00548481	11	267	3	0.011236	0.272727	GO:0036109	GO:BP	alpha-linolenic acid metabolic process	13967	10957	c("GO:0001676", "GO:0033559")	19.5692	2.26084
Middle.cor.PolIIorK4	TRUE	0.000679534	307	267	17	0.0636704	0.0553746	GO:0001667	GO:BP	ameboidal-type cell migration	13967	503	GO:0016477	3.16691	3.16779
Middle.cor.PolIIorK4	TRUE	1.19845e-06	1674	267	63	0.235955	0.0376344	GO:0042886	GO:BP	amide transport	13967	12140	GO:0071705	2.33618	5.92138
Middle.cor.PolIIorK4	TRUE	0.0289891	92	267	6	0.0224719	0.0652174	GO:0009308	GO:BP	amine metabolic process	13967	3923	GO:1901564	3.66502	1.53777
Middle.cor.PolIIorK4	TRUE	0.00053455	5	267	3	0.011236	0.6	GO:0006578	GO:BP	amino-acid betaine biosynthetic process	13967	2585	c("GO:0006577", "GO:0042398", "GO:0044271")	78.062	3.27201
Middle.cor.PolIIorK4	TRUE	0.00674612	12	267	3	0.011236	0.25	GO:0006577	GO:BP	amino-acid betaine metabolic process	13967	2584	c("GO:0006575", "GO:0034641")	17.3964	2.17095
Middle.cor.PolIIorK4	TRUE	0.0253751	7	267	2	0.00749064	0.285714	GO:0097164	GO:BP	ammonium ion metabolic process	13967	22029	GO:0006807	20.7984	1.59559
Middle.cor.PolIIorK4	TRUE	8.62489e-06	5	267	4	0.0149813	0.8	GO:0006167	GO:BP	AMP biosynthetic process	13967	2217	c("GO:0009152", "GO:0009168", "GO:0046033")	208.887	5.06425
Middle.cor.PolIIorK4	TRUE	8.33751e-12	13	267	9	0.0337079	0.692308	GO:0046033	GO:BP	AMP metabolic process	13967	13944	c("GO:0009150", "GO:0009167")	120.025	11.079
Middle.cor.PolIIorK4	TRUE	0.0022669	2	267	2	0.00749064	1	GO:0044209	GO:BP	AMP salvage	13967	12809	c("GO:0006167", "GO:0032261")	Inf	2.64457
Middle.cor.PolIIorK4	TRUE	0.0493185	11	267	2	0.00749064	0.181818	GO:1990000	GO:BP	amyloid fibril formation	13967	29005	c("GO:0019538", "GO:0097435")	11.5556	1.30699
Middle.cor.PolIIorK4	TRUE	0.00415096	38	267	5	0.0187266	0.131579	GO:0042987	GO:BP	amyloid precursor protein catabolic process	13967	12189	GO:0042982	7.95732	2.38185
Middle.cor.PolIIorK4	TRUE	0.0125775	51	267	5	0.0187266	0.0980392	GO:0042982	GO:BP	amyloid precursor protein metabolic process	13967	12184	GO:0019538	5.70352	1.9004
Middle.cor.PolIIorK4	TRUE	0.00997479	29	267	4	0.0149813	0.137931	GO:0034205	GO:BP	amyloid-beta formation	13967	9833	c("GO:0042987", "GO:0050435")	8.3753	2.0011
Middle.cor.PolIIorK4	TRUE	0.0033076	36	267	5	0.0187266	0.138889	GO:0050435	GO:BP	amyloid-beta metabolic process	13967	15456	GO:0006518	8.4713	2.48049
Middle.cor.PolIIorK4	TRUE	6.33671e-20	3698	267	145	0.543071	0.0392104	GO:0048856	GO:BP	anatomical structure development	13967	15365	GO:0032502	3.42671	19.1981
Middle.cor.PolIIorK4	TRUE	6.09535e-07	718	267	37	0.138577	0.051532	GO:0048646	GO:BP	anatomical structure formation involved in morphogenesis	13967	15164	c("GO:0009653", "GO:0032502")	3.09815	6.215
Middle.cor.PolIIorK4	TRUE	1.07165e-05	318	267	21	0.0786517	0.0660377	GO:0060249	GO:BP	anatomical structure homeostasis	13967	17287	GO:0042592	3.87991	4.96995
Middle.cor.PolIIorK4	TRUE	0.00568879	134	267	9	0.0337079	0.0671642	GO:0071695	GO:BP	anatomical structure maturation	13967	19952	c("GO:0021700", "GO:0048856")	3.81513	2.24498
Middle.cor.PolIIorK4	TRUE	2.31778e-12	1774	267	80	0.299625	0.0450958	GO:0009653	GO:BP	anatomical structure morphogenesis	13967	4056	c("GO:0032502", "GO:0048856")	3.05644	11.6349
Middle.cor.PolIIorK4	TRUE	8.16501e-06	339	267	22	0.082397	0.0648968	GO:0001525	GO:BP	angiogenesis	13967	451	c("GO:0048514", "GO:0048646")	3.81818	5.08804
Middle.cor.PolIIorK4	TRUE	0.0493185	1	267	1	0.00374532	1	GO:0001998	GO:BP	angiotensin-mediated vasoconstriction involved in regulation of systemic arterial blood pressure	13967	734	c("GO:0002034", "GO:0003084", "GO:0042310")	Inf	1.30699
Middle.cor.PolIIorK4	TRUE	1.01235e-15	2238	267	100	0.374532	0.0446828	GO:0048513	GO:BP	animal organ development	13967	15052	c("GO:0048731", "GO:0048856")	3.2653	14.9947
Middle.cor.PolIIorK4	TRUE	3.13141e-05	685	267	32	0.11985	0.0467153	GO:0009887	GO:BP	animal organ morphogenesis	13967	4248	c("GO:0009653", "GO:0048513")	2.74082	4.50426
Middle.cor.PolIIorK4	TRUE	0.0125775	51	267	5	0.0187266	0.0980392	GO:0031100	GO:BP	animal organ regeneration	13967	8212	c("GO:0031099", "GO:0048513")	5.70352	1.9004
Middle.cor.PolIIorK4	TRUE	0.0014862	363	267	18	0.0674157	0.0495868	GO:0006820	GO:BP	anion transport	13967	2808	GO:0006811	2.8185	2.82792
Middle.cor.PolIIorK4	TRUE	0.0493185	1	267	1	0.00374532	1	GO:0072098	GO:BP	anterior/posterior pattern specification involved in kidney development	13967	20247	c("GO:0009952", "GO:0061004")	Inf	1.30699
Middle.cor.PolIIorK4	TRUE	0.0493185	1	267	1	0.00374532	1	GO:0072099	GO:BP	anterior/posterior pattern specification involved in ureteric bud development	13967	20248	c("GO:0001657", "GO:0061227", "GO:0072098")	Inf	1.30699
Middle.cor.PolIIorK4	TRUE	0.0032004	326	267	16	0.0599251	0.0490798	GO:0098916	GO:BP	anterograde trans-synaptic signaling	13967	22515	GO:0099537	2.77318	2.4948
Middle.cor.PolIIorK4	TRUE	0.0422988	74	267	5	0.0187266	0.0675676	GO:0019886	GO:BP	antigen processing and presentation of exogenous peptide antigen via MHC class II	13967	7054	c("GO:0002478", "GO:0002495")	3.79659	1.37367
Middle.cor.PolIIorK4	TRUE	0.0493185	1	267	1	0.00374532	1	GO:0002481	GO:BP	antigen processing and presentation of exogenous protein antigen via MHC class Ib, TAP-dependent	13967	1151	GO:0002477	Inf	1.30699
Middle.cor.PolIIorK4	TRUE	0.0454569	76	267	5	0.0187266	0.0657895	GO:0002495	GO:BP	antigen processing and presentation of peptide antigen via MHC class II	13967	1165	c("GO:0002504", "GO:0048002")	3.6893	1.3424
Middle.cor.PolIIorK4	TRUE	0.0475243	77	267	5	0.0187266	0.0649351	GO:0002504	GO:BP	antigen processing and presentation of peptide or polysaccharide antigen via MHC class II	13967	1174	GO:0019882	3.6371	1.32308
Middle.cor.PolIIorK4	TRUE	0.0160361	55	267	5	0.0187266	0.0909091	GO:0043297	GO:BP	apical junction assembly	13967	12350	GO:0007043	5.24541	1.7949
Middle.cor.PolIIorK4	TRUE	0.00997479	4	267	2	0.00749064	0.5	GO:0038027	GO:BP	apolipoprotein A-I-mediated signaling pathway	13967	11229	GO:0007166	51.9651	2.0011
Middle.cor.PolIIorK4	TRUE	0.0442352	27	267	3	0.011236	0.111111	GO:0043277	GO:BP	apoptotic cell clearance	13967	12340	GO:0006909	6.51942	1.35423
Middle.cor.PolIIorK4	TRUE	0.0282905	22	267	3	0.011236	0.136364	GO:0006309	GO:BP	apoptotic DNA fragmentation	13967	2354	c("GO:0000737", "GO:0030262")	8.23752	1.54836
Middle.cor.PolIIorK4	TRUE	2.64509e-06	110	267	13	0.0486891	0.118182	GO:0008637	GO:BP	apoptotic mitochondrial changes	13967	3682	c("GO:0006915", "GO:0007005")	7.22796	5.57756
Middle.cor.PolIIorK4	TRUE	0.0493185	29	267	3	0.011236	0.103448	GO:0030262	GO:BP	apoptotic nuclear changes	13967	7841	GO:0006921	6.01724	1.30699
Middle.cor.PolIIorK4	TRUE	1.61319e-14	1409	267	74	0.277154	0.0525195	GO:0006915	GO:BP	apoptotic process	13967	2889	GO:0012501	3.57893	13.7923
Middle.cor.PolIIorK4	TRUE	0.00565021	3	267	2	0.00749064	0.666667	GO:1902262	GO:BP	apoptotic process involved in blood vessel morphogenesis	13967	25656	c("GO:0048514", "GO:0060561")	104.122	2.24794
Middle.cor.PolIIorK4	TRUE	3.59488e-06	491	267	28	0.104869	0.0570265	GO:0097190	GO:BP	apoptotic signaling pathway	13967	22046	c("GO:0006915", "GO:0007165")	3.37368	5.44432
Middle.cor.PolIIorK4	TRUE	0.0406287	131	267	7	0.0262172	0.0534351	GO:0048736	GO:BP	appendage development	13967	15253	c("GO:0007275", "GO:0048856")	2.96849	1.39117
Middle.cor.PolIIorK4	TRUE	0.0200109	110	267	7	0.0262172	0.0636364	GO:0035107	GO:BP	appendage morphogenesis	13967	10210	c("GO:0009653", "GO:0048736")	3.57885	1.69873
Middle.cor.PolIIorK4	TRUE	0.00674612	12	267	3	0.011236	0.25	GO:1903963	GO:BP	arachidonate transport	13967	27150	c("GO:0015909", "GO:0071715")	17.3964	2.17095
Middle.cor.PolIIorK4	TRUE	0.00674612	12	267	3	0.011236	0.25	GO:0050482	GO:BP	arachidonic acid secretion	13967	15457	c("GO:0032309", "GO:1903963")	17.3964	2.17095
Middle.cor.PolIIorK4	TRUE	0.00997479	4	267	2	0.00749064	0.5	GO:0006526	GO:BP	arginine biosynthetic process	13967	2533	c("GO:0006525", "GO:0009084")	51.9651	2.0011
Middle.cor.PolIIorK4	TRUE	0.0493185	1	267	1	0.00374532	1	GO:0042450	GO:BP	arginine biosynthetic process via ornithine	13967	11877	c("GO:0006526", "GO:0006591")	Inf	1.30699
Middle.cor.PolIIorK4	TRUE	0.0315649	8	267	2	0.00749064	0.25	GO:0006527	GO:BP	arginine catabolic process	13967	2534	c("GO:0006525", "GO:0009065")	17.3346	1.5008
Middle.cor.PolIIorK4	TRUE	0.0493185	1	267	1	0.00374532	1	GO:0019547	GO:BP	arginine catabolic process to ornithine	13967	6833	c("GO:0006527", "GO:0006591")	Inf	1.30699
Middle.cor.PolIIorK4	TRUE	0.000832833	14	267	4	0.0149813	0.285714	GO:0006525	GO:BP	arginine metabolic process	13967	2532	GO:0009064	20.9548	3.07944
Middle.cor.PolIIorK4	TRUE	0.0493185	1	267	1	0.00374532	1	GO:0000053	GO:BP	argininosuccinate metabolic process	13967	24	c("GO:0006575", "GO:0072350", "GO:1901605")	Inf	1.30699
Middle.cor.PolIIorK4	TRUE	8.19908e-05	3093	267	90	0.337079	0.029098	GO:0019438	GO:BP	aromatic compound biosynthetic process	13967	6729	c("GO:0006725", "GO:0044249")	1.8277	4.08623
Middle.cor.PolIIorK4	TRUE	0.0493185	1	267	1	0.00374532	1	GO:0015700	GO:BP	arsenite transport	13967	5420	GO:0015698	Inf	1.30699
Middle.cor.PolIIorK4	TRUE	0.0146764	5	267	2	0.00749064	0.4	GO:0006531	GO:BP	aspartate metabolic process	13967	2538	c("GO:0009066", "GO:0043648")	34.6542	1.83338
Middle.cor.PolIIorK4	TRUE	0.0410937	48	267	4	0.0149813	0.0833333	GO:0048708	GO:BP	astrocyte differentiation	13967	15225	c("GO:0007417", "GO:0010001")	4.7536	1.38622
Middle.cor.PolIIorK4	TRUE	3.95553e-11	44	267	13	0.0486891	0.295455	GO:0006754	GO:BP	ATP biosynthetic process	13967	2751	c("GO:0009152", "GO:0009206", "GO:0046034")	22.7021	10.4028
Middle.cor.PolIIorK4	TRUE	2.68863e-12	253	267	28	0.104869	0.110672	GO:0046034	GO:BP	ATP metabolic process	13967	13945	GO:0008152	7.06619	11.5705
Middle.cor.PolIIorK4	TRUE	8.34147e-12	24	267	11	0.0411985	0.458333	GO:0015986	GO:BP	ATP synthesis coupled proton transport	13967	5678	c("GO:0006754", "GO:0015985")	45.4869	11.0788
Middle.cor.PolIIorK4	TRUE	0.0381566	9	267	2	0.00749064	0.222222	GO:0015867	GO:BP	ATP transport	13967	5577	c("GO:0015711", "GO:0015868", "GO:0051503")	14.8619	1.41843
Middle.cor.PolIIorK4	TRUE	0.000954727	445	267	21	0.0786517	0.047191	GO:0006914	GO:BP	autophagy	13967	2888	c("GO:0044248", "GO:0061919")	2.69234	3.02012
Middle.cor.PolIIorK4	TRUE	0.0239193	344	267	14	0.0524345	0.0406977	GO:0061564	GO:BP	axon development	13967	18524	GO:0031175	2.25803	1.62125
Middle.cor.PolIIorK4	TRUE	0.0130193	314	267	14	0.0524345	0.044586	GO:0007409	GO:BP	axonogenesis	13967	3319	c("GO:0048667", "GO:0048812", "GO:0061564")	2.48967	1.88541
Middle.cor.PolIIorK4	TRUE	0.000274512	150	267	12	0.0449438	0.08	GO:0042113	GO:BP	B cell activation	13967	11635	GO:0046649	4.65725	3.56144
Middle.cor.PolIIorK4	TRUE	0.00246987	19	267	4	0.0149813	0.210526	GO:0001783	GO:BP	B cell apoptotic process	13967	575	GO:0070227	13.9696	2.60733
Middle.cor.PolIIorK4	TRUE	2.6269e-05	78	267	10	0.0374532	0.128205	GO:0030183	GO:BP	B cell differentiation	13967	7791	c("GO:0030098", "GO:0042113")	7.85368	4.58056
Middle.cor.PolIIorK4	TRUE	0.000411509	22	267	5	0.0187266	0.227273	GO:0001782	GO:BP	B cell homeostasis	13967	574	GO:0002260	15.4616	3.38562
Middle.cor.PolIIorK4	TRUE	0.0493185	1	267	1	0.00374532	1	GO:0002358	GO:BP	B cell homeostatic proliferation	13967	1028	c("GO:0042100", "GO:0042592")	Inf	1.30699
Middle.cor.PolIIorK4	TRUE	0.0293838	66	267	5	0.0187266	0.0757576	GO:0019724	GO:BP	B cell mediated immunity	13967	6989	c("GO:0002449", "GO:0002460")	4.29623	1.53189
Middle.cor.PolIIorK4	TRUE	0.0022669	2	267	2	0.00749064	1	GO:0002352	GO:BP	B cell negative selection	13967	1022	GO:0002339	Inf	2.64457
Middle.cor.PolIIorK4	TRUE	8.1044e-05	39	267	7	0.0262172	0.179487	GO:0042100	GO:BP	B cell proliferation	13967	11627	c("GO:0042113", "GO:0046651")	11.5745	4.09128
Middle.cor.PolIIorK4	TRUE	0.0493185	1	267	1	0.00374532	1	GO:1990117	GO:BP	B cell receptor apoptotic signaling pathway	13967	29050	c("GO:0001783", "GO:0050853", "GO:0097191")	Inf	1.30699
Middle.cor.PolIIorK4	TRUE	0.0022669	2	267	2	0.00749064	1	GO:0002339	GO:BP	B cell selection	13967	1009	c("GO:0002376", "GO:0030183")	Inf	2.64457
Middle.cor.PolIIorK4	TRUE	0.0381566	9	267	2	0.00749064	0.222222	GO:0016553	GO:BP	base conversion or substitution editing	13967	5885	GO:0009451	14.8619	1.41843
Middle.cor.PolIIorK4	TRUE	3.50737e-06	321	267	22	0.082397	0.0685358	GO:0007610	GO:BP	behavior	13967	3505	GO:0008150	4.05325	5.45502
Middle.cor.PolIIorK4	TRUE	0.0202126	19	267	3	0.011236	0.157895	GO:0002209	GO:BP	behavioral defense response	13967	885	c("GO:0006952", "GO:0007610")	9.78264	1.69438
Middle.cor.PolIIorK4	TRUE	0.0182461	18	267	3	0.011236	0.166667	GO:0001662	GO:BP	behavioral fear response	13967	501	c("GO:0002209", "GO:0042596")	10.4361	1.73883
Middle.cor.PolIIorK4	TRUE	6.19209e-09	836	267	45	0.168539	0.0538278	GO:0022610	GO:BP	biological adhesion	13967	7658	GO:0008150	3.3327	8.20816
Middle.cor.PolIIorK4	TRUE	2.55886e-12	7782	267	207	0.775281	0.0265998	GO:0065007	GO:BP	biological regulation	13967	18880	GO:0008150	2.83395	11.592
Middle.cor.PolIIorK4	TRUE	8.20098e-26	11007	267	267	1	0.0242573	GO:0008150	GO:BP	biological_process	13967	3565	character(0)	Inf	25.0861
Middle.cor.PolIIorK4	TRUE	7.74292e-05	89	267	10	0.0374532	0.11236	GO:0031214	GO:BP	biomineral tissue development	13967	8281	c("GO:0009888", "GO:0048513", "GO:0110148")	6.75465	4.11109
Middle.cor.PolIIorK4	TRUE	7.74292e-05	89	267	10	0.0374532	0.11236	GO:0110148	GO:BP	biomineralization	13967	23065	GO:0008150	6.75465	4.11109
Middle.cor.PolIIorK4	TRUE	2.17031e-05	4572	267	124	0.464419	0.0271216	GO:0009058	GO:BP	biosynthetic process	13967	3696	GO:0008152	1.82278	4.66348
Middle.cor.PolIIorK4	TRUE	0.0493185	30	267	3	0.011236	0.1	GO:0001825	GO:BP	blastocyst formation	13967	609	c("GO:0001824", "GO:0048646")	5.79404	1.30699
Middle.cor.PolIIorK4	TRUE	3.51173e-12	256	267	28	0.104869	0.109375	GO:0008015	GO:BP	blood circulation	13967	3535	GO:0003013	6.96893	11.4545
Middle.cor.PolIIorK4	TRUE	0.0239774	207	267	10	0.0374532	0.0483092	GO:0007596	GO:BP	blood coagulation	13967	3492	c("GO:0007599", "GO:0042060", "GO:0050817")	2.68597	1.6202
Middle.cor.PolIIorK4	TRUE	1.45697e-06	468	267	28	0.104869	0.0598291	GO:0001568	GO:BP	blood vessel development	13967	478	c("GO:0001944", "GO:0048856")	3.55601	5.83655
Middle.cor.PolIIorK4	TRUE	0.0096895	93	267	7	0.0262172	0.0752688	GO:0043534	GO:BP	blood vessel endothelial cell migration	13967	12510	GO:0043542	4.29131	2.0137
Middle.cor.PolIIorK4	TRUE	3.20777e-06	401	267	25	0.093633	0.0623441	GO:0048514	GO:BP	blood vessel morphogenesis	13967	15053	c("GO:0001568", "GO:0035239")	3.6874	5.4938
Middle.cor.PolIIorK4	TRUE	1.19714e-08	25	267	9	0.0337079	0.36	GO:0001974	GO:BP	blood vessel remodeling	13967	710	GO:0048771	30.0175	7.92186
Middle.cor.PolIIorK4	TRUE	0.000527113	92	267	9	0.0337079	0.0978261	GO:0030509	GO:BP	BMP signaling pathway	13967	7941	c("GO:0007178", "GO:0071773")	5.76244	3.2781
Middle.cor.PolIIorK4	TRUE	0.00053455	5	267	3	0.011236	0.6	GO:0061312	GO:BP	BMP signaling pathway involved in heart development	13967	18307	c("GO:0030509", "GO:0061311")	78.062	3.27201
Middle.cor.PolIIorK4	TRUE	0.0493185	1	267	1	0.00374532	1	GO:0071893	GO:BP	BMP signaling pathway involved in nephric duct formation	13967	20072	c("GO:0030509", "GO:0072179")	Inf	1.30699
Middle.cor.PolIIorK4	TRUE	0.0493185	1	267	1	0.00374532	1	GO:0061151	GO:BP	BMP signaling pathway involved in renal system segmentation	13967	18153	c("GO:0030509", "GO:0061150")	Inf	1.30699
Middle.cor.PolIIorK4	TRUE	0.0493185	1	267	1	0.00374532	1	GO:0061149	GO:BP	BMP signaling pathway involved in ureter morphogenesis	13967	18151	c("GO:0030509", "GO:0072197")	Inf	1.30699
Middle.cor.PolIIorK4	TRUE	0.00100154	60	267	7	0.0262172	0.116667	GO:0007589	GO:BP	body fluid secretion	13967	3485	c("GO:0046903", "GO:0050878")	6.97896	2.99933
Middle.cor.PolIIorK4	TRUE	4.76628e-05	66	267	9	0.0337079	0.136364	GO:0030282	GO:BP	bone mineralization	13967	7848	c("GO:0001503", "GO:0031214")	8.40571	4.32182
Middle.cor.PolIIorK4	TRUE	1.35326e-11	503	267	38	0.142322	0.0755467	GO:0007420	GO:BP	brain development	13967	3329	c("GO:0007417", "GO:0048513", "GO:0060322")	4.75656	10.8686
Middle.cor.PolIIorK4	TRUE	0.000268959	20	267	5	0.0187266	0.25	GO:0009083	GO:BP	branched-chain amino acid catabolic process	13967	3721	c("GO:0009063", "GO:0009081")	17.5213	3.57031
Middle.cor.PolIIorK4	TRUE	0.000268959	20	267	5	0.0187266	0.25	GO:0009081	GO:BP	branched-chain amino acid metabolic process	13967	3719	GO:0006520	17.5213	3.57031
Middle.cor.PolIIorK4	TRUE	0.0493185	1	267	1	0.00374532	1	GO:0060503	GO:BP	bud dilation involved in lung branching	13967	17530	c("GO:0003401", "GO:0060441")	Inf	1.30699
Middle.cor.PolIIorK4	TRUE	0.0493185	1	267	1	0.00374532	1	GO:0046359	GO:BP	butyrate catabolic process	13967	14267	c("GO:0019605", "GO:0019626")	Inf	1.30699
Middle.cor.PolIIorK4	TRUE	0.0493185	1	267	1	0.00374532	1	GO:0019605	GO:BP	butyrate metabolic process	13967	6886	GO:0046459	Inf	1.30699
Middle.cor.PolIIorK4	TRUE	0.0253751	7	267	2	0.00749064	0.285714	GO:1901660	GO:BP	calcium ion export	13967	25090	GO:0006816	20.7984	1.59559
Middle.cor.PolIIorK4	TRUE	2.15597e-07	224	267	20	0.0749064	0.0892857	GO:0055074	GO:BP	calcium ion homeostasis	13967	17038	c("GO:0055065", "GO:0072507")	5.39505	6.66636
Middle.cor.PolIIorK4	TRUE	0.00823562	171	267	10	0.0374532	0.0584795	GO:0070588	GO:BP	calcium ion transmembrane transport	13967	19212	c("GO:0006816", "GO:0098662")	3.29526	2.0843
Middle.cor.PolIIorK4	TRUE	0.000822452	225	267	14	0.0524345	0.0622222	GO:0006816	GO:BP	calcium ion transport	13967	2806	GO:0070838	3.56238	3.08489
Middle.cor.PolIIorK4	TRUE	0.0493185	1	267	1	0.00374532	1	GO:1903515	GO:BP	calcium ion transport from cytosol to endoplasmic reticulum	13967	26743	c("GO:0046967", "GO:0060401", "GO:0070588")	Inf	1.30699
Middle.cor.PolIIorK4	TRUE	0.0278272	91	267	6	0.0224719	0.0659341	GO:0060402	GO:BP	calcium ion transport into cytosol	13967	17434	c("GO:0007204", "GO:0051649", "GO:0060401")	3.70832	1.55553
Middle.cor.PolIIorK4	TRUE	0.000274003	200	267	14	0.0524345	0.07	GO:0043010	GO:BP	camera-type eye development	13967	12208	GO:0001654	4.04884	3.56224
Middle.cor.PolIIorK4	TRUE	0.00351939	76	267	7	0.0262172	0.0921053	GO:0048593	GO:BP	camera-type eye morphogenesis	13967	15120	c("GO:0043010", "GO:0048592")	5.35623	2.45353
Middle.cor.PolIIorK4	TRUE	5.31536e-08	5	267	5	0.0187266	1	GO:0006171	GO:BP	cAMP biosynthetic process	13967	2221	c("GO:0009152", "GO:0046058", "GO:0052652")	Inf	7.27447
Middle.cor.PolIIorK4	TRUE	7.87339e-06	10	267	5	0.0187266	0.5	GO:0046058	GO:BP	cAMP metabolic process	13967	13969	c("GO:0009150", "GO:0009187")	52.548	5.10384
Middle.cor.PolIIorK4	TRUE	1.14531e-09	69	267	14	0.0524345	0.202899	GO:0019933	GO:BP	cAMP-mediated signaling	13967	7073	GO:0019935	13.8222	8.94108
Middle.cor.PolIIorK4	TRUE	0.0104714	149	267	9	0.0337079	0.0604027	GO:0016051	GO:BP	carbohydrate biosynthetic process	13967	5701	c("GO:0005975", "GO:1901576")	3.4026	1.97999
Middle.cor.PolIIorK4	TRUE	5.88551e-11	503	267	37	0.138577	0.0735586	GO:1901137	GO:BP	carbohydrate derivative biosynthetic process	13967	24613	c("GO:1901135", "GO:1901576")	4.60135	10.2302
Middle.cor.PolIIorK4	TRUE	0.0296187	121	267	7	0.0262172	0.0578512	GO:1901136	GO:BP	carbohydrate derivative catabolic process	13967	24612	c("GO:1901135", "GO:1901575")	3.23119	1.52843
Middle.cor.PolIIorK4	TRUE	2.45232e-15	816	267	56	0.209738	0.0686275	GO:1901135	GO:BP	carbohydrate derivative metabolic process	13967	24611	GO:0071704	4.55214	14.6104
Middle.cor.PolIIorK4	TRUE	0.015998	431	267	17	0.0636704	0.0394432	GO:0005975	GO:BP	carbohydrate metabolic process	13967	2037	c("GO:0044238", "GO:0071704")	2.19818	1.79594
Middle.cor.PolIIorK4	TRUE	0.0493185	1	267	1	0.00374532	1	GO:0035378	GO:BP	carbon dioxide transmembrane transport	13967	10421	c("GO:0015670", "GO:0055085")	Inf	1.30699
Middle.cor.PolIIorK4	TRUE	0.000167097	216	267	15	0.0561798	0.0694444	GO:0046394	GO:BP	carboxylic acid biosynthetic process	13967	14300	c("GO:0016053", "GO:0019752")	4.02581	3.77703
Middle.cor.PolIIorK4	TRUE	7.86458e-09	202	267	21	0.0786517	0.10396	GO:0046395	GO:BP	carboxylic acid catabolic process	13967	14301	c("GO:0016054", "GO:0019752")	6.42008	8.10432
Middle.cor.PolIIorK4	TRUE	1.27736e-12	751	267	49	0.183521	0.0652463	GO:0019752	GO:BP	carboxylic acid metabolic process	13967	7009	GO:0043436	4.19244	11.8937
Middle.cor.PolIIorK4	TRUE	0.00537819	188	267	11	0.0411985	0.0585106	GO:0046942	GO:BP	carboxylic acid transport	13967	14669	c("GO:0015711", "GO:0015849")	3.30612	2.26936
Middle.cor.PolIIorK4	TRUE	0.00109272	61	267	7	0.0262172	0.114754	GO:0061337	GO:BP	cardiac conduction	13967	18332	c("GO:0008016", "GO:0035637")	6.8497	2.96149
Middle.cor.PolIIorK4	TRUE	0.0158151	34	267	4	0.0149813	0.117647	GO:0086001	GO:BP	cardiac muscle cell action potential	13967	21301	GO:0001508	6.97682	1.80093
Middle.cor.PolIIorK4	TRUE	0.032062	68	267	5	0.0187266	0.0735294	GO:0060048	GO:BP	cardiac muscle contraction	13967	17124	c("GO:0006941", "GO:0060047")	4.15974	1.49401
Middle.cor.PolIIorK4	TRUE	0.0381566	9	267	2	0.00749064	0.222222	GO:0061308	GO:BP	cardiac neural crest cell development involved in heart development	13967	18303	c("GO:0014032", "GO:0061307")	14.8619	1.41843
Middle.cor.PolIIorK4	TRUE	0.0200109	6	267	2	0.00749064	0.333333	GO:0061309	GO:BP	cardiac neural crest cell development involved in outflow tract morphogenesis	13967	18304	c("GO:0003151", "GO:0061308")	25.9914	1.69873
Middle.cor.PolIIorK4	TRUE	0.0381566	9	267	2	0.00749064	0.222222	GO:0061307	GO:BP	cardiac neural crest cell differentiation involved in heart development	13967	18302	c("GO:0014033", "GO:0035051")	14.8619	1.41843
Middle.cor.PolIIorK4	TRUE	0.0493185	11	267	2	0.00749064	0.181818	GO:0003215	GO:BP	cardiac right ventricle morphogenesis	13967	1814	GO:0003208	11.5556	1.30699
Middle.cor.PolIIorK4	TRUE	0.0493185	52	267	4	0.0149813	0.0769231	GO:0060411	GO:BP	cardiac septum morphogenesis	13967	17442	c("GO:0003206", "GO:0003279", "GO:0009653")	4.35577	1.30699
Middle.cor.PolIIorK4	TRUE	1.40025e-06	496	267	29	0.108614	0.0584677	GO:0072358	GO:BP	cardiovascular system development	13967	20497	c("GO:0048731", "GO:0072359")	3.47774	5.85379
Middle.cor.PolIIorK4	TRUE	0.00997479	4	267	2	0.00749064	0.5	GO:0045329	GO:BP	carnitine biosynthetic process	13967	13371	c("GO:0006578", "GO:0009437")	51.9651	2.0011
Middle.cor.PolIIorK4	TRUE	0.0493185	11	267	2	0.00749064	0.181818	GO:0009437	GO:BP	carnitine metabolic process	13967	3961	GO:0006577	11.5556	1.30699
Middle.cor.PolIIorK4	TRUE	0.0381566	9	267	2	0.00749064	0.222222	GO:0001502	GO:BP	cartilage condensation	13967	438	c("GO:0048705", "GO:0051216", "GO:0098743")	14.8619	1.41843
Middle.cor.PolIIorK4	TRUE	0.0360774	127	267	7	0.0262172	0.0551181	GO:0051216	GO:BP	cartilage development	13967	15928	c("GO:0001501", "GO:0048513", "GO:0061448")	3.06831	1.44276
Middle.cor.PolIIorK4	TRUE	6.58389e-09	2050	267	79	0.29588	0.0385366	GO:0009056	GO:BP	catabolic process	13967	3694	GO:0008152	2.52125	8.18152
Middle.cor.PolIIorK4	TRUE	0.0493185	1	267	1	0.00374532	1	GO:0052364	GO:BP	catabolism by host of substance in symbiont	13967	16771	c("GO:0052227", "GO:0052419")	Inf	1.30699
Middle.cor.PolIIorK4	TRUE	0.0493185	1	267	1	0.00374532	1	GO:0052360	GO:BP	catabolism by host of symbiont macromolecule	13967	16767	c("GO:0052361", "GO:0052364", "GO:0052416")	Inf	1.30699
Middle.cor.PolIIorK4	TRUE	0.0493185	1	267	1	0.00374532	1	GO:0052362	GO:BP	catabolism by host of symbiont protein	13967	16769	c("GO:0052360", "GO:0052363", "GO:0052417")	Inf	1.30699
Middle.cor.PolIIorK4	TRUE	0.0493185	1	267	1	0.00374532	1	GO:0052361	GO:BP	catabolism by organism of macromolecule in other organism involved in symbiotic interaction	13967	16768	c("GO:0009057", "GO:0052227", "GO:0052229")	Inf	1.30699
Middle.cor.PolIIorK4	TRUE	0.0493185	1	267	1	0.00374532	1	GO:0052363	GO:BP	catabolism by organism of protein in other organism involved in symbiotic interaction	13967	16770	c("GO:0030163", "GO:0052361", "GO:0052418")	Inf	1.30699
Middle.cor.PolIIorK4	TRUE	0.0493185	1	267	1	0.00374532	1	GO:0052227	GO:BP	catabolism of substance in other organism involved in symbiotic interaction	13967	16698	c("GO:0044035", "GO:0052214")	Inf	1.30699
Middle.cor.PolIIorK4	TRUE	0.0253751	21	267	3	0.011236	0.142857	GO:0006584	GO:BP	catecholamine metabolic process	13967	2591	c("GO:0009712", "GO:1901564")	8.69539	1.59559
Middle.cor.PolIIorK4	TRUE	0.0342069	24	267	3	0.011236	0.125	GO:0051937	GO:BP	catecholamine transport	13967	16449	c("GO:0015844", "GO:0015850")	7.45337	1.46589
Middle.cor.PolIIorK4	TRUE	0.0253751	21	267	3	0.011236	0.142857	GO:0009712	GO:BP	catechol-containing compound metabolic process	13967	4095	GO:0018958	8.69539	1.59559
Middle.cor.PolIIorK4	TRUE	3.39233e-14	388	267	37	0.138577	0.0953608	GO:0055080	GO:BP	cation homeostasis	13967	17043	GO:0050801	6.16112	13.4695
Middle.cor.PolIIorK4	TRUE	5.2489e-14	462	267	40	0.149813	0.0865801	GO:0098655	GO:BP	cation transmembrane transport	13967	22360	c("GO:0006812", "GO:0034220")	5.58359	13.2799
Middle.cor.PolIIorK4	TRUE	4.52137e-17	616	267	51	0.191011	0.0827922	GO:0006812	GO:BP	cation transport	13967	2802	GO:0006811	5.52807	16.3447
Middle.cor.PolIIorK4	TRUE	0.00416257	57	267	6	0.0224719	0.105263	GO:0035710	GO:BP	CD4-positive, alpha-beta T cell activation	13967	10652	GO:0046631	6.19443	2.38064
Middle.cor.PolIIorK4	TRUE	0.0368739	46	267	4	0.0149813	0.0869565	GO:0043367	GO:BP	CD4-positive, alpha-beta T cell differentiation	13967	12389	c("GO:0035710", "GO:0046632")	4.97999	1.43328
Middle.cor.PolIIorK4	TRUE	0.021615	38	267	4	0.0149813	0.105263	GO:0002294	GO:BP	CD4-positive, alpha-beta T cell differentiation involved in immune response	13967	964	c("GO:0002293", "GO:0043367")	6.15492	1.66524
Middle.cor.PolIIorK4	TRUE	0.0315649	8	267	2	0.00749064	0.25	GO:0032488	GO:BP	Cdc42 protein signal transduction	13967	8859	GO:0007266	17.3346	1.5008
Middle.cor.PolIIorK4	TRUE	1.6527e-14	885	267	57	0.213483	0.0644068	GO:0001775	GO:BP	cell activation	13967	567	GO:0009987	4.25102	13.7818
Middle.cor.PolIIorK4	TRUE	9.98853e-13	483	267	39	0.146067	0.0807453	GO:0002263	GO:BP	cell activation involved in immune response	13967	933	c("GO:0001775", "GO:0002252", "GO:0006955")	5.14411	12.0005
Middle.cor.PolIIorK4	TRUE	5.37241e-09	832	267	45	0.168539	0.0540865	GO:0007155	GO:BP	cell adhesion	13967	3090	c("GO:0009987", "GO:0022610")	3.35066	8.26983
Middle.cor.PolIIorK4	TRUE	0.0381566	9	267	2	0.00749064	0.222222	GO:0098743	GO:BP	cell aggregation	13967	22420	GO:0009987	14.8619	1.41843
Middle.cor.PolIIorK4	TRUE	0.000559114	93	267	9	0.0337079	0.0967742	GO:0007569	GO:BP	cell aging	13967	3467	c("GO:0007568", "GO:0048869")	5.69345	3.2525
Middle.cor.PolIIorK4	TRUE	2.75911e-19	3892	267	148	0.554307	0.0380267	GO:0007154	GO:BP	cell communication	13967	3089	GO:0009987	3.33918	18.5592
Middle.cor.PolIIorK4	TRUE	0.00290753	1549	267	48	0.179775	0.0309877	GO:0007049	GO:BP	cell cycle	13967	2997	GO:0009987	1.79553	2.53648
Middle.cor.PolIIorK4	TRUE	0.0423046	197	267	9	0.0337079	0.0456853	GO:0007050	GO:BP	cell cycle arrest	13967	2998	c("GO:0022402", "GO:0045786")	2.5251	1.37361
Middle.cor.PolIIorK4	TRUE	0.0110872	242	267	12	0.0449438	0.0495868	GO:0044843	GO:BP	cell cycle G1/S phase transition	13967	13161	GO:0044770	2.77571	1.95518
Middle.cor.PolIIorK4	TRUE	0.00293329	1136	267	38	0.142322	0.0334507	GO:0022402	GO:BP	cell cycle process	13967	7633	c("GO:0007049", "GO:0009987")	1.91927	2.53264
Middle.cor.PolIIorK4	TRUE	4.86379e-13	1579	267	76	0.284644	0.0481317	GO:0008219	GO:BP	cell death	13967	3595	GO:0009987	3.25433	12.313
Middle.cor.PolIIorK4	TRUE	4.63243e-09	1362	267	61	0.228464	0.0447871	GO:0048468	GO:BP	cell development	13967	15022	c("GO:0030154", "GO:0048856", "GO:0048869")	2.84405	8.33419
Middle.cor.PolIIorK4	TRUE	6.12578e-13	2559	267	102	0.382022	0.0398593	GO:0030154	GO:BP	cell differentiation	13967	7776	GO:0048869	2.85303	12.2128
Middle.cor.PolIIorK4	TRUE	0.0183736	136	267	8	0.0299625	0.0588235	GO:0045165	GO:BP	cell fate commitment	13967	13303	c("GO:0030154", "GO:0048869")	3.29821	1.73581
Middle.cor.PolIIorK4	TRUE	0.00655773	353	267	16	0.0599251	0.0453258	GO:0016049	GO:BP	cell growth	13967	5699	c("GO:0009987", "GO:0040007")	2.54595	2.18325
Middle.cor.PolIIorK4	TRUE	0.00021599	276	267	17	0.0636704	0.0615942	GO:0034329	GO:BP	cell junction assembly	13967	9913	c("GO:0022607", "GO:0034330")	3.55377	3.66557
Middle.cor.PolIIorK4	TRUE	0.000184561	452	267	23	0.0861423	0.050885	GO:0034330	GO:BP	cell junction organization	13967	9914	GO:0016043	2.93712	3.73386
Middle.cor.PolIIorK4	TRUE	0.00306721	74	267	7	0.0262172	0.0945946	GO:0001906	GO:BP	cell killing	13967	655	GO:0009987	5.51601	2.51326
Middle.cor.PolIIorK4	TRUE	0.0115918	97	267	7	0.0262172	0.0721649	GO:0048469	GO:BP	cell maturation	13967	15023	c("GO:0048468", "GO:0048869", "GO:0071695")	4.09985	1.93585
Middle.cor.PolIIorK4	TRUE	6.17086e-11	963	267	53	0.198502	0.0550363	GO:0016477	GO:BP	cell migration	13967	5867	GO:0048870	3.50704	10.2097
Middle.cor.PolIIorK4	TRUE	0.0410937	48	267	4	0.0149813	0.0833333	GO:0002042	GO:BP	cell migration involved in sprouting angiogenesis	13967	775	c("GO:0002040", "GO:0043534")	4.7536	1.38622
Middle.cor.PolIIorK4	TRUE	0.000386905	717	267	30	0.11236	0.041841	GO:0000902	GO:BP	cell morphogenesis	13967	312	GO:0009653	2.41552	3.4124
Middle.cor.PolIIorK4	TRUE	0.0041446	506	267	21	0.0786517	0.041502	GO:0000904	GO:BP	cell morphogenesis involved in differentiation	13967	314	c("GO:0000902", "GO:0048468")	2.34304	2.38252
Middle.cor.PolIIorK4	TRUE	0.01641	396	267	16	0.0599251	0.040404	GO:0048667	GO:BP	cell morphogenesis involved in neuron differentiation	13967	15185	c("GO:0000904", "GO:0048666")	2.25078	1.78489
Middle.cor.PolIIorK4	TRUE	3.83691e-12	1046	267	58	0.217228	0.0554493	GO:0048870	GO:BP	cell motility	13967	15378	c("GO:0006928", "GO:0040011", "GO:0051674")	3.59755	11.416
Middle.cor.PolIIorK4	TRUE	0.00808586	467	267	19	0.071161	0.0406852	GO:0032990	GO:BP	cell part morphogenesis	13967	9244	GO:0032989	2.28294	2.09227
Middle.cor.PolIIorK4	TRUE	3.08321e-09	1278	267	59	0.220974	0.0461659	GO:0008283	GO:BP	cell population proliferation	13967	3602	GO:0009987	2.92659	8.511
Middle.cor.PolIIorK4	TRUE	0.0211451	447	267	17	0.0636704	0.0380313	GO:0048858	GO:BP	cell projection morphogenesis	13967	15367	c("GO:0000902", "GO:0030030", "GO:0032990")	2.11384	1.67479
Middle.cor.PolIIorK4	TRUE	0.0108131	1112	267	35	0.131086	0.0314748	GO:0030030	GO:BP	cell projection organization	13967	7736	GO:0016043	1.78181	1.96605
Middle.cor.PolIIorK4	TRUE	1.7757e-12	1910	267	84	0.314607	0.0439791	GO:0007166	GO:BP	cell surface receptor signaling pathway	13967	3101	GO:0007165	3.00917	11.7506
Middle.cor.PolIIorK4	TRUE	0.0108131	446	267	18	0.0674157	0.0403587	GO:1905114	GO:BP	cell surface receptor signaling pathway involved in cell-cell signaling	13967	28216	c("GO:0007166", "GO:0007267")	2.25809	1.96605
Middle.cor.PolIIorK4	TRUE	0.00246987	19	267	4	0.0149813	0.210526	GO:0061311	GO:BP	cell surface receptor signaling pathway involved in heart development	13967	18306	c("GO:0007166", "GO:0007507")	13.9696	2.60733
Middle.cor.PolIIorK4	TRUE	0.0202126	19	267	3	0.011236	0.157895	GO:0006884	GO:BP	cell volume homeostasis	13967	2861	c("GO:0008361", "GO:0019725")	9.78264	1.69438
Middle.cor.PolIIorK4	TRUE	0.000196063	486	267	24	0.0898876	0.0493827	GO:0098609	GO:BP	cell-cell adhesion	13967	22353	GO:0007155	2.85058	3.7076
Middle.cor.PolIIorK4	TRUE	0.00419005	102	267	8	0.0299625	0.0784314	GO:0007043	GO:BP	cell-cell junction assembly	13967	2994	c("GO:0034329", "GO:0045216")	4.50208	2.37778
Middle.cor.PolIIorK4	TRUE	0.000798492	145	267	11	0.0411985	0.0758621	GO:0045216	GO:BP	cell-cell junction organization	13967	13334	GO:0034330	4.38048	3.09773
Middle.cor.PolIIorK4	TRUE	3.9074e-08	1058	267	50	0.187266	0.047259	GO:0007267	GO:BP	cell-cell signaling	13967	3193	c("GO:0007154", "GO:0023052")	2.92334	7.40811
Middle.cor.PolIIorK4	TRUE	0.0493185	1	267	1	0.00374532	1	GO:0099156	GO:BP	cell-cell signaling via exosome	13967	22640	GO:0007267	Inf	1.30699
Middle.cor.PolIIorK4	TRUE	0.0360774	158	267	8	0.0299625	0.0506329	GO:0007160	GO:BP	cell-matrix adhesion	13967	3095	GO:0031589	2.81003	1.44276
Middle.cor.PolIIorK4	TRUE	0.0131942	248	267	12	0.0449438	0.0483871	GO:0031589	GO:BP	cell-substrate adhesion	13967	8454	GO:0007155	2.70396	1.87962
Middle.cor.PolIIorK4	TRUE	0.00688587	87	267	7	0.0262172	0.0804598	GO:0007044	GO:BP	cell-substrate junction assembly	13967	2995	c("GO:0034329", "GO:0150115")	4.61568	2.16204
Middle.cor.PolIIorK4	TRUE	0.00232412	92	267	8	0.0299625	0.0869565	GO:0150115	GO:BP	cell-substrate junction organization	13967	23440	GO:0034330	5.04142	2.63374
Middle.cor.PolIIorK4	TRUE	4.80835e-05	50	267	8	0.0299625	0.16	GO:0006081	GO:BP	cellular aldehyde metabolic process	13967	2141	c("GO:0044237", "GO:0071704")	10.1086	4.318
Middle.cor.PolIIorK4	TRUE	0.0182876	57	267	5	0.0187266	0.0877193	GO:0008652	GO:BP	cellular amino acid biosynthetic process	13967	3685	c("GO:0006520", "GO:0046394", "GO:1901566")	5.04334	1.73784
Middle.cor.PolIIorK4	TRUE	4.78287e-06	80	267	11	0.0411985	0.1375	GO:0009063	GO:BP	cellular amino acid catabolic process	13967	3701	c("GO:0006520", "GO:0046395", "GO:1901565")	8.54567	5.32031
Middle.cor.PolIIorK4	TRUE	2.08238e-05	252	267	18	0.0674157	0.0714286	GO:0006520	GO:BP	cellular amino acid metabolic process	13967	2527	c("GO:0019752", "GO:0044238", "GO:1901564")	4.18921	4.68144
Middle.cor.PolIIorK4	TRUE	0.00668513	4417	267	108	0.404494	0.024451	GO:0006725	GO:BP	cellular aromatic compound metabolic process	13967	2726	GO:0044237	1.49576	2.17489
Middle.cor.PolIIorK4	TRUE	0.0493185	30	267	3	0.011236	0.1	GO:0006576	GO:BP	cellular biogenic amine metabolic process	13967	2583	GO:0044106	5.79404	1.30699
Middle.cor.PolIIorK4	TRUE	1.71123e-05	4454	267	122	0.456929	0.0273911	GO:0044249	GO:BP	cellular biosynthetic process	13967	12820	c("GO:0009058", "GO:0044237")	1.83853	4.76669
Middle.cor.PolIIorK4	TRUE	6.74793e-07	218	267	19	0.071161	0.087156	GO:0006874	GO:BP	cellular calcium ion homeostasis	13967	2851	c("GO:0006875", "GO:0055074", "GO:0072503")	5.23372	6.17083
Middle.cor.PolIIorK4	TRUE	0.0239774	62	267	5	0.0187266	0.0806452	GO:0034637	GO:BP	cellular carbohydrate biosynthetic process	13967	10066	c("GO:0016051", "GO:0044249", "GO:0044262")	4.5996	1.6202
Middle.cor.PolIIorK4	TRUE	5.53851e-08	1800	267	70	0.262172	0.0388889	GO:0044248	GO:BP	cellular catabolic process	13967	12819	c("GO:0009056", "GO:0044237")	2.47842	7.25661
Middle.cor.PolIIorK4	TRUE	2.04293e-13	346	267	34	0.127341	0.0982659	GO:0030003	GO:BP	cellular cation homeostasis	13967	7727	c("GO:0006873", "GO:0055080")	6.30542	12.6897
Middle.cor.PolIIorK4	TRUE	2.02689e-14	448	267	40	0.149813	0.0892857	GO:0055082	GO:BP	cellular chemical homeostasis	13967	17045	c("GO:0019725", "GO:0048878")	5.78065	13.6932
Middle.cor.PolIIorK4	TRUE	0.00357684	2221	267	63	0.235955	0.0283656	GO:0022607	GO:BP	cellular component assembly	13967	7655	c("GO:0016043", "GO:0044085")	1.66568	2.4465
Middle.cor.PolIIorK4	TRUE	0.0182876	2453	267	64	0.2397	0.0260905	GO:0044085	GO:BP	cellular component biogenesis	13967	12751	GO:0071840	1.50557	1.73784
Middle.cor.PolIIorK4	TRUE	0.0270336	462	267	17	0.0636704	0.0367965	GO:0022411	GO:BP	cellular component disassembly	13967	7642	GO:0016043	2.04032	1.5681
Middle.cor.PolIIorK4	TRUE	0.0122304	31	267	4	0.0149813	0.129032	GO:0006921	GO:BP	cellular component disassembly involved in execution phase of apoptosis	13967	2893	c("GO:0022411", "GO:0097194")	7.75467	1.91256
Middle.cor.PolIIorK4	TRUE	0.0047943	513	267	21	0.0786517	0.0409357	GO:0032989	GO:BP	cellular component morphogenesis	13967	9243	c("GO:0009653", "GO:0016043", "GO:0048869")	2.30835	2.31927
Middle.cor.PolIIorK4	TRUE	3.02187e-10	4635	267	142	0.531835	0.0306365	GO:0016043	GO:BP	cellular component organization	13967	5695	GO:0071840	2.35252	9.51972
Middle.cor.PolIIorK4	TRUE	2.62931e-09	4816	267	143	0.535581	0.0296927	GO:0071840	GO:BP	cellular component organization or biogenesis	13967	20037	GO:0009987	2.2518	8.58016
Middle.cor.PolIIorK4	TRUE	2.12561e-05	12	267	5	0.0187266	0.416667	GO:0006878	GO:BP	cellular copper ion homeostasis	13967	2855	c("GO:0046916", "GO:0055070")	37.5419	4.67252
Middle.cor.PolIIorK4	TRUE	4.04108e-13	2622	267	104	0.389513	0.0396644	GO:0048869	GO:BP	cellular developmental process	13967	15377	c("GO:0009987", "GO:0032502")	2.8579	12.3935
Middle.cor.PolIIorK4	TRUE	2.40789e-06	238	267	19	0.071161	0.0798319	GO:0072503	GO:BP	cellular divalent inorganic cation homeostasis	13967	20609	c("GO:0030003", "GO:0072507")	4.7497	5.61836
Middle.cor.PolIIorK4	TRUE	2.7939e-12	577	267	42	0.157303	0.0727903	GO:0019725	GO:BP	cellular homeostasis	13967	6990	c("GO:0009987", "GO:0042592")	4.62721	11.5538
Middle.cor.PolIIorK4	TRUE	0.032062	68	267	5	0.0187266	0.0735294	GO:0034754	GO:BP	cellular hormone metabolic process	13967	10102	c("GO:0042445", "GO:0044237")	4.15974	1.49401
Middle.cor.PolIIorK4	TRUE	3.34912e-13	352	267	34	0.127341	0.0965909	GO:0006873	GO:BP	cellular ion homeostasis	13967	2850	c("GO:0050801", "GO:0055082")	6.18374	12.4751
Middle.cor.PolIIorK4	TRUE	0.0345353	45	267	4	0.0149813	0.0888889	GO:0006879	GO:BP	cellular iron ion homeostasis	13967	2856	c("GO:0046916", "GO:0055072")	5.10168	1.46174
Middle.cor.PolIIorK4	TRUE	7.43233e-06	163	267	15	0.0561798	0.0920245	GO:0044242	GO:BP	cellular lipid catabolic process	13967	12816	c("GO:0016042", "GO:0044248", "GO:0044255")	5.48835	5.12887
Middle.cor.PolIIorK4	TRUE	1.79496e-07	745	267	39	0.146067	0.052349	GO:0044255	GO:BP	cellular lipid metabolic process	13967	12823	c("GO:0006629", "GO:0044237")	3.17154	6.74594
Middle.cor.PolIIorK4	TRUE	1.69931e-18	2666	267	117	0.438202	0.043886	GO:0051641	GO:BP	cellular localization	13967	16250	c("GO:0009987", "GO:0051179")	3.44181	17.7697
Middle.cor.PolIIorK4	TRUE	8.54183e-05	1632	267	56	0.209738	0.0343137	GO:0070727	GO:BP	cellular macromolecule localization	13967	19296	c("GO:0033036", "GO:0051641")	2.0581	4.06845
Middle.cor.PolIIorK4	TRUE	0.00136974	29	267	5	0.0187266	0.172414	GO:0043094	GO:BP	cellular metabolic compound salvage	13967	12257	GO:0044237	10.9488	2.86336
Middle.cor.PolIIorK4	TRUE	6.87539e-16	7775	267	215	0.805243	0.0276527	GO:0044237	GO:BP	cellular metabolic process	13967	12812	c("GO:0008152", "GO:0009987")	3.41122	15.1627
Middle.cor.PolIIorK4	TRUE	6.09495e-10	298	267	27	0.101124	0.090604	GO:0006875	GO:BP	cellular metal ion homeostasis	13967	2852	c("GO:0030003", "GO:0055065")	5.61386	9.21503
Middle.cor.PolIIorK4	TRUE	0.0253277	40	267	4	0.0149813	0.1	GO:0042398	GO:BP	cellular modified amino acid biosynthetic process	13967	11833	GO:1901566	5.81227	1.5964
Middle.cor.PolIIorK4	TRUE	1.27857e-07	69	267	12	0.0449438	0.173913	GO:0030004	GO:BP	cellular monovalent inorganic cation homeostasis	13967	7728	c("GO:0030003", "GO:0055067")	11.3366	6.89327
Middle.cor.PolIIorK4	TRUE	8.30104e-05	3646	267	102	0.382022	0.0279759	GO:0044271	GO:BP	cellular nitrogen compound biosynthetic process	13967	12834	c("GO:0034641", "GO:0044249")	1.78849	4.08087
Middle.cor.PolIIorK4	TRUE	0.00342664	4821	267	118	0.441948	0.0244762	GO:0034641	GO:BP	cellular nitrogen compound metabolic process	13967	10069	c("GO:0006807", "GO:0044237")	1.53152	2.46513
Middle.cor.PolIIorK4	TRUE	0.00724719	44	267	5	0.0187266	0.113636	GO:0033059	GO:BP	cellular pigmentation	13967	9288	c("GO:0009987", "GO:0043473")	6.73022	2.13983
Middle.cor.PolIIorK4	TRUE	0.0493185	52	267	4	0.0149813	0.0769231	GO:0033692	GO:BP	cellular polysaccharide biosynthetic process	13967	9680	c("GO:0000271", "GO:0034637", "GO:0034645", "GO:0044264")	4.35577	1.30699
Middle.cor.PolIIorK4	TRUE	0.0405438	73	267	5	0.0187266	0.0684932	GO:0044264	GO:BP	cellular polysaccharide metabolic process	13967	12829	c("GO:0005976", "GO:0044260", "GO:0044262")	3.85264	1.39208
Middle.cor.PolIIorK4	TRUE	0.0253751	7	267	2	0.00749064	0.285714	GO:0030007	GO:BP	cellular potassium ion homeostasis	13967	7731	c("GO:0006875", "GO:0030004", "GO:0055075")	20.7984	1.59559
Middle.cor.PolIIorK4	TRUE	5.74741e-24	10604	267	263	0.985019	0.024802	GO:0009987	GO:BP	cellular process	13967	4314	GO:0008150	21.9783	23.2405
Middle.cor.PolIIorK4	TRUE	0.000140916	187	267	14	0.0524345	0.0748663	GO:0022412	GO:BP	cellular process involved in reproduction in multicellular organism	13967	7643	c("GO:0009987", "GO:0022414", "GO:0032504")	4.35711	3.85104
Middle.cor.PolIIorK4	TRUE	7.4382e-05	1623	267	56	0.209738	0.034504	GO:0034613	GO:BP	cellular protein localization	13967	10050	c("GO:0008104", "GO:0070727")	2.07144	4.12853
Middle.cor.PolIIorK4	TRUE	0.00127961	3966	267	103	0.385768	0.0259708	GO:0044267	GO:BP	cellular protein metabolic process	13967	12831	c("GO:0019538", "GO:0044260")	1.61518	2.89292
Middle.cor.PolIIorK4	TRUE	0.00699829	3123	267	81	0.303371	0.0259366	GO:0006464	GO:BP	cellular protein modification process	13967	2477	c("GO:0036211", "GO:0044267")	1.53974	2.15501
Middle.cor.PolIIorK4	TRUE	0.0493185	1	267	1	0.00374532	1	GO:1904613	GO:BP	cellular response to 2,3,7,8-tetrachlorodibenzodioxine	13967	27748	c("GO:0071407", "GO:1904612")	Inf	1.30699
Middle.cor.PolIIorK4	TRUE	3.82175e-06	246	267	19	0.071161	0.0772358	GO:0071214	GO:BP	cellular response to abiotic stimulus	13967	19527	c("GO:0009628", "GO:0104004")	4.57928	5.41774
Middle.cor.PolIIorK4	TRUE	2.58832e-05	61	267	9	0.0337079	0.147541	GO:0097306	GO:BP	cellular response to alcohol	13967	22116	c("GO:0071310", "GO:0097305", "GO:1901701")	9.21681	4.58698
Middle.cor.PolIIorK4	TRUE	0.0315649	8	267	2	0.00749064	0.25	GO:0110096	GO:BP	cellular response to aldehyde	13967	23024	c("GO:0010033", "GO:1901701")	17.3346	1.5008
Middle.cor.PolIIorK4	TRUE	0.0493185	1	267	1	0.00374532	1	GO:0071242	GO:BP	cellular response to ammonium ion	13967	19555	c("GO:0060359", "GO:1901699")	Inf	1.30699
Middle.cor.PolIIorK4	TRUE	0.00997479	29	267	4	0.0149813	0.137931	GO:1904646	GO:BP	cellular response to amyloid-beta	13967	27781	c("GO:1901653", "GO:1904645")	8.3753	2.0011
Middle.cor.PolIIorK4	TRUE	0.0493185	1	267	1	0.00374532	1	GO:0097185	GO:BP	cellular response to azide	13967	22042	c("GO:0071241", "GO:0097184", "GO:1901699")	Inf	1.30699
Middle.cor.PolIIorK4	TRUE	0.032841	155	267	8	0.0299625	0.0516129	GO:0071216	GO:BP	cellular response to biotic stimulus	13967	19529	c("GO:0009607", "GO:0051716")	2.86799	1.48358
Middle.cor.PolIIorK4	TRUE	0.000795581	98	267	9	0.0337079	0.0918367	GO:0071773	GO:BP	cellular response to BMP stimulus	13967	19997	c("GO:0071363", "GO:0071495", "GO:0071772")	5.37252	3.09932
Middle.cor.PolIIorK4	TRUE	0.00157769	30	267	5	0.0187266	0.166667	GO:0071320	GO:BP	cellular response to cAMP	13967	19629	c("GO:0051591", "GO:0071407", "GO:0071417", "GO:1901701")	10.5085	2.80198
Middle.cor.PolIIorK4	TRUE	0.000224701	46	267	7	0.0262172	0.152174	GO:0071870	GO:BP	cellular response to catecholamine stimulus	13967	20054	c("GO:0071407", "GO:0071868", "GO:0071869", "GO:1901701")	9.49514	3.64839
Middle.cor.PolIIorK4	TRUE	1.07633e-26	2188	267	119	0.445693	0.0543876	GO:0070887	GO:BP	cellular response to chemical stimulus	13967	19385	c("GO:0042221", "GO:0051716")	4.5576	25.9681
Middle.cor.PolIIorK4	TRUE	1.97816e-08	280	267	24	0.0898876	0.0857143	GO:0062197	GO:BP	cellular response to chemical stress	13967	18851	c("GO:0033554", "GO:0070887")	5.22291	7.70374
Middle.cor.PolIIorK4	TRUE	0.0493185	1	267	1	0.00374532	1	GO:0071247	GO:BP	cellular response to chromate	13967	19560	c("GO:0046687", "GO:0071241", "GO:1901701")	Inf	1.30699
Middle.cor.PolIIorK4	TRUE	0.00997479	4	267	2	0.00749064	0.5	GO:0071279	GO:BP	cellular response to cobalt ion	13967	19588	c("GO:0032025", "GO:0071248")	51.9651	2.0011
Middle.cor.PolIIorK4	TRUE	0.00169161	17	267	4	0.0149813	0.235294	GO:0071280	GO:BP	cellular response to copper ion	13967	19589	c("GO:0046688", "GO:0071248")	16.117	2.7717
Middle.cor.PolIIorK4	TRUE	0.0493185	1	267	1	0.00374532	1	GO:0035874	GO:BP	cellular response to copper ion starvation	13967	10777	c("GO:0009267", "GO:0120126")	Inf	1.30699
Middle.cor.PolIIorK4	TRUE	0.00861506	46	267	5	0.0187266	0.108696	GO:0071384	GO:BP	cellular response to corticosteroid stimulus	13967	19691	c("GO:0031960", "GO:0071383")	6.40111	2.06474
Middle.cor.PolIIorK4	TRUE	0.0493185	1	267	1	0.00374532	1	GO:0072749	GO:BP	cellular response to cytochalasin B	13967	20794	c("GO:0071407", "GO:0071417", "GO:1901328", "GO:1901701")	Inf	1.30699
Middle.cor.PolIIorK4	TRUE	0.000381272	752	267	31	0.116105	0.0412234	GO:0071345	GO:BP	cellular response to cytokine stimulus	13967	19652	c("GO:0034097", "GO:0071310")	2.38208	3.41877
Middle.cor.PolIIorK4	TRUE	0.000907412	173	267	12	0.0449438	0.0693642	GO:0036294	GO:BP	cellular response to decreased oxygen levels	13967	11076	c("GO:0036293", "GO:0071453")	3.98521	3.0422
Middle.cor.PolIIorK4	TRUE	0.032166	793	267	25	0.093633	0.0315259	GO:0006974	GO:BP	cellular response to DNA damage stimulus	13967	2938	GO:0033554	1.75261	1.4926
Middle.cor.PolIIorK4	TRUE	0.018841	36	267	4	0.0149813	0.111111	GO:1903351	GO:BP	cellular response to dopamine	13967	26590	c("GO:0071870", "GO:1903350")	6.54039	1.7249
Middle.cor.PolIIorK4	TRUE	1.42304e-13	933	267	57	0.213483	0.0610932	GO:0071495	GO:BP	cellular response to endogenous stimulus	13967	19794	GO:0009719	4.00347	12.8468
Middle.cor.PolIIorK4	TRUE	3.82175e-06	246	267	19	0.071161	0.0772358	GO:0104004	GO:BP	cellular response to environmental stimulus	13967	22838	GO:0051716	4.57928	5.41774
Middle.cor.PolIIorK4	TRUE	0.00019517	246	267	16	0.0599251	0.0650407	GO:0071496	GO:BP	cellular response to external stimulus	13967	19795	GO:0009605	3.75988	3.70959
Middle.cor.PolIIorK4	TRUE	0.0150398	190	267	10	0.0374532	0.0526316	GO:0031668	GO:BP	cellular response to extracellular stimulus	13967	8498	c("GO:0007154", "GO:0009991", "GO:0051716", "GO:0071496")	2.94338	1.82276
Middle.cor.PolIIorK4	TRUE	0.0253277	40	267	4	0.0149813	0.1	GO:0071398	GO:BP	cellular response to fatty acid	13967	19705	c("GO:0070542", "GO:0071396", "GO:1901701")	5.81227	1.5964
Middle.cor.PolIIorK4	TRUE	4.84717e-05	7	267	4	0.0149813	0.571429	GO:1904322	GO:BP	cellular response to forskolin	13967	27478	c("GO:0071396", "GO:0071407", "GO:0097306", "GO:1901655", "GO:1904321")	69.8457	4.31451
Middle.cor.PolIIorK4	TRUE	0.0442352	27	267	3	0.011236	0.111111	GO:0071480	GO:BP	cellular response to gamma radiation	13967	19779	c("GO:0010332", "GO:0071479")	6.51942	1.35423
Middle.cor.PolIIorK4	TRUE	1.92011e-06	14	267	6	0.0224719	0.428571	GO:0071377	GO:BP	cellular response to glucagon stimulus	13967	19684	c("GO:0033762", "GO:0071375")	39.5662	5.71667
Middle.cor.PolIIorK4	TRUE	0.00668513	43	267	5	0.0187266	0.116279	GO:0071385	GO:BP	cellular response to glucocorticoid stimulus	13967	19692	c("GO:0051384", "GO:0071384")	6.90751	2.17489
Middle.cor.PolIIorK4	TRUE	0.0253751	7	267	2	0.00749064	0.285714	GO:0097011	GO:BP	cellular response to granulocyte macrophage colony-stimulating factor stimulus	13967	21947	c("GO:0071345", "GO:0097012")	20.7984	1.59559
Middle.cor.PolIIorK4	TRUE	0.000351431	474	267	23	0.0861423	0.0485232	GO:0071363	GO:BP	cellular response to growth factor stimulus	13967	19670	c("GO:0070848", "GO:0071310")	2.78928	3.45416
Middle.cor.PolIIorK4	TRUE	0.0493185	1	267	1	0.00374532	1	GO:0071486	GO:BP	cellular response to high light intensity	13967	19785	c("GO:0009644", "GO:0071484")	Inf	1.30699
Middle.cor.PolIIorK4	TRUE	1.26194e-09	455	267	33	0.123596	0.0725275	GO:0032870	GO:BP	cellular response to hormone stimulus	13967	9140	c("GO:0009725", "GO:0071310", "GO:0071495")	4.46871	8.89896
Middle.cor.PolIIorK4	TRUE	0.00328125	75	267	7	0.0262172	0.0933333	GO:0070301	GO:BP	cellular response to hydrogen peroxide	13967	19049	c("GO:0034614", "GO:0042542")	5.43485	2.48396
Middle.cor.PolIIorK4	TRUE	0.00196614	163	267	11	0.0411985	0.0674847	GO:0071456	GO:BP	cellular response to hypoxia	13967	19756	c("GO:0001666", "GO:0033554", "GO:0036294")	3.85693	2.70639
Middle.cor.PolIIorK4	TRUE	0.00833045	13	267	3	0.011236	0.230769	GO:0036295	GO:BP	cellular response to increased oxygen levels	13967	11077	c("GO:0036296", "GO:0071453")	15.6589	2.07933
Middle.cor.PolIIorK4	TRUE	2.03705e-07	140	267	16	0.0599251	0.114286	GO:0071241	GO:BP	cellular response to inorganic substance	13967	19554	c("GO:0010035", "GO:0070887")	7.0257	6.691
Middle.cor.PolIIorK4	TRUE	1.03808e-05	168	267	15	0.0561798	0.0892857	GO:0032869	GO:BP	cellular response to insulin stimulus	13967	9139	c("GO:0032868", "GO:0071375")	5.30645	4.98377
Middle.cor.PolIIorK4	TRUE	0.0200109	6	267	2	0.00749064	0.333333	GO:0071351	GO:BP	cellular response to interleukin-18	13967	19658	c("GO:0070673", "GO:0071345")	25.9914	1.69873
Middle.cor.PolIIorK4	TRUE	0.0315649	8	267	2	0.00749064	0.25	GO:0071281	GO:BP	cellular response to iron ion	13967	19590	c("GO:0010039", "GO:0071248")	17.3346	1.5008
Middle.cor.PolIIorK4	TRUE	1.51071e-06	71	267	11	0.0411985	0.15493	GO:1901655	GO:BP	cellular response to ketone	13967	25085	c("GO:1901654", "GO:1901701")	9.83245	5.82082
Middle.cor.PolIIorK4	TRUE	0.00997479	4	267	2	0.00749064	0.5	GO:0071284	GO:BP	cellular response to lead ion	13967	19593	c("GO:0010288", "GO:0071248")	51.9651	2.0011
Middle.cor.PolIIorK4	TRUE	0.008617	91	267	7	0.0262172	0.0769231	GO:0071482	GO:BP	cellular response to light stimulus	13967	19781	c("GO:0009416", "GO:0071478")	4.39442	2.06464
Middle.cor.PolIIorK4	TRUE	1.67817e-05	413	267	24	0.0898876	0.0581114	GO:0071396	GO:BP	cellular response to lipid	13967	19703	c("GO:0033993", "GO:0071310")	3.40395	4.77516
Middle.cor.PolIIorK4	TRUE	0.0360774	127	267	7	0.0262172	0.0551181	GO:0071222	GO:BP	cellular response to lipopolysaccharide	13967	19535	c("GO:0032496", "GO:0071219", "GO:0071396", "GO:1901701")	3.06831	1.44276
Middle.cor.PolIIorK4	TRUE	0.0253751	7	267	2	0.00749064	0.285714	GO:0071287	GO:BP	cellular response to manganese ion	13967	19596	c("GO:0010042", "GO:0071248")	20.7984	1.59559
Middle.cor.PolIIorK4	TRUE	0.00120505	62	267	7	0.0262172	0.112903	GO:0071260	GO:BP	cellular response to mechanical stimulus	13967	19570	c("GO:0009612", "GO:0071214", "GO:0071496")	6.72486	2.91899
Middle.cor.PolIIorK4	TRUE	8.49205e-07	117	267	14	0.0524345	0.119658	GO:0071248	GO:BP	cellular response to metal ion	13967	19561	c("GO:0010038", "GO:0071241")	7.35591	6.07099
Middle.cor.PolIIorK4	TRUE	0.0434466	133	267	7	0.0262172	0.0526316	GO:0071219	GO:BP	cellular response to molecule of bacterial origin	13967	19532	c("GO:0002237", "GO:0071216")	2.92095	1.36204
Middle.cor.PolIIorK4	TRUE	0.000224701	46	267	7	0.0262172	0.152174	GO:0071868	GO:BP	cellular response to monoamine stimulus	13967	20052	c("GO:0071417", "GO:0071867")	9.49514	3.64839
Middle.cor.PolIIorK4	TRUE	0.0286939	42	267	4	0.0149813	0.0952381	GO:1990090	GO:BP	cellular response to nerve growth factor stimulus	13967	29035	c("GO:0071363", "GO:0071495", "GO:1990089")	5.50568	1.54221
Middle.cor.PolIIorK4	TRUE	0.00997479	4	267	2	0.00749064	0.5	GO:0071316	GO:BP	cellular response to nicotine	13967	19625	c("GO:0035094", "GO:0070887")	51.9651	2.0011
Middle.cor.PolIIorK4	TRUE	5.2489e-14	462	267	40	0.149813	0.0865801	GO:1901699	GO:BP	cellular response to nitrogen compound	13967	25119	c("GO:0070887", "GO:1901698")	5.58359	13.2799
Middle.cor.PolIIorK4	TRUE	0.0022669	2	267	2	0.00749064	1	GO:0071874	GO:BP	cellular response to norepinephrine stimulus	13967	20058	c("GO:0071870", "GO:0071873")	Inf	2.64457
Middle.cor.PolIIorK4	TRUE	4.81028e-07	414	267	27	0.101124	0.0652174	GO:0071407	GO:BP	cellular response to organic cyclic compound	13967	19714	c("GO:0014070", "GO:0071310")	3.89794	6.31783
Middle.cor.PolIIorK4	TRUE	2.12526e-18	1829	267	94	0.35206	0.0513942	GO:0071310	GO:BP	cellular response to organic substance	13967	19619	c("GO:0010033", "GO:0070887")	3.77744	17.6726
Middle.cor.PolIIorK4	TRUE	9.94305e-14	425	267	38	0.142322	0.0894118	GO:0071417	GO:BP	cellular response to organonitrogen compound	13967	19724	c("GO:0010243", "GO:0071310", "GO:0071495", "GO:1901699")	5.74794	13.0025
Middle.cor.PolIIorK4	TRUE	0.018841	36	267	4	0.0149813	0.111111	GO:0071470	GO:BP	cellular response to osmotic stress	13967	19769	c("GO:0006970", "GO:0062197", "GO:0071214")	6.54039	1.7249
Middle.cor.PolIIorK4	TRUE	2.00292e-06	235	267	19	0.071161	0.0808511	GO:0034599	GO:BP	cellular response to oxidative stress	13967	10043	c("GO:0006979", "GO:0062197")	4.81563	5.69834
Middle.cor.PolIIorK4	TRUE	3.51565e-05	187	267	15	0.0561798	0.0802139	GO:0071453	GO:BP	cellular response to oxygen levels	13967	19753	c("GO:0070482", "GO:0070887")	4.71477	4.45399
Middle.cor.PolIIorK4	TRUE	1.11543e-14	792	267	54	0.202247	0.0681818	GO:1901701	GO:BP	cellular response to oxygen-containing compound	13967	25121	c("GO:0070887", "GO:1901700")	4.48554	13.9526
Middle.cor.PolIIorK4	TRUE	0.0315649	8	267	2	0.00749064	0.25	GO:0090650	GO:BP	cellular response to oxygen-glucose deprivation	13967	21889	c("GO:0031669", "GO:0036294", "GO:0090649")	17.3346	1.5008
Middle.cor.PolIIorK4	TRUE	8.02932e-11	272	267	27	0.101124	0.0992647	GO:1901653	GO:BP	cellular response to peptide	13967	25083	c("GO:0071417", "GO:1901652", "GO:1901701")	6.22133	10.0953
Middle.cor.PolIIorK4	TRUE	1.17864e-08	228	267	22	0.082397	0.0964912	GO:0071375	GO:BP	cellular response to peptide hormone stimulus	13967	19682	c("GO:0032870", "GO:0043434", "GO:1901653")	5.92297	7.92862
Middle.cor.PolIIorK4	TRUE	0.00833045	13	267	3	0.011236	0.230769	GO:0071380	GO:BP	cellular response to prostaglandin E stimulus	13967	19687	c("GO:0034695", "GO:0071379", "GO:0097306", "GO:1901655")	15.6589	2.07933
Middle.cor.PolIIorK4	TRUE	0.0140554	16	267	3	0.011236	0.1875	GO:0071379	GO:BP	cellular response to prostaglandin stimulus	13967	19686	c("GO:0032870", "GO:0034694", "GO:0071398")	12.0412	1.85216
Middle.cor.PolIIorK4	TRUE	0.0030927	147	267	10	0.0374532	0.0680272	GO:0071478	GO:BP	cellular response to radiation	13967	19777	c("GO:0009314", "GO:0071214")	3.8793	2.50966
Middle.cor.PolIIorK4	TRUE	0.00376525	125	267	9	0.0337079	0.072	GO:0034614	GO:BP	cellular response to reactive oxygen species	13967	10051	c("GO:0000302", "GO:0034599", "GO:1901701")	4.11363	2.42421
Middle.cor.PolIIorK4	TRUE	0.0387247	47	267	4	0.0149813	0.0851064	GO:0071300	GO:BP	cellular response to retinoic acid	13967	19609	c("GO:0032526", "GO:0071396", "GO:1901701")	4.86374	1.41201
Middle.cor.PolIIorK4	TRUE	0.0493185	11	267	2	0.00749064	0.181818	GO:0071472	GO:BP	cellular response to salt stress	13967	19771	c("GO:0009651", "GO:0071470")	11.5556	1.30699
Middle.cor.PolIIorK4	TRUE	0.00460728	184	267	11	0.0411985	0.0597826	GO:0071383	GO:BP	cellular response to steroid hormone stimulus	13967	19690	c("GO:0032870", "GO:0048545", "GO:0071396", "GO:0071407")	3.38355	2.33656
Middle.cor.PolIIorK4	TRUE	2.91719e-21	4669	267	169	0.632959	0.0361962	GO:0051716	GO:BP	cellular response to stimulus	13967	16314	c("GO:0009987", "GO:0050896")	3.56261	20.535
Middle.cor.PolIIorK4	TRUE	1.03808e-05	1749	267	62	0.23221	0.0354488	GO:0033554	GO:BP	cellular response to stress	13967	9586	c("GO:0006950", "GO:0051716")	2.17106	4.98377
Middle.cor.PolIIorK4	TRUE	0.0030927	147	267	10	0.0374532	0.0680272	GO:0035967	GO:BP	cellular response to topologically incorrect protein	13967	10863	c("GO:0033554", "GO:0035966", "GO:0071310")	3.8793	2.50966
Middle.cor.PolIIorK4	TRUE	0.00120378	128	267	10	0.0374532	0.078125	GO:0034620	GO:BP	cellular response to unfolded protein	13967	10053	c("GO:0006986", "GO:0035967")	4.50998	2.91945
Middle.cor.PolIIorK4	TRUE	0.0143741	76	267	6	0.0224719	0.0789474	GO:0034644	GO:BP	cellular response to UV	13967	10072	c("GO:0009411", "GO:0071482")	4.50737	1.84242
Middle.cor.PolIIorK4	TRUE	0.0267285	41	267	4	0.0149813	0.097561	GO:0098586	GO:BP	cellular response to virus	13967	22349	GO:0009615	5.65483	1.57303
Middle.cor.PolIIorK4	TRUE	0.000116317	57	267	8	0.0299625	0.140351	GO:0071466	GO:BP	cellular response to xenobiotic stimulus	13967	19765	c("GO:0009410", "GO:0070887")	8.6629	3.93436
Middle.cor.PolIIorK4	TRUE	0.00486477	59	267	6	0.0224719	0.101695	GO:0090398	GO:BP	cellular senescence	13967	21752	c("GO:0007569", "GO:0033554")	5.9599	2.31294
Middle.cor.PolIIorK4	TRUE	0.0253751	7	267	2	0.00749064	0.285714	GO:0006883	GO:BP	cellular sodium ion homeostasis	13967	2860	c("GO:0006875", "GO:0030004", "GO:0055078")	20.7984	1.59559
Middle.cor.PolIIorK4	TRUE	0.000110057	74	267	9	0.0337079	0.121622	GO:0046916	GO:BP	cellular transition metal ion homeostasis	13967	14656	c("GO:0006875", "GO:0055076")	7.36856	3.95838
Middle.cor.PolIIorK4	TRUE	0.00565021	3	267	2	0.00749064	0.666667	GO:0009992	GO:BP	cellular water homeostasis	13967	4319	c("GO:0006884", "GO:0030104", "GO:0055082")	104.122	2.24794
Middle.cor.PolIIorK4	TRUE	1.06082e-14	657	267	49	0.183521	0.0745814	GO:0007417	GO:BP	central nervous system development	13967	3326	c("GO:0007399", "GO:0048731")	4.87498	13.9744
Middle.cor.PolIIorK4	TRUE	0.0493185	1	267	1	0.00374532	1	GO:0099040	GO:BP	ceramide translocation	13967	22581	c("GO:0035627", "GO:0099039")	Inf	1.30699
Middle.cor.PolIIorK4	TRUE	0.0314368	23	267	3	0.011236	0.130435	GO:0021680	GO:BP	cerebellar Purkinje cell layer development	13967	7276	c("GO:0021695", "GO:0048856")	7.8257	1.50256
Middle.cor.PolIIorK4	TRUE	0.0128311	74	267	6	0.0224719	0.0810811	GO:0021549	GO:BP	cerebellum development	13967	7146	c("GO:0022037", "GO:0048856")	4.64072	1.89174
Middle.cor.PolIIorK4	TRUE	0.00621653	85	267	7	0.0262172	0.0823529	GO:0021987	GO:BP	cerebral cortex development	13967	7579	c("GO:0021543", "GO:0048856")	4.735	2.20645
Middle.cor.PolIIorK4	TRUE	0.0493185	11	267	2	0.00749064	0.181818	GO:0019934	GO:BP	cGMP-mediated signaling	13967	7074	GO:0019935	11.5556	1.30699
Middle.cor.PolIIorK4	TRUE	1.27851e-19	673	267	57	0.213483	0.0846954	GO:0048878	GO:BP	chemical homeostasis	13967	15386	GO:0042592	5.8068	18.8933
Middle.cor.PolIIorK4	TRUE	0.0032004	326	267	16	0.0599251	0.0490798	GO:0007268	GO:BP	chemical synaptic transmission	13967	3194	GO:0098916	2.77318	2.4948
Middle.cor.PolIIorK4	TRUE	0.00210781	49	267	6	0.0224719	0.122449	GO:0099565	GO:BP	chemical synaptic transmission, postsynaptic	13967	22712	c("GO:0007268", "GO:0050877", "GO:1905114")	7.35219	2.67617
Middle.cor.PolIIorK4	TRUE	0.0493185	1	267	1	0.00374532	1	GO:0071606	GO:BP	chemokine (C-C motif) ligand 4 production	13967	19878	GO:0032602	Inf	1.30699
Middle.cor.PolIIorK4	TRUE	0.0493185	11	267	2	0.00749064	0.181818	GO:0042033	GO:BP	chemokine biosynthetic process	13967	11578	c("GO:0032602", "GO:0042089", "GO:0050755")	11.5556	1.30699
Middle.cor.PolIIorK4	TRUE	0.0493185	11	267	2	0.00749064	0.181818	GO:0050755	GO:BP	chemokine metabolic process	13967	15539	GO:0042107	11.5556	1.30699
Middle.cor.PolIIorK4	TRUE	0.0135343	52	267	5	0.0187266	0.0961538	GO:0032602	GO:BP	chemokine production	13967	8915	GO:0001816	5.5824	1.86856
Middle.cor.PolIIorK4	TRUE	0.0253751	7	267	2	0.00749064	0.285714	GO:0007635	GO:BP	chemosensory behavior	13967	3530	c("GO:0007610", "GO:0042221")	20.7984	1.59559
Middle.cor.PolIIorK4	TRUE	0.0184648	366	267	15	0.0561798	0.0409836	GO:0006935	GO:BP	chemotaxis	13967	2907	c("GO:0042221", "GO:0042330")	2.2801	1.73366
Middle.cor.PolIIorK4	TRUE	0.0315649	8	267	2	0.00749064	0.25	GO:0034435	GO:BP	cholesterol esterification	13967	9986	GO:0034434	17.3346	1.5008
Middle.cor.PolIIorK4	TRUE	0.0421008	102	267	6	0.0224719	0.0588235	GO:0008203	GO:BP	cholesterol metabolic process	13967	3579	c("GO:0016125", "GO:1902652")	3.2806	1.37571
Middle.cor.PolIIorK4	TRUE	0.00251341	484	267	21	0.0786517	0.0433884	GO:0043009	GO:BP	chordate embryonic development	13967	12207	GO:0009792	2.45836	2.59974
Middle.cor.PolIIorK4	TRUE	0.0447697	10	267	2	0.00749064	0.2	GO:0002544	GO:BP	chronic inflammatory response	13967	1213	GO:0006954	13.0052	1.34902
Middle.cor.PolIIorK4	TRUE	0.0493185	1	267	1	0.00374532	1	GO:0002439	GO:BP	chronic inflammatory response to antigenic stimulus	13967	1109	c("GO:0002437", "GO:0002544")	Inf	1.30699
Middle.cor.PolIIorK4	TRUE	0.0493185	1	267	1	0.00374532	1	GO:0002545	GO:BP	chronic inflammatory response to non-antigenic stimulus	13967	1214	GO:0002544	Inf	1.30699
Middle.cor.PolIIorK4	TRUE	0.0447697	10	267	2	0.00749064	0.2	GO:0060294	GO:BP	cilium movement involved in cell motility	13967	17331	c("GO:0003341", "GO:0060285")	13.0052	1.34902
Middle.cor.PolIIorK4	TRUE	0.0368739	46	267	4	0.0149813	0.0869565	GO:0001539	GO:BP	cilium or flagellum-dependent cell motility	13967	453	GO:0048870	4.97999	1.43328
Middle.cor.PolIIorK4	TRUE	0.0368739	46	267	4	0.0149813	0.0869565	GO:0060285	GO:BP	cilium-dependent cell motility	13967	17323	GO:0001539	4.97999	1.43328
Middle.cor.PolIIorK4	TRUE	0.0277361	149	267	8	0.0299625	0.0536913	GO:0007623	GO:BP	circadian rhythm	13967	3518	GO:0048511	2.99132	1.55695
Middle.cor.PolIIorK4	TRUE	0.0381566	9	267	2	0.00749064	0.222222	GO:0042745	GO:BP	circadian sleep/wake cycle	13967	12040	GO:0048512	14.8619	1.41843
Middle.cor.PolIIorK4	TRUE	6.50153e-06	729	267	35	0.131086	0.048011	GO:0072359	GO:BP	circulatory system development	13967	20498	GO:0048731	2.84821	5.18698
Middle.cor.PolIIorK4	TRUE	1.15109e-11	270	267	28	0.104869	0.103704	GO:0003013	GO:BP	circulatory system process	13967	1617	GO:0003008	6.56017	10.9389
Middle.cor.PolIIorK4	TRUE	0.00053455	5	267	3	0.011236	0.6	GO:0006101	GO:BP	citrate metabolic process	13967	2157	GO:0072350	78.062	3.27201
Middle.cor.PolIIorK4	TRUE	0.0253751	7	267	2	0.00749064	0.285714	GO:0000052	GO:BP	citrulline metabolic process	13967	23	GO:1901605	20.7984	1.59559
Middle.cor.PolIIorK4	TRUE	0.0106515	209	267	11	0.0411985	0.0526316	GO:0050817	GO:BP	coagulation	13967	15589	GO:0032501	2.95097	1.97259
Middle.cor.PolIIorK4	TRUE	0.0185416	166	267	9	0.0337079	0.0542169	GO:0050890	GO:BP	cognition	13967	15652	GO:0050877	3.03043	1.73185
Middle.cor.PolIIorK4	TRUE	0.0350747	97	267	6	0.0224719	0.0618557	GO:0106106	GO:BP	cold-induced thermogenesis	13967	22895	c("GO:0001659", "GO:1990845")	3.46209	1.45501
Middle.cor.PolIIorK4	TRUE	0.0228251	20	267	3	0.011236	0.15	GO:0048668	GO:BP	collateral sprouting	13967	15186	c("GO:0007409", "GO:0048588", "GO:0060560")	9.20723	1.64159
Middle.cor.PolIIorK4	TRUE	0.0315649	8	267	2	0.00749064	0.25	GO:0072044	GO:BP	collecting duct development	13967	20194	c("GO:0001822", "GO:0035295")	17.3346	1.5008
Middle.cor.PolIIorK4	TRUE	0.0493185	1	267	1	0.00374532	1	GO:0061580	GO:BP	colon epithelial cell migration	13967	18535	GO:0061582	Inf	1.30699
Middle.cor.PolIIorK4	TRUE	0.0286939	42	267	4	0.0149813	0.0952381	GO:0002066	GO:BP	columnar/cuboidal epithelial cell development	13967	790	c("GO:0002064", "GO:0002065")	5.50568	1.54221
Middle.cor.PolIIorK4	TRUE	0.014699	77	267	6	0.0224719	0.0779221	GO:0002065	GO:BP	columnar/cuboidal epithelial cell differentiation	13967	789	GO:0030855	4.44329	1.83271
Middle.cor.PolIIorK4	TRUE	0.0228251	20	267	3	0.011236	0.15	GO:0006956	GO:BP	complement activation	13967	2923	c("GO:0002252", "GO:0002253", "GO:0006959")	9.20723	1.64159
Middle.cor.PolIIorK4	TRUE	0.00997479	4	267	2	0.00749064	0.5	GO:0006957	GO:BP	complement activation, alternative pathway	13967	2924	c("GO:0006956", "GO:0045087")	51.9651	2.0011
Middle.cor.PolIIorK4	TRUE	0.00548481	11	267	3	0.011236	0.272727	GO:0006958	GO:BP	complement activation, classical pathway	13967	2925	c("GO:0002455", "GO:0006956")	19.5692	2.26084
Middle.cor.PolIIorK4	TRUE	0.0493185	1	267	1	0.00374532	1	GO:0150062	GO:BP	complement-mediated synapse pruning	13967	23402	GO:0098883	Inf	1.30699
Middle.cor.PolIIorK4	TRUE	0.0226496	173	267	9	0.0337079	0.0520231	GO:0061448	GO:BP	connective tissue development	13967	18443	GO:0009888	2.89962	1.64494
Middle.cor.PolIIorK4	TRUE	0.0493185	1	267	1	0.00374532	1	GO:0051089	GO:BP	constitutive protein ectodomain proteolysis	13967	15816	GO:0006509	Inf	1.30699
Middle.cor.PolIIorK4	TRUE	0.021494	85	267	6	0.0224719	0.0705882	GO:0030038	GO:BP	contractile actin filament bundle assembly	13967	7744	GO:0051017	3.99137	1.66768
Middle.cor.PolIIorK4	TRUE	7.27063e-05	3	267	3	0.011236	1	GO:0060003	GO:BP	copper ion export	13967	17079	GO:0035434	Inf	4.13843
Middle.cor.PolIIorK4	TRUE	3.03181e-06	15	267	6	0.0224719	0.4	GO:0055070	GO:BP	copper ion homeostasis	13967	17034	GO:0055076	35.1698	5.5183
Middle.cor.PolIIorK4	TRUE	0.0200109	6	267	2	0.00749064	0.333333	GO:0015677	GO:BP	copper ion import	13967	5403	GO:0006825	25.9914	1.69873
Middle.cor.PolIIorK4	TRUE	0.000954727	6	267	3	0.011236	0.5	GO:0035434	GO:BP	copper ion transmembrane transport	13967	10461	c("GO:0006825", "GO:0098662")	52.1579	3.02012
Middle.cor.PolIIorK4	TRUE	0.0118735	15	267	3	0.011236	0.2	GO:0006825	GO:BP	copper ion transport	13967	2812	GO:0000041	13.0507	1.92542
Middle.cor.PolIIorK4	TRUE	0.0022669	8	267	3	0.011236	0.375	GO:0007620	GO:BP	copulation	13967	3515	GO:0007618	31.305	2.64457
Middle.cor.PolIIorK4	TRUE	6.26324e-10	34	267	11	0.0411985	0.323529	GO:0042407	GO:BP	cristae formation	13967	11840	GO:0007007	25.7	9.2032
Middle.cor.PolIIorK4	TRUE	2.91906e-08	8	267	6	0.0224719	0.75	GO:0009190	GO:BP	cyclic nucleotide biosynthetic process	13967	3823	c("GO:0009165", "GO:0009187")	157.581	7.53476
Middle.cor.PolIIorK4	TRUE	4.55845e-06	16	267	6	0.0224719	0.375	GO:0009187	GO:BP	cyclic nucleotide metabolic process	13967	3820	GO:0009117	31.6532	5.34118
Middle.cor.PolIIorK4	TRUE	2.91906e-08	8	267	6	0.0224719	0.75	GO:0052652	GO:BP	cyclic purine nucleotide metabolic process	13967	16944	c("GO:0006164", "GO:0009190")	157.581	7.53476
Middle.cor.PolIIorK4	TRUE	6.43093e-10	79	267	15	0.0561798	0.189873	GO:0019935	GO:BP	cyclic-nucleotide-mediated signaling	13967	7075	GO:0019932	12.7609	9.19173
Middle.cor.PolIIorK4	TRUE	1.66363e-05	503	267	27	0.101124	0.0536779	GO:0001816	GO:BP	cytokine production	13967	600	c("GO:0010467", "GO:0032501")	3.14812	4.77894
Middle.cor.PolIIorK4	TRUE	0.00999786	515	267	20	0.0749064	0.038835	GO:0019221	GO:BP	cytokine-mediated signaling pathway	13967	6528	c("GO:0007166", "GO:0071345")	2.1758	2.00009
Middle.cor.PolIIorK4	TRUE	0.00196845	137	267	10	0.0374532	0.0729927	GO:0000910	GO:BP	cytokinesis	13967	317	c("GO:0022402", "GO:0051301")	4.1873	2.70587
Middle.cor.PolIIorK4	TRUE	0.000224701	1020	267	39	0.146067	0.0382353	GO:0007010	GO:BP	cytoskeleton organization	13967	2967	GO:0006996	2.23465	3.64839
Middle.cor.PolIIorK4	TRUE	0.00136469	84	267	8	0.0299625	0.0952381	GO:0061640	GO:BP	cytoskeleton-dependent cytokinesis	13967	18567	GO:0000910	5.57526	2.86497
Middle.cor.PolIIorK4	TRUE	0.00568897	108	267	8	0.0299625	0.0740741	GO:0060401	GO:BP	cytosolic calcium ion transport	13967	17433	GO:0006816	4.23013	2.24497
Middle.cor.PolIIorK4	TRUE	0.0493185	1	267	1	0.00374532	1	GO:0006175	GO:BP	dATP biosynthetic process	13967	2225	c("GO:0009153", "GO:0009216", "GO:0046060")	Inf	1.30699
Middle.cor.PolIIorK4	TRUE	0.0146764	5	267	2	0.00749064	0.4	GO:0046060	GO:BP	dATP metabolic process	13967	13971	c("GO:0009151", "GO:0009215")	34.6542	1.83338
Middle.cor.PolIIorK4	TRUE	0.00565021	3	267	2	0.00749064	0.666667	GO:0044208	GO:BP	'de novo' AMP biosynthetic process	13967	12808	GO:0006167	104.122	2.24794
Middle.cor.PolIIorK4	TRUE	0.0200109	6	267	2	0.00749064	0.333333	GO:0006189	GO:BP	'de novo' IMP biosynthetic process	13967	2239	GO:0006188	25.9914	1.69873
Middle.cor.PolIIorK4	TRUE	8.20475e-09	908	267	47	0.17603	0.0517621	GO:0006952	GO:BP	defense response	13967	2919	GO:0006950	3.20956	8.08593
Middle.cor.PolIIorK4	TRUE	0.000954727	616	267	26	0.0973783	0.0422078	GO:0098542	GO:BP	defense response to other organism	13967	22342	c("GO:0006952", "GO:0051707")	2.4149	3.02012
Middle.cor.PolIIorK4	TRUE	0.0290009	182	267	9	0.0337079	0.0494505	GO:0051607	GO:BP	defense response to virus	13967	16219	c("GO:0002252", "GO:0009615", "GO:0098542")	2.747	1.53759
Middle.cor.PolIIorK4	TRUE	0.00997479	14	267	3	0.011236	0.214286	GO:0060216	GO:BP	definitive hemopoiesis	13967	17261	GO:0030097	14.237	2.0011
Middle.cor.PolIIorK4	TRUE	0.0493185	1	267	1	0.00374532	1	GO:0035993	GO:BP	deltoid tuberosity development	13967	10883	c("GO:0048856", "GO:0060173", "GO:0060348")	Inf	1.30699
Middle.cor.PolIIorK4	TRUE	0.0497782	175	267	8	0.0299625	0.0457143	GO:0016358	GO:BP	dendrite development	13967	5856	c("GO:0031175", "GO:0048856")	2.5209	1.30296
Middle.cor.PolIIorK4	TRUE	0.0493185	1	267	1	0.00374532	1	GO:0006157	GO:BP	deoxyadenosine catabolic process	13967	2209	c("GO:0046090", "GO:0046124")	Inf	1.30699
Middle.cor.PolIIorK4	TRUE	0.0493185	1	267	1	0.00374532	1	GO:0046090	GO:BP	deoxyadenosine metabolic process	13967	14001	GO:0046122	Inf	1.30699
Middle.cor.PolIIorK4	TRUE	0.000332889	11	267	4	0.0149813	0.363636	GO:0002029	GO:BP	desensitization of G protein-coupled receptor signaling pathway	13967	763	c("GO:0022401", "GO:0045744")	29.9408	3.4777
Middle.cor.PolIIorK4	TRUE	0.0022669	2	267	2	0.00749064	1	GO:0002032	GO:BP	desensitization of G protein-coupled receptor signaling pathway by arrestin	13967	766	c("GO:0002029", "GO:0032091")	Inf	2.64457
Middle.cor.PolIIorK4	TRUE	0.0405438	73	267	5	0.0187266	0.0684932	GO:0009855	GO:BP	determination of bilateral symmetry	13967	4222	GO:0009799	3.85264	1.39208
Middle.cor.PolIIorK4	TRUE	0.031025	67	267	5	0.0187266	0.0746269	GO:0007368	GO:BP	determination of left/right symmetry	13967	3282	GO:0009855	4.22708	1.50829
Middle.cor.PolIIorK4	TRUE	7.25977e-06	67	267	10	0.0374532	0.149254	GO:0046545	GO:BP	development of primary female sexual characteristics	13967	14415	c("GO:0045137", "GO:0046660")	9.37396	5.13908
Middle.cor.PolIIorK4	TRUE	0.00262049	94	267	8	0.0299625	0.0851064	GO:0046546	GO:BP	development of primary male sexual characteristics	13967	14416	c("GO:0045137", "GO:0046661")	4.92356	2.58162
Middle.cor.PolIIorK4	TRUE	2.55369e-06	149	267	15	0.0561798	0.100671	GO:0045137	GO:BP	development of primary sexual characteristics	13967	13289	c("GO:0003006", "GO:0007275", "GO:0007548")	6.0677	5.59283
Middle.cor.PolIIorK4	TRUE	0.0493185	1	267	1	0.00374532	1	GO:0044115	GO:BP	development of symbiont involved in interaction with host	13967	12769	GO:0044111	Inf	1.30699
Middle.cor.PolIIorK4	TRUE	0.00127961	456	267	21	0.0786517	0.0460526	GO:0048589	GO:BP	developmental growth	13967	15118	c("GO:0032502", "GO:0040007")	2.62212	2.89292
Middle.cor.PolIIorK4	TRUE	0.00658227	165	267	10	0.0374532	0.0606061	GO:0021700	GO:BP	developmental maturation	13967	7296	GO:0032502	3.42431	2.18162
Middle.cor.PolIIorK4	TRUE	0.0475243	28	267	3	0.011236	0.107143	GO:0048066	GO:BP	developmental pigmentation	13967	14732	GO:0043473	6.25829	1.32308
Middle.cor.PolIIorK4	TRUE	1.12487e-19	4032	267	152	0.569288	0.0376984	GO:0032502	GO:BP	developmental process	13967	8872	GO:0008150	3.37816	18.9489
Middle.cor.PolIIorK4	TRUE	4.75089e-08	588	267	35	0.131086	0.0595238	GO:0003006	GO:BP	developmental process involved in reproduction	13967	1610	c("GO:0022414", "GO:0032502")	3.61255	7.32322
Middle.cor.PolIIorK4	TRUE	0.014699	77	267	6	0.0224719	0.0779221	GO:0055123	GO:BP	digestive system development	13967	17074	GO:0048731	4.44329	1.83271
Middle.cor.PolIIorK4	TRUE	0.010754	71	267	6	0.0224719	0.084507	GO:0048565	GO:BP	digestive tract development	13967	15094	c("GO:0035295", "GO:0055123")	4.85546	1.96843
Middle.cor.PolIIorK4	TRUE	0.037622	25	267	3	0.011236	0.12	GO:0048546	GO:BP	digestive tract morphogenesis	13967	15083	c("GO:0035239", "GO:0048565")	7.112	1.42456
Middle.cor.PolIIorK4	TRUE	8.10087e-05	54	267	8	0.0299625	0.148148	GO:0016101	GO:BP	diterpenoid metabolic process	13967	5740	GO:0006721	9.22957	4.09147
Middle.cor.PolIIorK4	TRUE	2.48176e-07	249	267	21	0.0786517	0.0843373	GO:0072507	GO:BP	divalent inorganic cation homeostasis	13967	20613	c("GO:0055080", "GO:0098771")	5.07936	6.60524
Middle.cor.PolIIorK4	TRUE	0.000426139	265	267	16	0.0599251	0.0603774	GO:0072511	GO:BP	divalent inorganic cation transport	13967	20615	GO:0006812	3.468	3.37045
Middle.cor.PolIIorK4	TRUE	0.00300619	261	267	14	0.0524345	0.0536398	GO:0070838	GO:BP	divalent metal ion transport	13967	19358	c("GO:0030001", "GO:0072511")	3.03542	2.52198
Middle.cor.PolIIorK4	TRUE	0.0173359	35	267	4	0.0149813	0.114286	GO:0006308	GO:BP	DNA catabolic process	13967	2353	c("GO:0006259", "GO:0034655", "GO:0044265")	6.7518	1.76105
Middle.cor.PolIIorK4	TRUE	0.0475243	28	267	3	0.011236	0.107143	GO:0000737	GO:BP	DNA catabolic process, endonucleolytic	13967	275	c("GO:0006308", "GO:0090305")	6.25829	1.32308
Middle.cor.PolIIorK4	TRUE	0.0315649	8	267	2	0.00749064	0.25	GO:0006975	GO:BP	DNA damage induced protein phosphorylation	13967	2939	c("GO:0006468", "GO:0006974")	17.3346	1.5008
Middle.cor.PolIIorK4	TRUE	0.0380169	99	267	6	0.0224719	0.0606061	GO:0030330	GO:BP	DNA damage response, signal transduction by p53 class mediator	13967	7872	c("GO:0042770", "GO:0072331")	3.38715	1.42002
Middle.cor.PolIIorK4	TRUE	0.0493185	52	267	4	0.0149813	0.0769231	GO:0009953	GO:BP	dorsal/ventral pattern formation	13967	4294	GO:0003002	4.35577	1.30699
Middle.cor.PolIIorK4	TRUE	0.00141124	131	267	10	0.0374532	0.0763359	GO:0043583	GO:BP	ear development	13967	12547	GO:0007423	4.39708	2.8504
Middle.cor.PolIIorK4	TRUE	0.00323491	751	267	28	0.104869	0.0372836	GO:0009790	GO:BP	embryo development	13967	4167	GO:0007275	2.11851	2.49014
Middle.cor.PolIIorK4	TRUE	0.00322408	495	267	21	0.0786517	0.0424242	GO:0009792	GO:BP	embryo development ending in birth or egg hatching	13967	4169	GO:0009790	2.39937	2.49159
Middle.cor.PolIIorK4	TRUE	0.0323092	398	267	15	0.0561798	0.0376884	GO:0048598	GO:BP	embryonic morphogenesis	13967	15123	c("GO:0009653", "GO:0009790")	2.08474	1.49067
Middle.cor.PolIIorK4	TRUE	0.0253751	277	267	12	0.0449438	0.0433213	GO:0048568	GO:BP	embryonic organ development	13967	15097	c("GO:0009790", "GO:0048513")	2.40291	1.59559
Middle.cor.PolIIorK4	TRUE	0.0497782	175	267	8	0.0299625	0.0457143	GO:0048562	GO:BP	embryonic organ morphogenesis	13967	15091	c("GO:0009887", "GO:0048568", "GO:0048598")	2.5209	1.30296
Middle.cor.PolIIorK4	TRUE	0.0493185	1	267	1	0.00374532	1	GO:0060957	GO:BP	endocardial cell fate commitment	13967	17972	c("GO:0060839", "GO:0060911", "GO:0060956")	Inf	1.30699
Middle.cor.PolIIorK4	TRUE	0.0493185	1	267	1	0.00374532	1	GO:0061444	GO:BP	endocardial cushion cell development	13967	18439	c("GO:0055006", "GO:0061443")	Inf	1.30699
Middle.cor.PolIIorK4	TRUE	0.0022669	2	267	2	0.00749064	1	GO:0061443	GO:BP	endocardial cushion cell differentiation	13967	18438	c("GO:0003197", "GO:0035051")	Inf	2.64457
Middle.cor.PolIIorK4	TRUE	0.0493185	1	267	1	0.00374532	1	GO:0061445	GO:BP	endocardial cushion cell fate commitment	13967	18440	c("GO:0060957", "GO:0061443")	Inf	1.30699
Middle.cor.PolIIorK4	TRUE	0.00798336	27	267	4	0.0149813	0.148148	GO:0003197	GO:BP	endocardial cushion development	13967	1796	c("GO:0007507", "GO:0060485")	9.10356	2.09781
Middle.cor.PolIIorK4	TRUE	0.000146726	29	267	6	0.0224719	0.206897	GO:0031018	GO:BP	endocrine pancreas development	13967	8161	c("GO:0031016", "GO:0035270", "GO:0048856")	13.763	3.83349
Middle.cor.PolIIorK4	TRUE	0.00377026	77	267	7	0.0262172	0.0909091	GO:0035270	GO:BP	endocrine system development	13967	10340	GO:0048731	5.27797	2.42363
Middle.cor.PolIIorK4	TRUE	4.02059e-08	365	267	27	0.101124	0.0739726	GO:0006897	GO:BP	endocytosis	13967	2874	GO:0016192	4.47898	7.39571
Middle.cor.PolIIorK4	TRUE	0.000604363	24	267	5	0.0187266	0.208333	GO:0032469	GO:BP	endoplasmic reticulum calcium ion homeostasis	13967	8844	GO:0006874	13.8346	3.2187
Middle.cor.PolIIorK4	TRUE	0.000460031	112	267	10	0.0374532	0.0892857	GO:0030968	GO:BP	endoplasmic reticulum unfolded protein response	13967	8142	c("GO:0007165", "GO:0034620", "GO:0034976")	5.22289	3.33721
Middle.cor.PolIIorK4	TRUE	0.00265737	72	267	7	0.0262172	0.0972222	GO:0045446	GO:BP	endothelial cell differentiation	13967	13450	c("GO:0003158", "GO:0030855")	5.68649	2.57555
Middle.cor.PolIIorK4	TRUE	0.000554898	163	267	12	0.0449438	0.0736196	GO:0043542	GO:BP	endothelial cell migration	13967	12515	GO:0010631	4.25211	3.25579
Middle.cor.PolIIorK4	TRUE	0.0437217	103	267	6	0.0224719	0.0582524	GO:0001935	GO:BP	endothelial cell proliferation	13967	680	GO:0050673	3.24654	1.3593
Middle.cor.PolIIorK4	TRUE	0.00833045	13	267	3	0.011236	0.230769	GO:0061154	GO:BP	endothelial tube morphogenesis	13967	18156	c("GO:0003159", "GO:0060562")	15.6589	2.07933
Middle.cor.PolIIorK4	TRUE	0.0493185	1	267	1	0.00374532	1	GO:1990775	GO:BP	endothelin production	13967	29313	GO:0001816	Inf	1.30699
Middle.cor.PolIIorK4	TRUE	0.000235631	82	267	9	0.0337079	0.109756	GO:0003158	GO:BP	endothelium development	13967	1757	GO:0060429	6.55626	3.62777
Middle.cor.PolIIorK4	TRUE	8.34147e-12	24	267	11	0.0411985	0.458333	GO:0015985	GO:BP	energy coupled proton transport, down electrochemical gradient	13967	5677	GO:1902600	45.4869	11.0788
Middle.cor.PolIIorK4	TRUE	0.0165713	225	267	11	0.0411985	0.0488889	GO:0015980	GO:BP	energy derivation by oxidation of organic compounds	13967	5672	c("GO:0006091", "GO:0055114")	2.72718	1.78064
Middle.cor.PolIIorK4	TRUE	0.0182461	18	267	3	0.011236	0.166667	GO:0035883	GO:BP	enteroendocrine cell differentiation	13967	10785	GO:0002067	10.4361	1.73883
Middle.cor.PolIIorK4	TRUE	4.66498e-07	710	267	37	0.138577	0.0521127	GO:0007167	GO:BP	enzyme linked receptor protein signaling pathway	13967	3102	GO:0007166	3.13688	6.33115
Middle.cor.PolIIorK4	TRUE	0.0405438	73	267	5	0.0187266	0.0684932	GO:0048013	GO:BP	ephrin receptor signaling pathway	13967	14703	GO:0007169	3.85264	1.39208
Middle.cor.PolIIorK4	TRUE	0.0406287	26	267	3	0.011236	0.115385	GO:0090504	GO:BP	epiboly	13967	21815	GO:0002011	6.80326	1.39117
Middle.cor.PolIIorK4	TRUE	0.037622	25	267	3	0.011236	0.12	GO:0090505	GO:BP	epiboly involved in wound healing	13967	21816	c("GO:0042060", "GO:0090504")	7.112	1.42456
Middle.cor.PolIIorK4	TRUE	0.00576277	251	267	13	0.0486891	0.0517928	GO:0008544	GO:BP	epidermis development	13967	3649	GO:0009888	2.91563	2.23937
Middle.cor.PolIIorK4	TRUE	0.0493185	1	267	1	0.00374532	1	GO:0042414	GO:BP	epinephrine metabolic process	13967	11843	GO:0006584	Inf	1.30699
Middle.cor.PolIIorK4	TRUE	0.00265737	72	267	7	0.0262172	0.0972222	GO:1904019	GO:BP	epithelial cell apoptotic process	13967	27198	GO:0006915	5.68649	2.57555
Middle.cor.PolIIorK4	TRUE	0.00371259	151	267	10	0.0374532	0.0662252	GO:0002064	GO:BP	epithelial cell development	13967	788	c("GO:0030855", "GO:0048468")	3.76827	2.43032
Middle.cor.PolIIorK4	TRUE	4.47636e-07	440	267	28	0.104869	0.0636364	GO:0030855	GO:BP	epithelial cell differentiation	13967	8088	c("GO:0030154", "GO:0060429")	3.80592	6.34907
Middle.cor.PolIIorK4	TRUE	0.000928043	228	267	14	0.0524345	0.0614035	GO:0010631	GO:BP	epithelial cell migration	13967	4817	c("GO:0001667", "GO:0090132")	3.51182	3.03243
Middle.cor.PolIIorK4	TRUE	0.000831484	283	267	16	0.0599251	0.0565371	GO:0050673	GO:BP	epithelial cell proliferation	13967	15479	GO:0008283	3.22996	3.08015
Middle.cor.PolIIorK4	TRUE	6.22422e-10	837	267	47	0.17603	0.0561529	GO:0060429	GO:BP	epithelium development	13967	17457	GO:0009888	3.51715	9.20592
Middle.cor.PolIIorK4	TRUE	0.000954727	229	267	14	0.0524345	0.0611354	GO:0090132	GO:BP	epithelium migration	13967	21494	GO:0090130	3.49528	3.02012
Middle.cor.PolIIorK4	TRUE	0.0115077	181	267	10	0.0374532	0.0552486	GO:0070371	GO:BP	ERK1 and ERK2 cascade	13967	19091	GO:0000165	3.1003	1.93901
Middle.cor.PolIIorK4	TRUE	0.0387247	47	267	4	0.0149813	0.0851064	GO:0006984	GO:BP	ER-nucleus signaling pathway	13967	2946	GO:0007165	4.86374	1.41201
Middle.cor.PolIIorK4	TRUE	0.00224145	91	267	8	0.0299625	0.0879121	GO:0030218	GO:BP	erythrocyte differentiation	13967	7817	c("GO:0030099", "GO:0034101")	5.10245	2.64947
Middle.cor.PolIIorK4	TRUE	0.000181444	99	267	10	0.0374532	0.10101	GO:0034101	GO:BP	erythrocyte homeostasis	13967	9738	GO:0002262	5.9916	3.74126
Middle.cor.PolIIorK4	TRUE	5.27989e-25	3547	267	151	0.565543	0.0425712	GO:0051234	GO:BP	establishment of localization	13967	15942	GO:0051179	3.98653	24.2774
Middle.cor.PolIIorK4	TRUE	4.55779e-17	2135	267	100	0.374532	0.0468384	GO:0051649	GO:BP	establishment of localization in cell	13967	16258	c("GO:0051234", "GO:0051641")	3.46086	16.3412
Middle.cor.PolIIorK4	TRUE	0.0228251	20	267	3	0.011236	0.15	GO:0032401	GO:BP	establishment of melanosome localization	13967	8804	c("GO:0032400", "GO:0051905")	9.20723	1.64159
Middle.cor.PolIIorK4	TRUE	0.0228251	20	267	3	0.011236	0.15	GO:0051905	GO:BP	establishment of pigment granule localization	13967	16427	c("GO:0051650", "GO:0051875")	9.20723	1.64159
Middle.cor.PolIIorK4	TRUE	5.70074e-06	1715	267	62	0.23221	0.0361516	GO:0045184	GO:BP	establishment of protein localization	13967	13309	c("GO:0008104", "GO:0051234")	2.22193	5.24407
Middle.cor.PolIIorK4	TRUE	0.000130268	350	267	20	0.0749064	0.0571429	GO:0035592	GO:BP	establishment of protein localization to extracellular region	13967	10568	c("GO:0045184", "GO:0071692")	3.30411	3.88516
Middle.cor.PolIIorK4	TRUE	0.0437217	49	267	4	0.0149813	0.0816327	GO:0090151	GO:BP	establishment of protein localization to mitochondrial membrane	13967	21512	c("GO:0007006", "GO:0051649", "GO:0072655", "GO:0090150")	4.64733	1.3593
Middle.cor.PolIIorK4	TRUE	0.00565021	3	267	2	0.00749064	0.666667	GO:0097695	GO:BP	establishment of protein-containing complex localization to telomere	13967	22266	c("GO:0031503", "GO:0070200", "GO:0070727")	104.122	2.24794
Middle.cor.PolIIorK4	TRUE	0.00565021	3	267	2	0.00749064	0.666667	GO:0097694	GO:BP	establishment of RNA localization to telomere	13967	22265	GO:0051236	104.122	2.24794
Middle.cor.PolIIorK4	TRUE	3.23572e-05	13	267	5	0.0187266	0.384615	GO:0030950	GO:BP	establishment or maintenance of actin cytoskeleton polarity	13967	8131	c("GO:0030036", "GO:0030952")	32.8499	4.49003
Middle.cor.PolIIorK4	TRUE	0.0131942	185	267	10	0.0374532	0.0540541	GO:0007163	GO:BP	establishment or maintenance of cell polarity	13967	3098	GO:0009987	3.02857	1.87962
Middle.cor.PolIIorK4	TRUE	0.000123517	17	267	5	0.0187266	0.294118	GO:0030952	GO:BP	establishment or maintenance of cytoskeleton polarity	13967	8133	c("GO:0007010", "GO:0007163")	21.8988	3.90827
Middle.cor.PolIIorK4	TRUE	8.62489e-06	5	267	4	0.0149813	0.8	GO:0010248	GO:BP	establishment or maintenance of transmembrane electrochemical gradient	13967	4542	GO:0034220	208.887	5.06425
Middle.cor.PolIIorK4	TRUE	4.84717e-05	7	267	4	0.0149813	0.571429	GO:0006068	GO:BP	ethanol catabolic process	13967	2128	c("GO:0006067", "GO:0034310")	69.8457	4.31451
Middle.cor.PolIIorK4	TRUE	1.55869e-08	12	267	7	0.0262172	0.583333	GO:0006067	GO:BP	ethanol metabolic process	13967	2127	GO:0034308	74.1433	7.80724
Middle.cor.PolIIorK4	TRUE	2.91906e-08	8	267	6	0.0224719	0.75	GO:0006069	GO:BP	ethanol oxidation	13967	2129	c("GO:0006067", "GO:0006091", "GO:0055114")	157.581	7.53476
Middle.cor.PolIIorK4	TRUE	0.0345353	45	267	4	0.0149813	0.0888889	GO:0060079	GO:BP	excitatory postsynaptic potential	13967	17151	c("GO:0060078", "GO:0099565")	5.10168	1.46174
Middle.cor.PolIIorK4	TRUE	0.000834728	58	267	7	0.0262172	0.12069	GO:0097194	GO:BP	execution phase of apoptosis	13967	22050	c("GO:0006915", "GO:0009987")	7.25269	3.07846
Middle.cor.PolIIorK4	TRUE	4.2902e-12	612	267	43	0.161049	0.0702614	GO:0006887	GO:BP	exocytosis	13967	2864	c("GO:0016192", "GO:0032940")	4.46217	11.3675
Middle.cor.PolIIorK4	TRUE	0.0342069	24	267	3	0.011236	0.125	GO:0140115	GO:BP	export across plasma membrane	13967	23243	c("GO:0055085", "GO:0140352")	7.45337	1.46589
Middle.cor.PolIIorK4	TRUE	1.12487e-19	981	267	69	0.258427	0.0703364	GO:0140352	GO:BP	export from cell	13967	23328	c("GO:0006810", "GO:0009987")	4.92345	18.9489
Middle.cor.PolIIorK4	TRUE	2.44191e-05	181	267	15	0.0561798	0.0828729	GO:0097191	GO:BP	extrinsic apoptotic signaling pathway	13967	22047	c("GO:0007166", "GO:0097190")	4.88685	4.61227
Middle.cor.PolIIorK4	TRUE	0.000688452	56	267	7	0.0262172	0.125	GO:0097192	GO:BP	extrinsic apoptotic signaling pathway in absence of ligand	13967	22048	c("GO:0038034", "GO:0097191")	7.55234	3.16213
Middle.cor.PolIIorK4	TRUE	0.000687669	75	267	8	0.0299625	0.106667	GO:0008625	GO:BP	extrinsic apoptotic signaling pathway via death domain receptors	13967	3672	GO:0097191	6.32802	3.16262
Middle.cor.PolIIorK4	TRUE	6.87407e-05	224	267	16	0.0599251	0.0714286	GO:0001654	GO:BP	eye development	13967	493	c("GO:0007423", "GO:0150063")	4.16442	4.16279
Middle.cor.PolIIorK4	TRUE	0.00010927	93	267	10	0.0374532	0.107527	GO:0048592	GO:BP	eye morphogenesis	13967	15119	c("GO:0001654", "GO:0090596")	6.42736	3.9615
Middle.cor.PolIIorK4	TRUE	0.0493185	1	267	1	0.00374532	1	GO:0008057	GO:BP	eye pigment granule organization	13967	3549	GO:0048753	Inf	1.30699
Middle.cor.PolIIorK4	TRUE	0.000747753	169	267	12	0.0449438	0.0710059	GO:0045444	GO:BP	fat cell differentiation	13967	13448	GO:0030154	4.0879	3.12624
Middle.cor.PolIIorK4	TRUE	6.41698e-07	65	267	11	0.0411985	0.169231	GO:0006635	GO:BP	fatty acid beta-oxidation	13967	2640	c("GO:0009062", "GO:0019395")	10.9327	6.19267
Middle.cor.PolIIorK4	TRUE	0.00419005	10	267	3	0.011236	0.3	GO:0033539	GO:BP	fatty acid beta-oxidation using acyl-CoA dehydrogenase	13967	9575	GO:0006635	22.3638	2.37778
Middle.cor.PolIIorK4	TRUE	0.00997479	14	267	3	0.011236	0.214286	GO:0033540	GO:BP	fatty acid beta-oxidation using acyl-CoA oxidase	13967	9576	GO:0006635	14.237	2.0011
Middle.cor.PolIIorK4	TRUE	0.0110057	96	267	7	0.0262172	0.0729167	GO:0006633	GO:BP	fatty acid biosynthetic process	13967	2638	c("GO:0006631", "GO:0008610", "GO:0072330")	4.1462	1.95838
Middle.cor.PolIIorK4	TRUE	3.30279e-06	94	267	12	0.0449438	0.12766	GO:0009062	GO:BP	fatty acid catabolic process	13967	3700	c("GO:0006631", "GO:0044242", "GO:0072329")	7.86861	5.48112
Middle.cor.PolIIorK4	TRUE	0.0239774	62	267	5	0.0187266	0.0806452	GO:1901570	GO:BP	fatty acid derivative biosynthetic process	13967	25012	c("GO:1901568", "GO:1901576")	4.5996	1.6202
Middle.cor.PolIIorK4	TRUE	0.0381566	9	267	2	0.00749064	0.222222	GO:1901569	GO:BP	fatty acid derivative catabolic process	13967	25011	c("GO:1901568", "GO:1901575")	14.8619	1.41843
Middle.cor.PolIIorK4	TRUE	0.00141124	107	267	9	0.0337079	0.0841121	GO:1901568	GO:BP	fatty acid derivative metabolic process	13967	25010	GO:0071704	4.87526	2.8504
Middle.cor.PolIIorK4	TRUE	0.0282905	22	267	3	0.011236	0.136364	GO:1901571	GO:BP	fatty acid derivative transport	13967	25013	GO:0071702	8.23752	1.54836
Middle.cor.PolIIorK4	TRUE	7.28416e-09	265	267	24	0.0898876	0.090566	GO:0006631	GO:BP	fatty acid metabolic process	13967	2637	c("GO:0032787", "GO:0044255")	5.5543	8.13762
Middle.cor.PolIIorK4	TRUE	0.00565021	3	267	2	0.00749064	0.666667	GO:0010430	GO:BP	fatty acid omega-oxidation	13967	4658	GO:0019395	104.122	2.24794
Middle.cor.PolIIorK4	TRUE	1.49271e-08	84	267	14	0.0524345	0.166667	GO:0019395	GO:BP	fatty acid oxidation	13967	6689	c("GO:0006631", "GO:0034440")	10.8482	7.82602
Middle.cor.PolIIorK4	TRUE	0.00135887	16	267	4	0.0149813	0.25	GO:1902001	GO:BP	fatty acid transmembrane transport	13967	25413	c("GO:0015908", "GO:1905039")	17.4586	2.86682
Middle.cor.PolIIorK4	TRUE	9.09298e-05	55	267	8	0.0299625	0.145455	GO:0015908	GO:BP	fatty acid transport	13967	5614	c("GO:0006869", "GO:0015718")	9.031	4.04129
Middle.cor.PolIIorK4	TRUE	0.0406287	26	267	3	0.011236	0.115385	GO:0046949	GO:BP	fatty-acyl-CoA biosynthetic process	13967	14675	c("GO:0035337", "GO:0071616", "GO:1901570")	6.80326	1.39117
Middle.cor.PolIIorK4	TRUE	0.0146764	33	267	4	0.0149813	0.121212	GO:0035337	GO:BP	fatty-acyl-CoA metabolic process	13967	10392	c("GO:0006637", "GO:1901568")	7.21701	1.83338
Middle.cor.PolIIorK4	TRUE	0.0182461	18	267	3	0.011236	0.166667	GO:0042596	GO:BP	fear response	13967	11952	GO:0033555	10.4361	1.73883
Middle.cor.PolIIorK4	TRUE	0.00419005	10	267	3	0.011236	0.3	GO:0030540	GO:BP	female genitalia development	13967	7959	c("GO:0046660", "GO:0048806")	22.3638	2.37778
Middle.cor.PolIIorK4	TRUE	4.23985e-05	65	267	9	0.0337079	0.138462	GO:0008585	GO:BP	female gonad development	13967	3654	c("GO:0008406", "GO:0046545")	8.55632	4.37265
Middle.cor.PolIIorK4	TRUE	0.00479563	130	267	9	0.0337079	0.0692308	GO:0007565	GO:BP	female pregnancy	13967	3463	c("GO:0044703", "GO:0044706")	3.94228	2.31915
Middle.cor.PolIIorK4	TRUE	3.59732e-07	76	267	12	0.0449438	0.157895	GO:0046660	GO:BP	female sex differentiation	13967	14483	c("GO:0007275", "GO:0007548")	10.0907	6.44402
Middle.cor.PolIIorK4	TRUE	0.0493185	1	267	1	0.00374532	1	GO:0019101	GO:BP	female somatic sex determination	13967	6512	c("GO:0018993", "GO:0030237")	Inf	1.30699
Middle.cor.PolIIorK4	TRUE	0.0200109	83	267	6	0.0224719	0.0722892	GO:0009566	GO:BP	fertilization	13967	3991	c("GO:0019953", "GO:0022414")	4.0956	1.69873
Middle.cor.PolIIorK4	TRUE	0.0202126	19	267	3	0.011236	0.157895	GO:0044346	GO:BP	fibroblast apoptotic process	13967	12868	GO:0006915	9.78264	1.69438
Middle.cor.PolIIorK4	TRUE	0.0493185	1	267	1	0.00374532	1	GO:1905285	GO:BP	fibrous ring of heart morphogenesis	13967	28382	GO:0048729	Inf	1.30699
Middle.cor.PolIIorK4	TRUE	0.0493185	11	267	2	0.00749064	0.181818	GO:0042044	GO:BP	fluid transport	13967	11587	GO:0006810	11.5556	1.30699
Middle.cor.PolIIorK4	TRUE	0.010754	71	267	6	0.0224719	0.084507	GO:0048041	GO:BP	focal adhesion assembly	13967	14718	c("GO:0007044", "GO:0007160")	4.85546	1.96843
Middle.cor.PolIIorK4	TRUE	0.0022669	2	267	2	0.00749064	1	GO:0042699	GO:BP	follicle-stimulating hormone signaling pathway	13967	12007	c("GO:0001541", "GO:0007186", "GO:0022412", "GO:0022602")	Inf	2.64457
Middle.cor.PolIIorK4	TRUE	6.77494e-06	256	267	19	0.071161	0.0742188	GO:0030900	GO:BP	forebrain development	13967	8106	c("GO:0007420", "GO:0048856")	4.38271	5.16909
Middle.cor.PolIIorK4	TRUE	0.00674612	12	267	3	0.011236	0.25	GO:0006000	GO:BP	fructose metabolic process	13967	2062	GO:0019318	17.3964	2.17095
Middle.cor.PolIIorK4	TRUE	0.00053455	5	267	3	0.011236	0.6	GO:0001973	GO:BP	G protein-coupled adenosine receptor signaling pathway	13967	709	GO:0035588	78.062	3.27201
Middle.cor.PolIIorK4	TRUE	0.00053455	5	267	3	0.011236	0.6	GO:0035588	GO:BP	G protein-coupled purinergic receptor signaling pathway	13967	10565	c("GO:0007186", "GO:0035590")	78.062	3.27201
Middle.cor.PolIIorK4	TRUE	0.0315649	8	267	2	0.00749064	0.25	GO:0002031	GO:BP	G protein-coupled receptor internalization	13967	765	c("GO:0002029", "GO:0031623")	17.3346	1.5008
Middle.cor.PolIIorK4	TRUE	7.7493e-13	363	267	34	0.127341	0.0936639	GO:0007186	GO:BP	G protein-coupled receptor signaling pathway	13967	3119	GO:0007165	5.97218	12.1107
Middle.cor.PolIIorK4	TRUE	1.10588e-08	82	267	14	0.0524345	0.170732	GO:0007187	GO:BP	G protein-coupled receptor signaling pathway, coupled to cyclic nucleotide second messenger	13967	3120	GO:0007186	11.1636	7.95629
Middle.cor.PolIIorK4	TRUE	0.0171093	226	267	11	0.0411985	0.0486726	GO:0000082	GO:BP	G1/S transition of mitotic cell cycle	13967	41	c("GO:0044772", "GO:0044843")	2.71429	1.76677
Middle.cor.PolIIorK4	TRUE	7.25977e-06	392	267	24	0.0898876	0.0612245	GO:0007276	GO:BP	gamete generation	13967	3202	c("GO:0019953", "GO:0048609")	3.60349	5.13908
Middle.cor.PolIIorK4	TRUE	0.0493185	1	267	1	0.00374532	1	GO:0009450	GO:BP	gamma-aminobutyric acid catabolic process	13967	3974	c("GO:0009063", "GO:0009448", "GO:0072329")	Inf	1.30699
Middle.cor.PolIIorK4	TRUE	0.0253751	7	267	2	0.00749064	0.285714	GO:0007214	GO:BP	gamma-aminobutyric acid signaling pathway	13967	3147	GO:0007186	20.7984	1.59559
Middle.cor.PolIIorK4	TRUE	0.0202126	19	267	3	0.011236	0.157895	GO:0001702	GO:BP	gastrulation with mouth forming second	13967	520	GO:0007369	9.78264	1.69438
Middle.cor.PolIIorK4	TRUE	3.41415e-05	1004	267	41	0.153558	0.0408367	GO:0048699	GO:BP	generation of neurons	13967	15216	GO:0022008	2.41772	4.46672
Middle.cor.PolIIorK4	TRUE	3.59758e-15	423	267	40	0.149813	0.0945626	GO:0006091	GO:BP	generation of precursor metabolites and energy	13967	2150	GO:0044237	6.17013	14.444
Middle.cor.PolIIorK4	TRUE	0.00476466	23	267	4	0.0149813	0.173913	GO:0048806	GO:BP	genitalia development	13967	15316	c("GO:0007548", "GO:0048513", "GO:0048608")	11.0264	2.32197
Middle.cor.PolIIorK4	TRUE	9.92795e-05	134	267	12	0.0449438	0.0895522	GO:0007281	GO:BP	germ cell development	13967	3207	c("GO:0003006", "GO:0007276", "GO:0022412", "GO:0048468")	5.27326	4.00314
Middle.cor.PolIIorK4	TRUE	0.00419005	10	267	3	0.011236	0.3	GO:0002467	GO:BP	germinal center formation	13967	1137	c("GO:0002460", "GO:0048646")	22.3638	2.37778
Middle.cor.PolIIorK4	TRUE	2.38209e-07	321	267	24	0.0898876	0.0747664	GO:0048732	GO:BP	gland development	13967	15249	GO:0048513	4.48847	6.62304
Middle.cor.PolIIorK4	TRUE	0.0228251	20	267	3	0.011236	0.15	GO:0002068	GO:BP	glandular epithelial cell development	13967	792	c("GO:0002066", "GO:0002067")	9.20723	1.64159
Middle.cor.PolIIorK4	TRUE	0.0442352	27	267	3	0.011236	0.111111	GO:0061900	GO:BP	glial cell activation	13967	18694	c("GO:0001775", "GO:0150076")	6.51942	1.35423
Middle.cor.PolIIorK4	TRUE	0.0493185	78	267	5	0.0187266	0.0641026	GO:0021782	GO:BP	glial cell development	13967	7375	c("GO:0010001", "GO:0048468")	3.58716	1.30699
Middle.cor.PolIIorK4	TRUE	0.00322795	148	267	10	0.0374532	0.0675676	GO:0010001	GO:BP	glial cell differentiation	13967	4326	c("GO:0030154", "GO:0042063")	3.85094	2.49107
Middle.cor.PolIIorK4	TRUE	0.00723932	197	267	11	0.0411985	0.0558376	GO:0042063	GO:BP	gliogenesis	13967	11600	GO:0022008	3.14408	2.1403
Middle.cor.PolIIorK4	TRUE	0.0315649	8	267	2	0.00749064	0.25	GO:0072310	GO:BP	glomerular epithelial cell development	13967	20459	c("GO:0002064", "GO:0072311")	17.3346	1.5008
Middle.cor.PolIIorK4	TRUE	0.0447697	10	267	2	0.00749064	0.2	GO:0072311	GO:BP	glomerular epithelial cell differentiation	13967	20460	c("GO:0035850", "GO:0072010")	13.0052	1.34902
Middle.cor.PolIIorK4	TRUE	0.0493185	11	267	2	0.00749064	0.181818	GO:0072010	GO:BP	glomerular epithelium development	13967	20162	c("GO:0032835", "GO:0072009")	11.5556	1.30699
Middle.cor.PolIIorK4	TRUE	0.0315649	8	267	2	0.00749064	0.25	GO:0072015	GO:BP	glomerular visceral epithelial cell development	13967	20167	c("GO:0072112", "GO:0072310")	17.3346	1.5008
Middle.cor.PolIIorK4	TRUE	0.0447697	10	267	2	0.00749064	0.2	GO:0072112	GO:BP	glomerular visceral epithelial cell differentiation	13967	20261	c("GO:0061318", "GO:0072311")	13.0052	1.34902
Middle.cor.PolIIorK4	TRUE	0.0173359	35	267	4	0.0149813	0.114286	GO:0009250	GO:BP	glucan biosynthetic process	13967	3882	c("GO:0006073", "GO:0033692")	6.7518	1.76105
Middle.cor.PolIIorK4	TRUE	0.0482006	51	267	4	0.0149813	0.0784314	GO:0009064	GO:BP	glutamine family amino acid metabolic process	13967	3702	GO:1901605	4.44851	1.31695
Middle.cor.PolIIorK4	TRUE	0.0022669	2	267	2	0.00749064	1	GO:0015793	GO:BP	glycerol transport	13967	5507	c("GO:0008643", "GO:0015791")	Inf	2.64457
Middle.cor.PolIIorK4	TRUE	0.0493185	1	267	1	0.00374532	1	GO:0031456	GO:BP	glycine betaine biosynthetic process	13967	8392	c("GO:0006578", "GO:0031455")	Inf	1.30699
Middle.cor.PolIIorK4	TRUE	0.0493185	1	267	1	0.00374532	1	GO:0019285	GO:BP	glycine betaine biosynthetic process from choline	13967	6582	c("GO:0019695", "GO:0031456")	Inf	1.30699
Middle.cor.PolIIorK4	TRUE	0.0493185	1	267	1	0.00374532	1	GO:0031455	GO:BP	glycine betaine metabolic process	13967	8391	GO:0006577	Inf	1.30699
Middle.cor.PolIIorK4	TRUE	0.0173359	35	267	4	0.0149813	0.114286	GO:0005978	GO:BP	glycogen biosynthetic process	13967	2040	c("GO:0005977", "GO:0009250")	6.7518	1.76105
Middle.cor.PolIIorK4	TRUE	0.0493185	1	267	1	0.00374532	1	GO:0060709	GO:BP	glycogen cell differentiation involved in embryonic placenta development	13967	17727	c("GO:0060706", "GO:0060712")	Inf	1.30699
Middle.cor.PolIIorK4	TRUE	0.0493185	53	267	4	0.0149813	0.0754717	GO:0005977	GO:BP	glycogen metabolic process	13967	2039	c("GO:0006073", "GO:0006112")	4.26654	1.30699
Middle.cor.PolIIorK4	TRUE	0.0368739	46	267	4	0.0149813	0.0869565	GO:0006687	GO:BP	glycosphingolipid metabolic process	13967	2689	c("GO:0006664", "GO:0006665")	4.97999	1.43328
Middle.cor.PolIIorK4	TRUE	0.021615	38	267	4	0.0149813	0.105263	GO:1901659	GO:BP	glycosyl compound biosynthetic process	13967	25089	c("GO:1901137", "GO:1901657")	6.15492	1.66524
Middle.cor.PolIIorK4	TRUE	4.01036e-05	101	267	11	0.0411985	0.108911	GO:1901657	GO:BP	glycosyl compound metabolic process	13967	25087	GO:1901135	6.54228	4.39682
Middle.cor.PolIIorK4	TRUE	0.0493185	1	267	1	0.00374532	1	GO:0055108	GO:BP	Golgi to transport vesicle transport	13967	17060	c("GO:0046907", "GO:0048193")	Inf	1.30699
Middle.cor.PolIIorK4	TRUE	1.03808e-05	146	267	14	0.0524345	0.0958904	GO:0008406	GO:BP	gonad development	13967	3644	c("GO:0045137", "GO:0048513", "GO:0048608")	5.72722	4.98377
Middle.cor.PolIIorK4	TRUE	3.91988e-10	361	267	30	0.11236	0.0831025	GO:0036230	GO:BP	granulocyte activation	13967	11026	GO:0002274	5.14875	9.40673
Middle.cor.PolIIorK4	TRUE	0.0022669	2	267	2	0.00749064	1	GO:1904700	GO:BP	granulosa cell apoptotic process	13967	27832	GO:1904019	Inf	2.64457
Middle.cor.PolIIorK4	TRUE	0.0493185	1	267	1	0.00374532	1	GO:0060014	GO:BP	granulosa cell differentiation	13967	17090	GO:0030855	Inf	1.30699
Middle.cor.PolIIorK4	TRUE	1.68303e-05	696	267	33	0.123596	0.0474138	GO:0040007	GO:BP	growth	13967	11538	GO:0008150	2.7936	4.77391
Middle.cor.PolIIorK4	TRUE	0.0228251	20	267	3	0.011236	0.15	GO:0046039	GO:BP	GTP metabolic process	13967	13950	c("GO:0009150", "GO:0009205", "GO:1901068")	9.20723	1.64159
Middle.cor.PolIIorK4	TRUE	2.74683e-11	541	267	39	0.146067	0.0720887	GO:0060322	GO:BP	head development	13967	17358	GO:0048856	4.52947	10.5612
Middle.cor.PolIIorK4	TRUE	0.000232888	124	267	11	0.0411985	0.0887097	GO:0060047	GO:BP	heart contraction	13967	17123	c("GO:0003015", "GO:0008015")	5.20206	3.63285
Middle.cor.PolIIorK4	TRUE	0.000382306	132	267	11	0.0411985	0.0833333	GO:0003015	GO:BP	heart process	13967	1619	GO:0003013	4.85539	3.41759
Middle.cor.PolIIorK4	TRUE	0.0253277	40	267	4	0.0149813	0.1	GO:0003170	GO:BP	heart valve development	13967	1769	c("GO:0007507", "GO:0048856")	5.81227	1.5964
Middle.cor.PolIIorK4	TRUE	0.0158151	34	267	4	0.0149813	0.117647	GO:0003179	GO:BP	heart valve morphogenesis	13967	1778	c("GO:0003170", "GO:0009653")	6.97682	1.80093
Middle.cor.PolIIorK4	TRUE	0.0381566	9	267	2	0.00749064	0.222222	GO:0031649	GO:BP	heat generation	13967	8480	GO:0001659	14.8619	1.41843
Middle.cor.PolIIorK4	TRUE	2.36932e-05	642	267	31	0.116105	0.0482866	GO:0048534	GO:BP	hematopoietic or lymphoid organ development	13967	15071	c("GO:0002520", "GO:0048513")	2.83467	4.62538
Middle.cor.PolIIorK4	TRUE	1.10713e-05	617	267	31	0.116105	0.0502431	GO:0030097	GO:BP	hemopoiesis	13967	7760	GO:0048534	2.96118	4.9558
Middle.cor.PolIIorK4	TRUE	0.0112829	211	267	11	0.0411985	0.0521327	GO:0007599	GO:BP	hemostasis	13967	3495	GO:0050878	2.92104	1.94758
Middle.cor.PolIIorK4	TRUE	9.71681e-05	112	267	11	0.0411985	0.0982143	GO:0061008	GO:BP	hepaticobiliary system development	13967	18021	GO:0048731	5.82535	4.01248
Middle.cor.PolIIorK4	TRUE	0.00548481	11	267	3	0.011236	0.272727	GO:0097284	GO:BP	hepatocyte apoptotic process	13967	22096	GO:1904019	19.5692	2.26084
Middle.cor.PolIIorK4	TRUE	4.92983e-05	3096	267	91	0.340824	0.0293928	GO:0018130	GO:BP	heterocycle biosynthetic process	13967	6066	c("GO:0044249", "GO:0046483")	1.85691	4.30717
Middle.cor.PolIIorK4	TRUE	0.0156574	4399	267	105	0.393258	0.0238691	GO:0046483	GO:BP	heterocycle metabolic process	13967	14371	GO:0044237	1.43454	1.80528
Middle.cor.PolIIorK4	TRUE	0.0493185	1	267	1	0.00374532	1	GO:0046458	GO:BP	hexadecanal metabolic process	13967	14349	GO:0006081	Inf	1.30699
Middle.cor.PolIIorK4	TRUE	0.0493185	1	267	1	0.00374532	1	GO:0019406	GO:BP	hexitol biosynthetic process	13967	6700	c("GO:0006059", "GO:0019401")	Inf	1.30699
Middle.cor.PolIIorK4	TRUE	0.0293838	66	267	5	0.0187266	0.0757576	GO:0019319	GO:BP	hexose biosynthetic process	13967	6615	c("GO:0019318", "GO:0046364")	4.29623	1.53189
Middle.cor.PolIIorK4	TRUE	0.0290009	182	267	9	0.0337079	0.0494505	GO:0019318	GO:BP	hexose metabolic process	13967	6614	GO:0005996	2.747	1.53759
Middle.cor.PolIIorK4	TRUE	0.0381566	9	267	2	0.00749064	0.222222	GO:0034380	GO:BP	high-density lipoprotein particle assembly	13967	9948	GO:0034377	14.8619	1.41843
Middle.cor.PolIIorK4	TRUE	0.0149949	103	267	7	0.0262172	0.0679612	GO:0030902	GO:BP	hindbrain development	13967	8108	c("GO:0007420", "GO:0048856")	3.84208	1.82406
Middle.cor.PolIIorK4	TRUE	3.30072e-07	186	267	18	0.0674157	0.0967742	GO:0048872	GO:BP	homeostasis of number of cells	13967	15380	GO:0042592	5.86309	6.48139
Middle.cor.PolIIorK4	TRUE	0.0253751	21	267	3	0.011236	0.142857	GO:0048873	GO:BP	homeostasis of number of cells within a tissue	13967	15381	c("GO:0001894", "GO:0048872")	8.69539	1.59559
Middle.cor.PolIIorK4	TRUE	2.89985e-27	1217	267	89	0.333333	0.0731306	GO:0042592	GO:BP	homeostatic process	13967	11948	GO:0065008	5.61579	26.5376
Middle.cor.PolIIorK4	TRUE	0.0160361	55	267	5	0.0187266	0.0909091	GO:0034109	GO:BP	homotypic cell-cell adhesion	13967	9746	GO:0098609	5.24541	1.7949
Middle.cor.PolIIorK4	TRUE	0.0222845	113	267	7	0.0262172	0.0619469	GO:0042445	GO:BP	hormone metabolic process	13967	11873	c("GO:0008152", "GO:0010817")	3.47706	1.652
Middle.cor.PolIIorK4	TRUE	0.000950357	174	267	12	0.0449438	0.0689655	GO:0046879	GO:BP	hormone secretion	13967	14629	c("GO:0009914", "GO:0023061")	3.96033	3.02211
Middle.cor.PolIIorK4	TRUE	0.00103168	176	267	12	0.0449438	0.0681818	GO:0009914	GO:BP	hormone transport	13967	4271	c("GO:0006810", "GO:0010817")	3.91149	2.98646
Middle.cor.PolIIorK4	TRUE	0.00777259	89	267	7	0.0262172	0.0786517	GO:0006959	GO:BP	humoral immune response	13967	2926	GO:0006955	4.50237	2.10943
Middle.cor.PolIIorK4	TRUE	0.00135887	16	267	4	0.0149813	0.25	GO:0002455	GO:BP	humoral immune response mediated by circulating immunoglobulin	13967	1125	c("GO:0006959", "GO:0016064")	17.4586	2.86682
Middle.cor.PolIIorK4	TRUE	0.0493185	1	267	1	0.00374532	1	GO:0021566	GO:BP	hypoglossal nerve development	13967	7163	GO:0021545	Inf	1.30699
Middle.cor.PolIIorK4	TRUE	0.0493185	1	267	1	0.00374532	1	GO:0021618	GO:BP	hypoglossal nerve morphogenesis	13967	7214	c("GO:0021566", "GO:0021602")	Inf	1.30699
Middle.cor.PolIIorK4	TRUE	0.0293838	66	267	5	0.0187266	0.0757576	GO:0006690	GO:BP	icosanoid metabolic process	13967	2692	c("GO:0019752", "GO:1901568")	4.29623	1.53189
Middle.cor.PolIIorK4	TRUE	0.0182461	18	267	3	0.011236	0.166667	GO:0032309	GO:BP	icosanoid secretion	13967	8737	c("GO:0046903", "GO:0071715")	10.4361	1.73883
Middle.cor.PolIIorK4	TRUE	0.0282905	22	267	3	0.011236	0.136364	GO:0071715	GO:BP	icosanoid transport	13967	19970	c("GO:0046942", "GO:1901571")	8.23752	1.54836
Middle.cor.PolIIorK4	TRUE	0.0200109	6	267	2	0.00749064	0.333333	GO:0002327	GO:BP	immature B cell differentiation	13967	997	GO:0030183	25.9914	1.69873
Middle.cor.PolIIorK4	TRUE	2.88599e-14	784	267	53	0.198502	0.067602	GO:0002252	GO:BP	immune effector process	13967	922	GO:0002376	4.42625	13.5397
Middle.cor.PolIIorK4	TRUE	7.05613e-12	1191	267	62	0.23221	0.0520571	GO:0006955	GO:BP	immune response	13967	2922	c("GO:0002376", "GO:0050896")	3.39332	11.1514
Middle.cor.PolIIorK4	TRUE	8.1044e-05	687	267	31	0.116105	0.0451237	GO:0002520	GO:BP	immune system development	13967	1189	c("GO:0002376", "GO:0048731")	2.63107	4.09128
Middle.cor.PolIIorK4	TRUE	7.72979e-15	1867	267	88	0.329588	0.0471344	GO:0002376	GO:BP	immune system process	13967	1046	GO:0008150	3.32104	14.1118
Middle.cor.PolIIorK4	TRUE	0.0264167	64	267	5	0.0187266	0.078125	GO:0016064	GO:BP	immunoglobulin mediated immune response	13967	5714	GO:0019724	4.44271	1.57812
Middle.cor.PolIIorK4	TRUE	0.000147359	9	267	4	0.0149813	0.444444	GO:0006188	GO:BP	IMP biosynthetic process	13967	2238	c("GO:0009152", "GO:0009168", "GO:0046040")	41.8896	3.83162
Middle.cor.PolIIorK4	TRUE	2.12561e-05	12	267	5	0.0187266	0.416667	GO:0046040	GO:BP	IMP metabolic process	13967	13951	c("GO:0009150", "GO:0009167")	37.5419	4.67252
Middle.cor.PolIIorK4	TRUE	0.00565021	3	267	2	0.00749064	0.666667	GO:0032264	GO:BP	IMP salvage	13967	8705	c("GO:0006188", "GO:0032261")	104.122	2.24794
Middle.cor.PolIIorK4	TRUE	0.0239774	62	267	5	0.0187266	0.0806452	GO:0098739	GO:BP	import across plasma membrane	13967	22417	GO:0055085	4.5996	1.6202
Middle.cor.PolIIorK4	TRUE	0.0462666	105	267	6	0.0224719	0.0571429	GO:0098657	GO:BP	import into cell	13967	22362	GO:0006810	3.1805	1.33473
Middle.cor.PolIIorK4	TRUE	0.00511776	310	267	15	0.0561798	0.0483871	GO:0001701	GO:BP	in utero embryonic development	13967	519	GO:0043009	2.72425	2.29092
Middle.cor.PolIIorK4	TRUE	5.85147e-08	398	267	28	0.104869	0.0703518	GO:0006954	GO:BP	inflammatory response	13967	2921	GO:0006952	4.25091	7.23274
Middle.cor.PolIIorK4	TRUE	0.0447697	10	267	2	0.00749064	0.2	GO:0090594	GO:BP	inflammatory response to wounding	13967	21854	c("GO:0006954", "GO:0009611")	13.0052	1.34902
Middle.cor.PolIIorK4	TRUE	0.0315649	8	267	2	0.00749064	0.25	GO:0097340	GO:BP	inhibition of cysteine-type endopeptidase activity	13967	22145	c("GO:0097341", "GO:2000117")	17.3346	1.5008
Middle.cor.PolIIorK4	TRUE	0.0146764	5	267	2	0.00749064	0.4	GO:1990001	GO:BP	inhibition of cysteine-type endopeptidase activity involved in apoptotic process	13967	29006	c("GO:0043154", "GO:0097340")	34.6542	1.83338
Middle.cor.PolIIorK4	TRUE	0.0200109	6	267	2	0.00749064	0.333333	GO:0060080	GO:BP	inhibitory postsynaptic potential	13967	17152	c("GO:0060078", "GO:0099565")	25.9914	1.69873
Middle.cor.PolIIorK4	TRUE	0.0040492	505	267	21	0.0786517	0.0415842	GO:0045087	GO:BP	innate immune response	13967	13265	c("GO:0006955", "GO:0098542")	2.34805	2.39263
Middle.cor.PolIIorK4	TRUE	0.00665766	111	267	8	0.0299625	0.0720721	GO:0048839	GO:BP	inner ear development	13967	15348	c("GO:0043583", "GO:0048856")	4.10607	2.17668
Middle.cor.PolIIorK4	TRUE	0.0437217	49	267	4	0.0149813	0.0816327	GO:0042472	GO:BP	inner ear morphogenesis	13967	11895	c("GO:0042471", "GO:0048598", "GO:0048839")	4.64733	1.3593
Middle.cor.PolIIorK4	TRUE	6.45556e-08	52	267	11	0.0411985	0.211538	GO:0007007	GO:BP	inner mitochondrial membrane organization	13967	2964	GO:0007006	14.4123	7.19007
Middle.cor.PolIIorK4	TRUE	1.73417e-14	401	267	38	0.142322	0.0947631	GO:0098662	GO:BP	inorganic cation transmembrane transport	13967	22367	c("GO:0098655", "GO:0098660")	6.13971	13.7609
Middle.cor.PolIIorK4	TRUE	5.01731e-14	393	267	37	0.138577	0.0941476	GO:0098771	GO:BP	inorganic ion homeostasis	13967	22440	GO:0050801	6.07236	13.2995
Middle.cor.PolIIorK4	TRUE	2.03807e-13	435	267	38	0.142322	0.0873563	GO:0098660	GO:BP	inorganic ion transmembrane transport	13967	22365	GO:0034220	5.59951	12.6908
Middle.cor.PolIIorK4	TRUE	6.68065e-05	107	267	11	0.0411985	0.102804	GO:0008286	GO:BP	insulin receptor signaling pathway	13967	3605	c("GO:0007169", "GO:0032869")	6.13087	4.17518
Middle.cor.PolIIorK4	TRUE	0.000281552	127	267	11	0.0411985	0.0866142	GO:0030073	GO:BP	insulin secretion	13967	7757	c("GO:0009306", "GO:0030072")	5.06665	3.55044
Middle.cor.PolIIorK4	TRUE	0.0228251	20	267	3	0.011236	0.15	GO:0140467	GO:BP	integrated stress response signaling	13967	23372	GO:0033554	9.20723	1.64159
Middle.cor.PolIIorK4	TRUE	0.0146764	5	267	2	0.00749064	0.4	GO:0050720	GO:BP	interleukin-1 beta biosynthetic process	13967	15515	c("GO:0032611", "GO:0042222")	34.6542	1.83338
Middle.cor.PolIIorK4	TRUE	0.0135343	52	267	5	0.0187266	0.0961538	GO:0032611	GO:BP	interleukin-1 beta production	13967	8924	GO:0032612	5.5824	1.86856
Middle.cor.PolIIorK4	TRUE	0.0146764	5	267	2	0.00749064	0.4	GO:0042222	GO:BP	interleukin-1 biosynthetic process	13967	11718	c("GO:0032612", "GO:0042089", "GO:1901566")	34.6542	1.83338
Middle.cor.PolIIorK4	TRUE	0.00109272	61	267	7	0.0262172	0.114754	GO:0032612	GO:BP	interleukin-1 production	13967	8925	GO:0001816	6.8497	2.96149
Middle.cor.PolIIorK4	TRUE	0.0200109	6	267	2	0.00749064	0.333333	GO:0035655	GO:BP	interleukin-18-mediated signaling pathway	13967	10607	c("GO:0019221", "GO:0071351")	25.9914	1.69873
Middle.cor.PolIIorK4	TRUE	0.0387247	47	267	4	0.0149813	0.0851064	GO:0032637	GO:BP	interleukin-8 production	13967	8950	GO:0001816	4.86374	1.41201
Middle.cor.PolIIorK4	TRUE	0.0493185	1	267	1	0.00374532	1	GO:0048389	GO:BP	intermediate mesoderm development	13967	14977	GO:0007498	Inf	1.30699
Middle.cor.PolIIorK4	TRUE	0.0493185	1	267	1	0.00374532	1	GO:0048391	GO:BP	intermediate mesoderm formation	13967	14979	c("GO:0001707", "GO:0048390")	Inf	1.30699
Middle.cor.PolIIorK4	TRUE	0.0493185	1	267	1	0.00374532	1	GO:0048390	GO:BP	intermediate mesoderm morphogenesis	13967	14978	c("GO:0048332", "GO:0048389")	Inf	1.30699
Middle.cor.PolIIorK4	TRUE	0.0493185	1	267	1	0.00374532	1	GO:0048392	GO:BP	intermediate mesodermal cell differentiation	13967	14980	c("GO:0048333", "GO:0048391")	Inf	1.30699
Middle.cor.PolIIorK4	TRUE	4.40725e-06	1430	267	55	0.205993	0.0384615	GO:0044419	GO:BP	interspecies interaction between organisms	13967	12913	GO:0008150	2.34374	5.35583
Middle.cor.PolIIorK4	TRUE	0.0253751	21	267	3	0.011236	0.142857	GO:0032367	GO:BP	intracellular cholesterol transport	13967	8780	c("GO:0030301", "GO:0032366")	8.69539	1.59559
Middle.cor.PolIIorK4	TRUE	0.0033076	36	267	5	0.0187266	0.138889	GO:0032365	GO:BP	intracellular lipid transport	13967	8778	c("GO:0006869", "GO:0046907")	8.4713	2.48049
Middle.cor.PolIIorK4	TRUE	1.14839e-05	41	267	8	0.0299625	0.195122	GO:0051452	GO:BP	intracellular pH reduction	13967	16100	c("GO:0045851", "GO:0051453")	12.8705	4.93991
Middle.cor.PolIIorK4	TRUE	0.0427803	1030	267	30	0.11236	0.0291262	GO:0006886	GO:BP	intracellular protein transport	13967	2863	c("GO:0015031", "GO:0034613", "GO:0046907")	1.61992	1.36876
Middle.cor.PolIIorK4	TRUE	0.0165713	225	267	11	0.0411985	0.0488889	GO:0030522	GO:BP	intracellular receptor signaling pathway	13967	7952	GO:0007165	2.72718	1.78064
Middle.cor.PolIIorK4	TRUE	4.47449e-08	1985	267	75	0.280899	0.0377834	GO:0035556	GO:BP	intracellular signal transduction	13967	10541	GO:0007165	2.43116	7.34926
Middle.cor.PolIIorK4	TRUE	0.0253751	21	267	3	0.011236	0.142857	GO:0032366	GO:BP	intracellular sterol transport	13967	8779	c("GO:0015918", "GO:0032365")	8.69539	1.59559
Middle.cor.PolIIorK4	TRUE	3.4405e-06	1533	267	58	0.217228	0.0378343	GO:0046907	GO:BP	intracellular transport	13967	14653	c("GO:0006810", "GO:0051641", "GO:0051649")	2.3183	5.46338
Middle.cor.PolIIorK4	TRUE	6.82628e-05	250	267	17	0.0636704	0.068	GO:0097193	GO:BP	intrinsic apoptotic signaling pathway	13967	22049	c("GO:0035556", "GO:0097190")	3.95815	4.16582
Middle.cor.PolIIorK4	TRUE	0.00842063	67	267	6	0.0224719	0.0895522	GO:0072332	GO:BP	intrinsic apoptotic signaling pathway by p53 class mediator	13967	20477	c("GO:0072331", "GO:0097193")	5.17525	2.07466
Middle.cor.PolIIorK4	TRUE	9.98147e-05	92	267	10	0.0374532	0.108696	GO:0008630	GO:BP	intrinsic apoptotic signaling pathway in response to DNA damage	13967	3676	c("GO:0006974", "GO:0097193")	6.50617	4.00081
Middle.cor.PolIIorK4	TRUE	0.000455822	52	267	7	0.0262172	0.134615	GO:0070059	GO:BP	intrinsic apoptotic signaling pathway in response to endoplasmic reticulum stress	13967	18888	c("GO:0034976", "GO:0097193")	8.22481	3.3412
Middle.cor.PolIIorK4	TRUE	0.0200109	6	267	2	0.00749064	0.333333	GO:0008627	GO:BP	intrinsic apoptotic signaling pathway in response to osmotic stress	13967	3674	c("GO:0071470", "GO:0097193")	25.9914	1.69873
Middle.cor.PolIIorK4	TRUE	0.0493185	1	267	1	0.00374532	1	GO:1990127	GO:BP	intrinsic apoptotic signaling pathway in response to osmotic stress by p53 class mediator	13967	29053	c("GO:0008627", "GO:0072332")	Inf	1.30699
Middle.cor.PolIIorK4	TRUE	6.09044e-15	430	267	40	0.149813	0.0930233	GO:0050801	GO:BP	ion homeostasis	13967	15577	GO:0048878	6.05626	14.2154
Middle.cor.PolIIorK4	TRUE	5.43663e-14	610	267	46	0.172285	0.0754098	GO:0034220	GO:BP	ion transmembrane transport	13967	9843	c("GO:0006811", "GO:0055085")	4.88264	13.2647
Middle.cor.PolIIorK4	TRUE	4.58623e-19	899	267	65	0.243446	0.0723026	GO:0006811	GO:BP	ion transport	13967	2801	GO:0006810	5.00058	18.3385
Middle.cor.PolIIorK4	TRUE	0.0239774	62	267	5	0.0187266	0.0806452	GO:0036498	GO:BP	IRE1-mediated unfolded protein response	13967	11181	GO:0030968	4.5996	1.6202
Middle.cor.PolIIorK4	TRUE	0.0214596	60	267	5	0.0187266	0.0833333	GO:0055072	GO:BP	iron ion homeostasis	13967	17036	GO:0055076	4.76799	1.66838
Middle.cor.PolIIorK4	TRUE	1.02343e-08	55	267	12	0.0449438	0.218182	GO:0006826	GO:BP	iron ion transport	13967	2813	GO:0000041	15.0455	7.98994
Middle.cor.PolIIorK4	TRUE	0.0022669	2	267	2	0.00749064	1	GO:0006550	GO:BP	isoleucine catabolic process	13967	2557	c("GO:0006549", "GO:0009083", "GO:1901606")	Inf	2.64457
Middle.cor.PolIIorK4	TRUE	0.0022669	2	267	2	0.00749064	1	GO:0006549	GO:BP	isoleucine metabolic process	13967	2556	c("GO:0009081", "GO:1901605")	Inf	2.64457
Middle.cor.PolIIorK4	TRUE	0.000944686	79	267	8	0.0299625	0.101266	GO:0006720	GO:BP	isoprenoid metabolic process	13967	2722	GO:0044255	5.9699	3.02471
Middle.cor.PolIIorK4	TRUE	0.00340092	205	267	12	0.0449438	0.0585366	GO:0001822	GO:BP	kidney development	13967	606	c("GO:0048513", "GO:0072001")	3.31675	2.4684
Middle.cor.PolIIorK4	TRUE	0.0337684	96	267	6	0.0224719	0.0625	GO:0072073	GO:BP	kidney epithelium development	13967	20223	c("GO:0001822", "GO:0060429")	3.50081	1.47149
Middle.cor.PolIIorK4	TRUE	0.021615	38	267	4	0.0149813	0.105263	GO:0007595	GO:BP	lactation	13967	3491	c("GO:0007589", "GO:0030879")	6.15492	1.66524
Middle.cor.PolIIorK4	TRUE	0.0493185	1	267	1	0.00374532	1	GO:0048370	GO:BP	lateral mesoderm formation	13967	14958	c("GO:0001707", "GO:0048369")	Inf	1.30699
Middle.cor.PolIIorK4	TRUE	0.0493185	1	267	1	0.00374532	1	GO:0048369	GO:BP	lateral mesoderm morphogenesis	13967	14957	c("GO:0048332", "GO:0048368", "GO:0072132")	Inf	1.30699
Middle.cor.PolIIorK4	TRUE	0.0493185	1	267	1	0.00374532	1	GO:0048371	GO:BP	lateral mesodermal cell differentiation	13967	14959	c("GO:0048333", "GO:0048370")	Inf	1.30699
Middle.cor.PolIIorK4	TRUE	0.0493185	1	267	1	0.00374532	1	GO:0048372	GO:BP	lateral mesodermal cell fate commitment	13967	14960	c("GO:0001710", "GO:0048371")	Inf	1.30699
Middle.cor.PolIIorK4	TRUE	0.0493185	1	267	1	0.00374532	1	GO:0048377	GO:BP	lateral mesodermal cell fate specification	13967	14965	c("GO:0007501", "GO:0048372")	Inf	1.30699
Middle.cor.PolIIorK4	TRUE	0.0381566	9	267	2	0.00749064	0.222222	GO:0060601	GO:BP	lateral sprouting from an epithelium	13967	17622	c("GO:0002009", "GO:0061138")	14.8619	1.41843
Middle.cor.PolIIorK4	TRUE	0.0493185	1	267	1	0.00374532	1	GO:0060599	GO:BP	lateral sprouting involved in mammary gland duct morphogenesis	13967	17620	c("GO:0060444", "GO:0060601")	Inf	1.30699
Middle.cor.PolIIorK4	TRUE	0.0228989	143	267	8	0.0299625	0.0559441	GO:0007611	GO:BP	learning or memory	13967	3506	c("GO:0007610", "GO:0050890")	3.1256	1.64018
Middle.cor.PolIIorK4	TRUE	0.0315649	8	267	2	0.00749064	0.25	GO:0033210	GO:BP	leptin-mediated signaling pathway	13967	9365	c("GO:0019221", "GO:0044320")	17.3346	1.5008
Middle.cor.PolIIorK4	TRUE	0.0253751	7	267	2	0.00749064	0.285714	GO:0006551	GO:BP	leucine metabolic process	13967	2558	c("GO:0009081", "GO:1901605")	20.7984	1.59559
Middle.cor.PolIIorK4	TRUE	6.88556e-13	794	267	51	0.191011	0.0642317	GO:0045321	GO:BP	leukocyte activation	13967	13365	c("GO:0001775", "GO:0002376")	4.14797	12.1621
Middle.cor.PolIIorK4	TRUE	3.6179e-12	480	267	38	0.142322	0.0791667	GO:0002366	GO:BP	leukocyte activation involved in immune response	13967	1036	c("GO:0002263", "GO:0045321")	5.01301	11.4415
Middle.cor.PolIIorK4	TRUE	0.0228251	20	267	3	0.011236	0.15	GO:0002269	GO:BP	leukocyte activation involved in inflammatory response	13967	939	c("GO:0006954", "GO:0045321")	9.20723	1.64159
Middle.cor.PolIIorK4	TRUE	8.11065e-05	71	267	9	0.0337079	0.126761	GO:0071887	GO:BP	leukocyte apoptotic process	13967	20068	GO:0006915	7.72592	4.09094
Middle.cor.PolIIorK4	TRUE	0.00395705	209	267	12	0.0449438	0.0574163	GO:0007159	GO:BP	leukocyte cell-cell adhesion	13967	3094	GO:0098609	3.24846	2.40263
Middle.cor.PolIIorK4	TRUE	4.96368e-11	377	267	32	0.11985	0.0848806	GO:0043299	GO:BP	leukocyte degranulation	13967	12351	c("GO:0002252", "GO:0045055", "GO:0051649")	5.30834	10.3042
Middle.cor.PolIIorK4	TRUE	3.0406e-06	318	267	22	0.082397	0.0691824	GO:0002521	GO:BP	leukocyte differentiation	13967	1190	c("GO:0030097", "GO:0030154")	4.09523	5.51704
Middle.cor.PolIIorK4	TRUE	9.09298e-05	55	267	8	0.0299625	0.145455	GO:0001776	GO:BP	leukocyte homeostasis	13967	568	c("GO:0002376", "GO:0048872")	9.031	4.04129
Middle.cor.PolIIorK4	TRUE	0.0172124	56	267	5	0.0187266	0.0892857	GO:0001909	GO:BP	leukocyte mediated cytotoxicity	13967	657	c("GO:0001906", "GO:0002443")	5.14245	1.76416
Middle.cor.PolIIorK4	TRUE	6.72595e-12	516	267	39	0.146067	0.0755814	GO:0002443	GO:BP	leukocyte mediated immunity	13967	1113	GO:0002252	4.77548	11.1722
Middle.cor.PolIIorK4	TRUE	8.75345e-06	236	267	18	0.0674157	0.0762712	GO:0050900	GO:BP	leukocyte migration	13967	15660	c("GO:0002376", "GO:0016477")	4.50156	5.05782
Middle.cor.PolIIorK4	TRUE	0.000476984	160	267	12	0.0449438	0.075	GO:0070661	GO:BP	leukocyte proliferation	13967	19262	GO:0008283	4.33925	3.3215
Middle.cor.PolIIorK4	TRUE	0.0493185	1	267	1	0.00374532	1	GO:1901753	GO:BP	leukotriene A4 biosynthetic process	13967	25171	c("GO:0006636", "GO:0018130", "GO:0019370", "GO:0031408", "GO:0042759", "GO:1901362", "GO:1901503", "GO:1901751")	Inf	1.30699
Middle.cor.PolIIorK4	TRUE	0.0493185	1	267	1	0.00374532	1	GO:1901751	GO:BP	leukotriene A4 metabolic process	13967	25169	c("GO:0001676", "GO:0006691", "GO:0031407", "GO:0033559", "GO:0097176")	Inf	1.30699
Middle.cor.PolIIorK4	TRUE	0.0253751	7	267	2	0.00749064	0.285714	GO:0033327	GO:BP	Leydig cell differentiation	13967	9431	c("GO:0003006", "GO:0008584", "GO:0030154")	20.7984	1.59559
Middle.cor.PolIIorK4	TRUE	0.0406287	131	267	7	0.0262172	0.0534351	GO:0060173	GO:BP	limb development	13967	17230	GO:0048736	2.96849	1.39117
Middle.cor.PolIIorK4	TRUE	0.0200109	110	267	7	0.0262172	0.0636364	GO:0035108	GO:BP	limb morphogenesis	13967	10211	c("GO:0035107", "GO:0060173")	3.57885	1.69873
Middle.cor.PolIIorK4	TRUE	0.010754	71	267	6	0.0224719	0.084507	GO:0021761	GO:BP	limbic system development	13967	7354	c("GO:0030900", "GO:0048731")	4.85546	1.96843
Middle.cor.PolIIorK4	TRUE	0.00777259	501	267	20	0.0749064	0.0399202	GO:0008610	GO:BP	lipid biosynthetic process	13967	3664	c("GO:0006629", "GO:1901576")	2.24165	2.10943
Middle.cor.PolIIorK4	TRUE	5.57666e-05	220	267	16	0.0599251	0.0727273	GO:0016042	GO:BP	lipid catabolic process	13967	5694	c("GO:0006629", "GO:1901575")	4.24687	4.25363
Middle.cor.PolIIorK4	TRUE	0.000747934	251	267	15	0.0561798	0.059761	GO:0010876	GO:BP	lipid localization	13967	5039	GO:0033036	3.42005	3.12614
Middle.cor.PolIIorK4	TRUE	1.14695e-07	959	267	46	0.172285	0.0479666	GO:0006629	GO:BP	lipid metabolic process	13967	2635	c("GO:0044238", "GO:0071704")	2.93716	6.94046
Middle.cor.PolIIorK4	TRUE	6.78941e-06	184	267	16	0.0599251	0.0869565	GO:0030258	GO:BP	lipid modification	13967	7838	GO:0044255	5.17009	5.16817
Middle.cor.PolIIorK4	TRUE	2.16013e-09	86	267	15	0.0561798	0.174419	GO:0034440	GO:BP	lipid oxidation	13967	9990	c("GO:0030258", "GO:0055114")	11.501	8.66552
Middle.cor.PolIIorK4	TRUE	0.0493185	30	267	3	0.011236	0.1	GO:0034204	GO:BP	lipid translocation	13967	9832	c("GO:0006869", "GO:0097035")	5.79404	1.30699
Middle.cor.PolIIorK4	TRUE	0.000695623	221	267	14	0.0524345	0.0633484	GO:0006869	GO:BP	lipid transport	13967	2849	c("GO:0010876", "GO:0071702")	3.63291	3.15763
Middle.cor.PolIIorK4	TRUE	0.0493185	1	267	1	0.00374532	1	GO:0009104	GO:BP	lipopolysaccharide catabolic process	13967	3741	c("GO:0008653", "GO:0044242", "GO:0044247", "GO:1901136")	Inf	1.30699
Middle.cor.PolIIorK4	TRUE	0.0493185	1	267	1	0.00374532	1	GO:0008653	GO:BP	lipopolysaccharide metabolic process	13967	3686	c("GO:0044255", "GO:0044264", "GO:1903509")	Inf	1.30699
Middle.cor.PolIIorK4	TRUE	8.30104e-05	110	267	11	0.0411985	0.1	GO:0001889	GO:BP	liver development	13967	643	c("GO:0048732", "GO:0061008")	5.94385	4.08087
Middle.cor.PolIIorK4	TRUE	3.3373e-26	4473	267	174	0.651685	0.0389001	GO:0051179	GO:BP	localization	13967	15898	GO:0008150	4.13402	25.4766
Middle.cor.PolIIorK4	TRUE	3.83691e-12	1046	267	58	0.217228	0.0554493	GO:0051674	GO:BP	localization of cell	13967	16280	c("GO:0009987", "GO:0051179")	3.59755	11.416
Middle.cor.PolIIorK4	TRUE	5.03374e-12	1149	267	61	0.228464	0.0530896	GO:0040011	GO:BP	locomotion	13967	11542	GO:0008150	3.45873	11.2981
Middle.cor.PolIIorK4	TRUE	0.0421008	102	267	6	0.0224719	0.0588235	GO:0007626	GO:BP	locomotory behavior	13967	3521	GO:0007610	3.2806	1.37571
Middle.cor.PolIIorK4	TRUE	0.0146764	5	267	2	0.00749064	0.4	GO:0015911	GO:BP	long-chain fatty acid import across plasma membrane	13967	5617	c("GO:0044539", "GO:0098739", "GO:1902001")	34.6542	1.83338
Middle.cor.PolIIorK4	TRUE	0.0386276	72	267	5	0.0187266	0.0694444	GO:0001676	GO:BP	long-chain fatty acid metabolic process	13967	506	GO:0006631	3.91037	1.4131
Middle.cor.PolIIorK4	TRUE	9.66295e-06	40	267	8	0.0299625	0.2	GO:0015909	GO:BP	long-chain fatty acid transport	13967	5615	GO:0015908	13.2833	5.01489
Middle.cor.PolIIorK4	TRUE	0.0387247	47	267	4	0.0149813	0.0851064	GO:0060291	GO:BP	long-term synaptic potentiation	13967	17329	c("GO:0048167", "GO:0050806")	4.86374	1.41201
Middle.cor.PolIIorK4	TRUE	0.0406287	26	267	3	0.011236	0.115385	GO:0034383	GO:BP	low-density lipoprotein particle clearance	13967	9951	GO:0034381	6.80326	1.39117
Middle.cor.PolIIorK4	TRUE	0.000633093	13	267	4	0.0149813	0.307692	GO:0032802	GO:BP	low-density lipoprotein particle receptor catabolic process	13967	9104	c("GO:0032799", "GO:0032801", "GO:0044257")	23.2706	3.19853
Middle.cor.PolIIorK4	TRUE	0.00246987	19	267	4	0.0149813	0.210526	GO:0032799	GO:BP	low-density lipoprotein receptor particle metabolic process	13967	9101	GO:0043112	13.9696	2.60733
Middle.cor.PolIIorK4	TRUE	5.17154e-05	414	267	23	0.0861423	0.0555556	GO:0046649	GO:BP	lymphocyte activation	13967	14476	GO:0045321	3.23167	4.28638
Middle.cor.PolIIorK4	TRUE	0.00635166	110	267	8	0.0299625	0.0727273	GO:0002285	GO:BP	lymphocyte activation involved in immune response	13967	955	c("GO:0002366", "GO:0046649")	4.14662	2.19711
Middle.cor.PolIIorK4	TRUE	0.000285848	48	267	7	0.0262172	0.145833	GO:0070227	GO:BP	lymphocyte apoptotic process	13967	18996	GO:0071887	9.02745	3.54386
Middle.cor.PolIIorK4	TRUE	3.43567e-05	211	267	16	0.0599251	0.0758294	GO:0030098	GO:BP	lymphocyte differentiation	13967	7761	c("GO:0002521", "GO:0046649")	4.44553	4.46399
Middle.cor.PolIIorK4	TRUE	0.000681453	39	267	6	0.0224719	0.153846	GO:0002260	GO:BP	lymphocyte homeostasis	13967	930	GO:0001776	9.58389	3.16656
Middle.cor.PolIIorK4	TRUE	0.000838939	146	267	11	0.0411985	0.0753425	GO:0002449	GO:BP	lymphocyte mediated immunity	13967	1119	GO:0002443	4.34777	3.07627
Middle.cor.PolIIorK4	TRUE	0.00102827	150	267	11	0.0411985	0.0733333	GO:0046651	GO:BP	lymphocyte proliferation	13967	14477	c("GO:0032943", "GO:0046649")	4.22146	2.98789
Middle.cor.PolIIorK4	TRUE	0.0110057	96	267	7	0.0262172	0.0729167	GO:0007041	GO:BP	lysosomal transport	13967	2992	GO:0007034	4.1462	1.95838
Middle.cor.PolIIorK4	TRUE	0.0421019	266	267	11	0.0411985	0.0413534	GO:0016236	GO:BP	macroautophagy	13967	5803	GO:0006914	2.28186	1.3757
Middle.cor.PolIIorK4	TRUE	1.06436e-10	2462	267	94	0.35206	0.0381803	GO:0033036	GO:BP	macromolecule localization	13967	9271	GO:0051179	2.62245	9.97291
Middle.cor.PolIIorK4	TRUE	0.0128763	3297	267	83	0.310861	0.0251744	GO:0043412	GO:BP	macromolecule modification	13967	12424	GO:0043170	1.48542	1.89021
Middle.cor.PolIIorK4	TRUE	0.0442352	27	267	3	0.011236	0.111111	GO:0030225	GO:BP	macrophage differentiation	13967	7824	GO:0002573	6.51942	1.35423
Middle.cor.PolIIorK4	TRUE	0.00271371	228	267	13	0.0486891	0.0570175	GO:0051235	GO:BP	maintenance of location	13967	15943	c("GO:0051179", "GO:0065008")	3.23295	2.56644
Middle.cor.PolIIorK4	TRUE	0.00406069	153	267	10	0.0374532	0.0653595	GO:0051651	GO:BP	maintenance of location in cell	13967	16260	c("GO:0009987", "GO:0051235", "GO:0051641")	3.71511	2.3914
Middle.cor.PolIIorK4	TRUE	0.00460728	39	267	5	0.0187266	0.128205	GO:0072595	GO:BP	maintenance of protein localization in organelle	13967	20658	c("GO:0032507", "GO:0033365")	7.72316	2.33656
Middle.cor.PolIIorK4	TRUE	0.0155894	78	267	6	0.0224719	0.0769231	GO:0045185	GO:BP	maintenance of protein location	13967	13310	c("GO:0008104", "GO:0051235")	4.38145	1.80717
Middle.cor.PolIIorK4	TRUE	0.0029599	53	267	6	0.0224719	0.113208	GO:0032507	GO:BP	maintenance of protein location in cell	13967	8876	c("GO:0034613", "GO:0045185", "GO:0051651")	6.72336	2.52872
Middle.cor.PolIIorK4	TRUE	0.00476466	23	267	4	0.0149813	0.173913	GO:0051457	GO:BP	maintenance of protein location in nucleus	13967	16105	c("GO:0034504", "GO:0072595")	11.0264	2.32197
Middle.cor.PolIIorK4	TRUE	0.0493185	1	267	1	0.00374532	1	GO:0085018	GO:BP	maintenance of symbiont-containing vacuole by host	13967	21287	GO:0051851	Inf	1.30699
Middle.cor.PolIIorK4	TRUE	0.0493185	1	267	1	0.00374532	1	GO:0090598	GO:BP	male anatomical structure morphogenesis	13967	21857	c("GO:0003006", "GO:0009653", "GO:0046661")	Inf	1.30699
Middle.cor.PolIIorK4	TRUE	0.000498789	298	267	17	0.0636704	0.057047	GO:0048232	GO:BP	male gamete generation	13967	14844	GO:0007276	3.27051	3.30208
Middle.cor.PolIIorK4	TRUE	0.0493185	1	267	1	0.00374532	1	GO:0048808	GO:BP	male genitalia morphogenesis	13967	15318	c("GO:0030539", "GO:0035112", "GO:0090598")	Inf	1.30699
Middle.cor.PolIIorK4	TRUE	0.00246987	93	267	8	0.0299625	0.0860215	GO:0008584	GO:BP	male gonad development	13967	3653	c("GO:0008406", "GO:0046546")	4.9818	2.60733
Middle.cor.PolIIorK4	TRUE	0.00125454	105	267	9	0.0337079	0.0857143	GO:0046661	GO:BP	male sex differentiation	13967	14484	c("GO:0007275", "GO:0007548")	4.97759	2.90151
Middle.cor.PolIIorK4	TRUE	0.0493185	1	267	1	0.00374532	1	GO:0019102	GO:BP	male somatic sex determination	13967	6513	c("GO:0018993", "GO:0030238")	Inf	1.30699
Middle.cor.PolIIorK4	TRUE	0.000305389	106	267	10	0.0374532	0.0943396	GO:0030879	GO:BP	mammary gland development	13967	8099	GO:0048732	5.55203	3.51515
Middle.cor.PolIIorK4	TRUE	0.0172124	56	267	5	0.0187266	0.0892857	GO:0061180	GO:BP	mammary gland epithelium development	13967	18178	c("GO:0030879", "GO:0060429")	5.14245	1.76416
Middle.cor.PolIIorK4	TRUE	0.00997479	48	267	5	0.0187266	0.104167	GO:0060135	GO:BP	maternal process involved in female pregnancy	13967	17194	c("GO:0007565", "GO:0048609")	6.10261	2.0011
Middle.cor.PolIIorK4	TRUE	0.0029599	20	267	4	0.0149813	0.2	GO:0007618	GO:BP	mating	13967	3513	c("GO:0019953", "GO:0044703")	13.0965	2.52872
Middle.cor.PolIIorK4	TRUE	0.0493185	1	267	1	0.00374532	1	GO:0051793	GO:BP	medium-chain fatty acid catabolic process	13967	16348	c("GO:0009062", "GO:0051791")	Inf	1.30699
Middle.cor.PolIIorK4	TRUE	0.0282905	22	267	3	0.011236	0.136364	GO:0032400	GO:BP	melanosome localization	13967	8803	GO:0051875	8.23752	1.54836
Middle.cor.PolIIorK4	TRUE	0.000527924	37	267	6	0.0224719	0.162162	GO:0051899	GO:BP	membrane depolarization	13967	16422	GO:0042391	10.2066	3.27743
Middle.cor.PolIIorK4	TRUE	0.00724719	44	267	5	0.0187266	0.113636	GO:0010324	GO:BP	membrane invagination	13967	4582	GO:0061024	6.73022	2.13983
Middle.cor.PolIIorK4	TRUE	2.8029e-14	649	267	48	0.179775	0.0739599	GO:0061024	GO:BP	membrane organization	13967	18030	GO:0016043	4.81168	13.5524
Middle.cor.PolIIorK4	TRUE	0.0172124	56	267	5	0.0187266	0.0892857	GO:0014031	GO:BP	mesenchymal cell development	13967	5190	c("GO:0048468", "GO:0048762")	5.14245	1.76416
Middle.cor.PolIIorK4	TRUE	0.0454569	76	267	5	0.0187266	0.0657895	GO:0007498	GO:BP	mesoderm development	13967	3400	GO:0009888	3.6893	1.3424
Middle.cor.PolIIorK4	TRUE	0.0493185	1	267	1	0.00374532	1	GO:0048338	GO:BP	mesoderm structural organization	13967	14928	c("GO:0048332", "GO:0048532")	Inf	1.30699
Middle.cor.PolIIorK4	TRUE	0.0315649	8	267	2	0.00749064	0.25	GO:0001710	GO:BP	mesodermal cell fate commitment	13967	528	c("GO:0048333", "GO:0060795")	17.3346	1.5008
Middle.cor.PolIIorK4	TRUE	1.25703e-17	8196	267	225	0.842697	0.0274524	GO:0008152	GO:BP	metabolic process	13967	3566	GO:0008150	3.91585	16.9007
Middle.cor.PolIIorK4	TRUE	0.0493185	1	267	1	0.00374532	1	GO:0052419	GO:BP	metabolism by host of substance in symbiont	13967	16813	c("GO:0051851", "GO:0052214")	Inf	1.30699
Middle.cor.PolIIorK4	TRUE	0.0493185	1	267	1	0.00374532	1	GO:0052416	GO:BP	metabolism by host of symbiont macromolecule	13967	16810	c("GO:0052229", "GO:0052419")	Inf	1.30699
Middle.cor.PolIIorK4	TRUE	0.0493185	1	267	1	0.00374532	1	GO:0052417	GO:BP	metabolism by host of symbiont protein	13967	16811	c("GO:0052416", "GO:0052418")	Inf	1.30699
Middle.cor.PolIIorK4	TRUE	0.0493185	1	267	1	0.00374532	1	GO:0052418	GO:BP	metabolism by organism of protein in other organism involved in symbiotic interaction	13967	16812	c("GO:0019538", "GO:0052229")	Inf	1.30699
Middle.cor.PolIIorK4	TRUE	0.0493185	1	267	1	0.00374532	1	GO:0052229	GO:BP	metabolism of macromolecule in other organism involved in symbiotic interaction	13967	16700	c("GO:0043170", "GO:0052214")	Inf	1.30699
Middle.cor.PolIIorK4	TRUE	0.0493185	1	267	1	0.00374532	1	GO:0052214	GO:BP	metabolism of substance in other organism involved in symbiotic interaction	13967	16685	c("GO:0044033", "GO:0044419")	Inf	1.30699
Middle.cor.PolIIorK4	TRUE	1.82241e-11	340	267	31	0.116105	0.0911765	GO:0055065	GO:BP	metal ion homeostasis	13967	17029	c("GO:0055080", "GO:0098771")	5.73253	10.7394
Middle.cor.PolIIorK4	TRUE	3.30341e-12	454	267	37	0.138577	0.0814978	GO:0030001	GO:BP	metal ion transport	13967	7725	GO:0006812	5.16024	11.481
Middle.cor.PolIIorK4	TRUE	0.0253751	7	267	2	0.00749064	0.285714	GO:0072205	GO:BP	metanephric collecting duct development	13967	20354	c("GO:0001656", "GO:0072044")	20.7984	1.59559
Middle.cor.PolIIorK4	TRUE	0.0493185	1	267	1	0.00374532	1	GO:0072229	GO:BP	metanephric proximal convoluted tubule development	13967	20378	c("GO:0072019", "GO:0072234", "GO:0072237")	Inf	1.30699
Middle.cor.PolIIorK4	TRUE	0.00430877	79	267	7	0.0262172	0.0886076	GO:0022037	GO:BP	metencephalon development	13967	7629	c("GO:0030902", "GO:0048856")	5.13101	2.36565
Middle.cor.PolIIorK4	TRUE	0.0228251	20	267	3	0.011236	0.15	GO:0001774	GO:BP	microglial cell activation	13967	566	c("GO:0002269", "GO:0042116", "GO:0061900")	9.20723	1.64159
Middle.cor.PolIIorK4	TRUE	4.92613e-12	23	267	11	0.0411985	0.478261	GO:0042776	GO:BP	mitochondrial ATP synthesis coupled proton transport	13967	12065	c("GO:0006119", "GO:0015986", "GO:0046907", "GO:1990542")	49.2765	11.3075
Middle.cor.PolIIorK4	TRUE	9.11979e-05	16	267	5	0.0187266	0.3125	GO:0051882	GO:BP	mitochondrial depolarization	13967	16405	c("GO:0051881", "GO:0051899")	23.909	4.04002
Middle.cor.PolIIorK4	TRUE	0.0381566	9	267	2	0.00749064	0.222222	GO:0043653	GO:BP	mitochondrial fragmentation involved in apoptotic process	13967	12600	GO:0008637	14.8619	1.41843
Middle.cor.PolIIorK4	TRUE	0.0282905	22	267	3	0.011236	0.136364	GO:0008053	GO:BP	mitochondrial fusion	13967	3546	c("GO:0007005", "GO:0048284")	8.23752	1.54836
Middle.cor.PolIIorK4	TRUE	6.4073e-12	137	267	21	0.0786517	0.153285	GO:0007006	GO:BP	mitochondrial membrane organization	13967	2963	c("GO:0007005", "GO:0061024")	10.061	11.1933
Middle.cor.PolIIorK4	TRUE	8.52427e-06	53	267	9	0.0337079	0.169811	GO:0097345	GO:BP	mitochondrial outer membrane permeabilization	13967	22148	c("GO:0097190", "GO:1902110")	10.9004	5.06934
Middle.cor.PolIIorK4	TRUE	1.52789e-05	57	267	9	0.0337079	0.157895	GO:1902686	GO:BP	mitochondrial outer membrane permeabilization involved in programmed cell death	13967	26002	c("GO:0012501", "GO:0035794")	9.98584	4.81591
Middle.cor.PolIIorK4	TRUE	0.0146764	5	267	2	0.00749064	0.4	GO:0035694	GO:BP	mitochondrial protein catabolic process	13967	10636	c("GO:0007005", "GO:0044257")	34.6542	1.83338
Middle.cor.PolIIorK4	TRUE	2.12054e-06	90	267	12	0.0449438	0.133333	GO:1990542	GO:BP	mitochondrial transmembrane transport	13967	29212	c("GO:0006839", "GO:0055085")	8.274	5.67355
Middle.cor.PolIIorK4	TRUE	3.49107e-08	243	267	22	0.082397	0.090535	GO:0006839	GO:BP	mitochondrial transport	13967	2822	GO:0006810	5.51501	7.45704
Middle.cor.PolIIorK4	TRUE	5.9415e-06	504	267	28	0.104869	0.0555556	GO:0007005	GO:BP	mitochondrion organization	13967	2962	GO:0006996	3.27836	5.2261
Middle.cor.PolIIorK4	TRUE	0.0228251	928	267	29	0.108614	0.03125	GO:0000278	GO:BP	mitotic cell cycle	13967	122	GO:0007049	1.74821	1.64159
Middle.cor.PolIIorK4	TRUE	0.00895422	774	267	27	0.101124	0.0348837	GO:1903047	GO:BP	mitotic cell cycle process	13967	26332	c("GO:0000278", "GO:0022402")	1.9654	2.04797
Middle.cor.PolIIorK4	TRUE	0.0493185	1	267	1	0.00374532	1	GO:1903673	GO:BP	mitotic cleavage furrow formation	13967	26898	c("GO:0036089", "GO:1902410")	Inf	1.30699
Middle.cor.PolIIorK4	TRUE	0.0493185	1	267	1	0.00374532	1	GO:1990386	GO:BP	mitotic cleavage furrow ingression	13967	29143	c("GO:0036090", "GO:1902410")	Inf	1.30699
Middle.cor.PolIIorK4	TRUE	0.000307401	66	267	8	0.0299625	0.121212	GO:0000281	GO:BP	mitotic cytokinesis	13967	125	c("GO:0061640", "GO:1903047")	7.31588	3.51229
Middle.cor.PolIIorK4	TRUE	0.0381566	9	267	2	0.00749064	0.222222	GO:0003174	GO:BP	mitral valve development	13967	1773	GO:0003171	14.8619	1.41843
Middle.cor.PolIIorK4	TRUE	0.0381566	9	267	2	0.00749064	0.222222	GO:0003183	GO:BP	mitral valve morphogenesis	13967	1782	c("GO:0003174", "GO:0003181")	14.8619	1.41843
Middle.cor.PolIIorK4	TRUE	0.0146764	5	267	2	0.00749064	0.4	GO:0052433	GO:BP	modulation by organism of apoptotic process in other organism involved in symbiotic interaction	13967	16826	c("GO:0044532", "GO:0052248")	34.6542	1.83338
Middle.cor.PolIIorK4	TRUE	0.0146764	5	267	2	0.00749064	0.4	GO:0052150	GO:BP	modulation by symbiont of host apoptotic process	13967	16625	c("GO:0052040", "GO:0052433")	34.6542	1.83338
Middle.cor.PolIIorK4	TRUE	0.0253751	7	267	2	0.00749064	0.285714	GO:0052040	GO:BP	modulation by symbiont of host programmed cell death	13967	16533	c("GO:0043067", "GO:0044068")	20.7984	1.59559
Middle.cor.PolIIorK4	TRUE	0.00997479	4	267	2	0.00749064	0.5	GO:0039526	GO:BP	modulation by virus of host apoptotic process	13967	11381	c("GO:0019054", "GO:0052150")	51.9651	2.0011
Middle.cor.PolIIorK4	TRUE	0.00153171	7	267	3	0.011236	0.428571	GO:0090647	GO:BP	modulation of age-related behavioral decline	13967	21886	c("GO:0007568", "GO:0065008")	39.1278	2.81482
Middle.cor.PolIIorK4	TRUE	0.0146764	5	267	2	0.00749064	0.4	GO:0044532	GO:BP	modulation of apoptotic process in other organism	13967	12978	c("GO:0042981", "GO:0044531")	34.6542	1.83338
Middle.cor.PolIIorK4	TRUE	0.00116722	234	267	14	0.0524345	0.0598291	GO:0050804	GO:BP	modulation of chemical synaptic transmission	13967	15580	c("GO:0007268", "GO:0099177")	3.41468	2.93285
Middle.cor.PolIIorK4	TRUE	0.0493185	1	267	1	0.00374532	1	GO:0044145	GO:BP	modulation of development of symbiont involved in interaction with host	13967	12794	c("GO:0043900", "GO:0043903", "GO:0044115", "GO:0050793")	Inf	1.30699
Middle.cor.PolIIorK4	TRUE	0.0146764	5	267	2	0.00749064	0.4	GO:0044531	GO:BP	modulation of programmed cell death in other organism	13967	12977	c("GO:0035821", "GO:0043067")	34.6542	1.83338
Middle.cor.PolIIorK4	TRUE	0.0146764	5	267	2	0.00749064	0.4	GO:0052248	GO:BP	modulation of programmed cell death in other organism involved in symbiotic interaction	13967	16719	c("GO:0044531", "GO:0051817")	34.6542	1.83338
Middle.cor.PolIIorK4	TRUE	0.0442352	27	267	3	0.011236	0.111111	GO:0015844	GO:BP	monoamine transport	13967	5556	c("GO:0071702", "GO:0071705")	6.51942	1.35423
Middle.cor.PolIIorK4	TRUE	0.00674612	138	267	9	0.0337079	0.0652174	GO:0072330	GO:BP	monocarboxylic acid biosynthetic process	13967	20475	c("GO:0032787", "GO:0046394")	3.69593	2.17095
Middle.cor.PolIIorK4	TRUE	2.1687e-06	108	267	13	0.0486891	0.12037	GO:0072329	GO:BP	monocarboxylic acid catabolic process	13967	20474	c("GO:0032787", "GO:0046395")	7.3808	5.6638
Middle.cor.PolIIorK4	TRUE	1.51816e-08	450	267	31	0.116105	0.0688889	GO:0032787	GO:BP	monocarboxylic acid metabolic process	13967	9094	GO:0019752	4.19347	7.81868
Middle.cor.PolIIorK4	TRUE	0.00010927	93	267	10	0.0374532	0.107527	GO:0015718	GO:BP	monocarboxylic acid transport	13967	5438	GO:0046942	6.42736	3.9615
Middle.cor.PolIIorK4	TRUE	0.0010824	151	267	11	0.0411985	0.0728477	GO:0032943	GO:BP	mononuclear cell proliferation	13967	9202	GO:0070661	4.19072	2.96561
Middle.cor.PolIIorK4	TRUE	0.0372542	71	267	5	0.0187266	0.0704225	GO:0046364	GO:BP	monosaccharide biosynthetic process	13967	14272	c("GO:0005996", "GO:0016051", "GO:0044283")	3.96986	1.42882
Middle.cor.PolIIorK4	TRUE	0.0493185	205	267	9	0.0337079	0.0439024	GO:0005996	GO:BP	monosaccharide metabolic process	13967	2058	c("GO:0005975", "GO:0044281")	2.42053	1.30699
Middle.cor.PolIIorK4	TRUE	8.13673e-07	82	267	12	0.0449438	0.146341	GO:0055067	GO:BP	monovalent inorganic cation homeostasis	13967	17031	c("GO:0055080", "GO:0098771")	9.22431	6.08955
Middle.cor.PolIIorK4	TRUE	1.1272e-16	265	267	34	0.127341	0.128302	GO:0015672	GO:BP	monovalent inorganic cation transport	13967	5399	GO:0006812	8.5666	15.948
Middle.cor.PolIIorK4	TRUE	0.0360774	127	267	7	0.0262172	0.0551181	GO:0001738	GO:BP	morphogenesis of a polarized epithelium	13967	540	GO:0002009	3.06831	1.44276
Middle.cor.PolIIorK4	TRUE	0.00833045	13	267	3	0.011236	0.230769	GO:0003159	GO:BP	morphogenesis of an endothelium	13967	1758	c("GO:0002009", "GO:0003158")	15.6589	2.07933
Middle.cor.PolIIorK4	TRUE	0.0447697	10	267	2	0.00749064	0.2	GO:0060572	GO:BP	morphogenesis of an epithelial bud	13967	17595	GO:0060571	13.0052	1.34902
Middle.cor.PolIIorK4	TRUE	0.0308213	43	267	4	0.0149813	0.0930233	GO:0002011	GO:BP	morphogenesis of an epithelial sheet	13967	746	GO:0002009	5.36491	1.51115
Middle.cor.PolIIorK4	TRUE	0.0022669	411	267	19	0.071161	0.0462287	GO:0002009	GO:BP	morphogenesis of an epithelium	13967	744	c("GO:0048729", "GO:0060429")	2.6198	2.64457
Middle.cor.PolIIorK4	TRUE	3.64131e-12	1336	267	67	0.250936	0.0501497	GO:0006928	GO:BP	movement of cell or subcellular component	13967	2900	GO:0009987	3.30706	11.4387
Middle.cor.PolIIorK4	TRUE	9.74988e-18	3382	267	133	0.498127	0.0393258	GO:0007275	GO:BP	multicellular organism development	13967	3201	c("GO:0032501", "GO:0048856")	3.22227	17.011
Middle.cor.PolIIorK4	TRUE	0.000400608	110	267	10	0.0374532	0.0909091	GO:0035264	GO:BP	multicellular organism growth	13967	10335	c("GO:0032501", "GO:0048589")	5.32773	3.39728
Middle.cor.PolIIorK4	TRUE	2.11144e-08	484	267	32	0.11985	0.0661157	GO:0032504	GO:BP	multicellular organism reproduction	13967	8873	c("GO:0000003", "GO:0032501")	4.01994	7.67542
Middle.cor.PolIIorK4	TRUE	2.03807e-13	304	267	32	0.11985	0.105263	GO:0048871	GO:BP	multicellular organismal homeostasis	13967	15379	c("GO:0032501", "GO:0042592")	6.7684	12.6908
Middle.cor.PolIIorK4	TRUE	1.63383e-24	4342	267	168	0.629213	0.0386918	GO:0032501	GO:BP	multicellular organismal process	13967	8871	GO:0008150	3.91267	23.7868
Middle.cor.PolIIorK4	TRUE	1.74396e-08	480	267	32	0.11985	0.0666667	GO:0048609	GO:BP	multicellular organismal reproductive process	13967	15128	c("GO:0022414", "GO:0032504")	4.05702	7.75846
Middle.cor.PolIIorK4	TRUE	0.00100851	80	267	8	0.0299625	0.1	GO:0035637	GO:BP	multicellular organismal signaling	13967	10597	c("GO:0023052", "GO:0032501")	5.88659	2.99632
Middle.cor.PolIIorK4	TRUE	3.2239e-06	47	267	9	0.0337079	0.191489	GO:0050891	GO:BP	multicellular organismal water homeostasis	13967	15653	c("GO:0030104", "GO:0048871", "GO:0050878")	12.6201	5.49162
Middle.cor.PolIIorK4	TRUE	0.000798492	145	267	11	0.0411985	0.0758621	GO:0044706	GO:BP	multi-multicellular organism process	13967	13079	c("GO:0032501", "GO:0051704")	4.38048	3.09773
Middle.cor.PolIIorK4	TRUE	0.0493185	1	267	1	0.00374532	1	GO:0044035	GO:BP	multi-organism catabolic process	13967	12705	c("GO:0009056", "GO:0044033")	Inf	1.30699
Middle.cor.PolIIorK4	TRUE	0.0493185	1	267	1	0.00374532	1	GO:0044033	GO:BP	multi-organism metabolic process	13967	12703	c("GO:0008152", "GO:0051704")	Inf	1.30699
Middle.cor.PolIIorK4	TRUE	3.6393e-08	640	267	37	0.138577	0.0578125	GO:0051704	GO:BP	multi-organism process	13967	16304	GO:0008150	3.51963	7.43898
Middle.cor.PolIIorK4	TRUE	3.1996e-08	578	267	35	0.131086	0.0605536	GO:0044703	GO:BP	multi-organism reproductive process	13967	13077	c("GO:0022414", "GO:0051704")	3.68169	7.4949
Middle.cor.PolIIorK4	TRUE	0.0108131	49	267	5	0.0187266	0.102041	GO:0010657	GO:BP	muscle cell apoptotic process	13967	4842	GO:0006915	5.96353	1.96605
Middle.cor.PolIIorK4	TRUE	0.00216924	221	267	13	0.0486891	0.0588235	GO:0042692	GO:BP	muscle cell differentiation	13967	12000	c("GO:0030154", "GO:0061061")	3.34346	2.66369
Middle.cor.PolIIorK4	TRUE	0.00688013	64	267	6	0.0224719	0.09375	GO:0014812	GO:BP	muscle cell migration	13967	5285	GO:0016477	5.44455	2.1624
Middle.cor.PolIIorK4	TRUE	5.73891e-07	172	267	17	0.0636704	0.0988372	GO:0006936	GO:BP	muscle contraction	13967	2908	GO:0003012	5.98343	6.24117
Middle.cor.PolIIorK4	TRUE	0.0222893	237	267	11	0.0411985	0.0464135	GO:0007517	GO:BP	muscle organ development	13967	3416	c("GO:0048513", "GO:0061061")	2.58013	1.6519
Middle.cor.PolIIorK4	TRUE	8.47307e-05	398	267	22	0.082397	0.0552764	GO:0061061	GO:BP	muscle structure development	13967	18066	GO:0048856	3.20494	4.07196
Middle.cor.PolIIorK4	TRUE	7.46714e-06	233	267	18	0.0674157	0.0772532	GO:0003012	GO:BP	muscle system process	13967	1616	GO:0003008	4.56603	5.12685
Middle.cor.PolIIorK4	TRUE	0.0253751	243	267	11	0.0411985	0.0452675	GO:0060537	GO:BP	muscle tissue development	13967	17564	GO:0009888	2.5123	1.59559
Middle.cor.PolIIorK4	TRUE	0.00419005	10	267	3	0.011236	0.3	GO:0043217	GO:BP	myelin maintenance	13967	12321	c("GO:0007009", "GO:0042552")	22.3638	2.37778
Middle.cor.PolIIorK4	TRUE	3.08485e-10	381	267	31	0.116105	0.0813648	GO:0002275	GO:BP	myeloid cell activation involved in immune response	13967	945	c("GO:0002274", "GO:0002366")	5.0454	9.51077
Middle.cor.PolIIorK4	TRUE	0.0342069	24	267	3	0.011236	0.125	GO:0033028	GO:BP	myeloid cell apoptotic process	13967	9264	GO:0006915	7.45337	1.46589
Middle.cor.PolIIorK4	TRUE	0.0387247	47	267	4	0.0149813	0.0851064	GO:0061515	GO:BP	myeloid cell development	13967	18479	c("GO:0030099", "GO:0048468")	4.86374	1.41201
Middle.cor.PolIIorK4	TRUE	0.00394669	301	267	15	0.0561798	0.0498339	GO:0030099	GO:BP	myeloid cell differentiation	13967	7762	c("GO:0030097", "GO:0030154")	2.81183	2.40377
Middle.cor.PolIIorK4	TRUE	6.21967e-06	119	267	13	0.0486891	0.109244	GO:0002262	GO:BP	myeloid cell homeostasis	13967	932	c("GO:0002376", "GO:0048872")	6.60869	5.20623
Middle.cor.PolIIorK4	TRUE	1.25596e-10	440	267	34	0.127341	0.0772727	GO:0002274	GO:BP	myeloid leukocyte activation	13967	944	GO:0045321	4.81228	9.90102
Middle.cor.PolIIorK4	TRUE	5.45231e-10	390	267	31	0.116105	0.0794872	GO:0002444	GO:BP	myeloid leukocyte mediated immunity	13967	1114	GO:0002443	4.9165	9.26342
Middle.cor.PolIIorK4	TRUE	0.0493185	1	267	1	0.00374532	1	GO:0018931	GO:BP	naphthalene metabolic process	13967	6399	GO:0090420	Inf	1.30699
Middle.cor.PolIIorK4	TRUE	0.0493185	1	267	1	0.00374532	1	GO:0090420	GO:BP	naphthalene-containing compound metabolic process	13967	21766	c("GO:0006725", "GO:1901360")	Inf	1.30699
Middle.cor.PolIIorK4	TRUE	0.0110057	30	267	4	0.0149813	0.133333	GO:0070266	GO:BP	necroptotic process	13967	19027	GO:0097300	8.05297	1.95838
Middle.cor.PolIIorK4	TRUE	0.000148495	43	267	7	0.0262172	0.162791	GO:0070265	GO:BP	necrotic cell death	13967	19026	GO:0008219	10.2885	3.82829
Middle.cor.PolIIorK4	TRUE	0.000332889	11	267	4	0.0149813	0.363636	GO:0022401	GO:BP	negative adaptation of signaling pathway	13967	7632	c("GO:0009968", "GO:0023058")	29.9408	3.4777
Middle.cor.PolIIorK4	TRUE	0.00565021	3	267	2	0.00749064	0.666667	GO:0033668	GO:BP	negative regulation by symbiont of host apoptotic process	13967	9666	c("GO:0043066", "GO:0052041", "GO:0052150")	104.122	2.24794
Middle.cor.PolIIorK4	TRUE	0.00565021	3	267	2	0.00749064	0.666667	GO:0052041	GO:BP	negative regulation by symbiont of host programmed cell death	13967	16534	c("GO:0043069", "GO:0052040")	104.122	2.24794
Middle.cor.PolIIorK4	TRUE	0.0493185	1	267	1	0.00374532	1	GO:1905403	GO:BP	negative regulation of activated CD8-positive, alpha-beta T cell apoptotic process	13967	28488	c("GO:0070233", "GO:1905397", "GO:1905402")	Inf	1.30699
Middle.cor.PolIIorK4	TRUE	0.0493185	1	267	1	0.00374532	1	GO:0060169	GO:BP	negative regulation of adenosine receptor signaling pathway	13967	17228	c("GO:0001973", "GO:0045744", "GO:0060167")	Inf	1.30699
Middle.cor.PolIIorK4	TRUE	0.00997479	4	267	2	0.00749064	0.5	GO:0106072	GO:BP	negative regulation of adenylate cyclase-activating G protein-coupled receptor signaling pathway	13967	22881	c("GO:0007189", "GO:0043951", "GO:0045744", "GO:0106070")	51.9651	2.0011
Middle.cor.PolIIorK4	TRUE	0.0314368	23	267	3	0.011236	0.130435	GO:0046636	GO:BP	negative regulation of alpha-beta T cell activation	13967	14463	c("GO:0046631", "GO:0046634", "GO:0050868")	7.8257	1.50256
Middle.cor.PolIIorK4	TRUE	0.0228251	20	267	3	0.011236	0.15	GO:0110111	GO:BP	negative regulation of animal organ morphogenesis	13967	23037	c("GO:0009887", "GO:0051093", "GO:0051241", "GO:2000027")	9.20723	1.64159
Middle.cor.PolIIorK4	TRUE	0.00169161	17	267	4	0.0149813	0.235294	GO:1903792	GO:BP	negative regulation of anion transport	13967	26998	c("GO:0006820", "GO:0043271", "GO:0044070")	16.117	2.7717
Middle.cor.PolIIorK4	TRUE	1.17537e-12	613	267	44	0.164794	0.0717781	GO:0043066	GO:BP	negative regulation of apoptotic process	13967	12246	c("GO:0006915", "GO:0042981", "GO:0043069")	4.58638	11.9298
Middle.cor.PolIIorK4	TRUE	2.95264e-05	184	267	15	0.0561798	0.0815217	GO:2001234	GO:BP	negative regulation of apoptotic signaling pathway	13967	30619	c("GO:0009968", "GO:0043066", "GO:0097190", "GO:2001233")	4.79846	4.52979
Middle.cor.PolIIorK4	TRUE	0.0200109	6	267	2	0.00749064	0.333333	GO:0032099	GO:BP	negative regulation of appetite	13967	8604	c("GO:0032096", "GO:0032098")	25.9914	1.69873
Middle.cor.PolIIorK4	TRUE	0.00565021	3	267	2	0.00749064	0.666667	GO:0038108	GO:BP	negative regulation of appetite by leptin-mediated signaling pathway	13967	11268	c("GO:0032099", "GO:0033210")	104.122	2.24794
Middle.cor.PolIIorK4	TRUE	0.0493185	1	267	1	0.00374532	1	GO:1900082	GO:BP	negative regulation of arginine catabolic process	13967	23582	c("GO:0006527", "GO:0033242", "GO:0045763", "GO:1900081")	Inf	1.30699
Middle.cor.PolIIorK4	TRUE	0.0381566	9	267	2	0.00749064	0.222222	GO:0002903	GO:BP	negative regulation of B cell apoptotic process	13967	1565	c("GO:0001783", "GO:0002902", "GO:0070229")	14.8619	1.41843
Middle.cor.PolIIorK4	TRUE	0.0146764	130	267	8	0.0299625	0.0615385	GO:0051100	GO:BP	negative regulation of binding	13967	15827	c("GO:0044092", "GO:0051098")	3.46192	1.83338
Middle.cor.PolIIorK4	TRUE	3.12196e-14	3822	267	135	0.505618	0.0353218	GO:0048519	GO:BP	negative regulation of biological process	13967	15058	c("GO:0008150", "GO:0050789")	2.80442	13.5056
Middle.cor.PolIIorK4	TRUE	0.00210781	18	267	4	0.0149813	0.222222	GO:1903523	GO:BP	negative regulation of blood circulation	13967	26751	c("GO:0008015", "GO:0051241", "GO:1903522")	14.9671	2.67617
Middle.cor.PolIIorK4	TRUE	0.0493185	30	267	3	0.011236	0.1	GO:0030195	GO:BP	negative regulation of blood coagulation	13967	7797	c("GO:0007596", "GO:0030193", "GO:0050819", "GO:0061045", "GO:1900047")	5.79404	1.30699
Middle.cor.PolIIorK4	TRUE	0.00476466	23	267	4	0.0149813	0.173913	GO:0045776	GO:BP	negative regulation of blood pressure	13967	13711	GO:0008217	11.0264	2.32197
Middle.cor.PolIIorK4	TRUE	5.89303e-05	37	267	7	0.0262172	0.189189	GO:0097756	GO:BP	negative regulation of blood vessel diameter	13967	22307	GO:0097746	12.3461	4.22966
Middle.cor.PolIIorK4	TRUE	0.00565021	3	267	2	0.00749064	0.666667	GO:0060313	GO:BP	negative regulation of blood vessel remodeling	13967	17349	c("GO:0001974", "GO:0034104", "GO:0051093", "GO:0060312")	104.122	2.24794
Middle.cor.PolIIorK4	TRUE	0.0493185	1	267	1	0.00374532	1	GO:0072096	GO:BP	negative regulation of branch elongation involved in ureteric bud branching	13967	20245	c("GO:0048640", "GO:0060681", "GO:0072095", "GO:0090191")	Inf	1.30699
Middle.cor.PolIIorK4	TRUE	0.0493185	1	267	1	0.00374532	1	GO:0072097	GO:BP	negative regulation of branch elongation involved in ureteric bud branching by BMP signaling pathway	13967	20246	c("GO:0030509", "GO:0072096")	Inf	1.30699
Middle.cor.PolIIorK4	TRUE	0.0493185	11	267	2	0.00749064	0.181818	GO:0043951	GO:BP	negative regulation of cAMP-mediated signaling	13967	12654	c("GO:0019933", "GO:0043949", "GO:1902532")	11.5556	1.30699
Middle.cor.PolIIorK4	TRUE	0.0493185	1	267	1	0.00374532	1	GO:0106135	GO:BP	negative regulation of cardiac muscle cell contraction	13967	22915	c("GO:0051271", "GO:0055118", "GO:0086003", "GO:0086004")	Inf	1.30699
Middle.cor.PolIIorK4	TRUE	2.95264e-05	552	267	28	0.104869	0.0507246	GO:0043086	GO:BP	negative regulation of catalytic activity	13967	12253	c("GO:0044092", "GO:0050790")	2.96738	4.52979
Middle.cor.PolIIorK4	TRUE	0.0202126	19	267	3	0.011236	0.157895	GO:2000515	GO:BP	negative regulation of CD4-positive, alpha-beta T cell activation	13967	29933	c("GO:0035710", "GO:0046636", "GO:2000514")	9.78264	1.69438
Middle.cor.PolIIorK4	TRUE	0.000400608	110	267	10	0.0374532	0.0909091	GO:0050866	GO:BP	negative regulation of cell activation	13967	15632	c("GO:0001775", "GO:0048523", "GO:0050865")	5.32773	3.39728
Middle.cor.PolIIorK4	TRUE	3.13141e-05	185	267	15	0.0561798	0.0810811	GO:0007162	GO:BP	negative regulation of cell adhesion	13967	3097	c("GO:0007155", "GO:0030155", "GO:0048523")	4.77115	4.50426
Middle.cor.PolIIorK4	TRUE	1.00015e-06	1001	267	45	0.168539	0.044955	GO:0010648	GO:BP	negative regulation of cell communication	13967	4834	c("GO:0007154", "GO:0010646", "GO:0048523")	2.72254	5.99994
Middle.cor.PolIIorK4	TRUE	0.00635166	527	267	21	0.0786517	0.0398482	GO:0045786	GO:BP	negative regulation of cell cycle	13967	13721	c("GO:0007049", "GO:0048523", "GO:0051726")	2.24231	2.19711
Middle.cor.PolIIorK4	TRUE	0.038866	298	267	12	0.0449438	0.0402685	GO:0010948	GO:BP	negative regulation of cell cycle process	13967	5109	c("GO:0010564", "GO:0022402", "GO:0045786")	2.22319	1.41043
Middle.cor.PolIIorK4	TRUE	3.83691e-12	691	267	46	0.172285	0.0665702	GO:0060548	GO:BP	negative regulation of cell death	13967	17575	c("GO:0008219", "GO:0010941", "GO:0048523")	4.24376	11.416
Middle.cor.PolIIorK4	TRUE	0.0131942	216	267	11	0.0411985	0.0509259	GO:0010721	GO:BP	negative regulation of cell development	13967	4903	c("GO:0045596", "GO:0048468", "GO:0060284")	2.84876	1.87962
Middle.cor.PolIIorK4	TRUE	0.00670798	458	267	19	0.071161	0.0414847	GO:0045596	GO:BP	negative regulation of cell differentiation	13967	13537	c("GO:0030154", "GO:0045595", "GO:0048523", "GO:0051093")	2.33116	2.17341
Middle.cor.PolIIorK4	TRUE	0.0445297	134	267	7	0.0262172	0.0522388	GO:0030308	GO:BP	negative regulation of cell growth	13967	7854	c("GO:0001558", "GO:0016049", "GO:0045926", "GO:0048523")	2.89775	1.35135
Middle.cor.PolIIorK4	TRUE	2.77458e-05	183	267	15	0.0561798	0.0819672	GO:0030336	GO:BP	negative regulation of cell migration	13967	7875	c("GO:0016477", "GO:0030334", "GO:2000146")	4.82754	4.5568
Middle.cor.PolIIorK4	TRUE	4.76356e-05	192	267	15	0.0561798	0.078125	GO:2000146	GO:BP	negative regulation of cell motility	13967	29572	c("GO:0040013", "GO:0048870", "GO:0051271", "GO:2000145")	4.57968	4.32207
Middle.cor.PolIIorK4	TRUE	0.00416257	471	267	20	0.0749064	0.0424628	GO:0008285	GO:BP	negative regulation of cell population proliferation	13967	3604	c("GO:0008283", "GO:0042127", "GO:0048523")	2.39606	2.38064
Middle.cor.PolIIorK4	TRUE	0.0315649	8	267	2	0.00749064	0.25	GO:0045792	GO:BP	negative regulation of cell size	13967	13723	GO:0008361	17.3346	1.5008
Middle.cor.PolIIorK4	TRUE	0.000558346	115	267	10	0.0374532	0.0869565	GO:0022408	GO:BP	negative regulation of cell-cell adhesion	13967	7639	c("GO:0007162", "GO:0022407", "GO:0098609")	5.07285	3.2531
Middle.cor.PolIIorK4	TRUE	0.0368739	46	267	4	0.0149813	0.0869565	GO:0010812	GO:BP	negative regulation of cell-substrate adhesion	13967	4988	c("GO:0007162", "GO:0010810", "GO:0031589")	4.97999	1.43328
Middle.cor.PolIIorK4	TRUE	0.0493185	1	267	1	0.00374532	1	GO:0033242	GO:BP	negative regulation of cellular amine catabolic process	13967	9382	c("GO:0009310", "GO:0031330", "GO:0033239", "GO:0033241")	Inf	1.30699
Middle.cor.PolIIorK4	TRUE	0.0493185	1	267	1	0.00374532	1	GO:2000283	GO:BP	negative regulation of cellular amino acid biosynthetic process	13967	29707	c("GO:0008652", "GO:0031327", "GO:0045763", "GO:2000282")	Inf	1.30699
Middle.cor.PolIIorK4	TRUE	0.0493185	1	267	1	0.00374532	1	GO:0045763	GO:BP	negative regulation of cellular amino acid metabolic process	13967	13698	c("GO:0006520", "GO:0006521", "GO:0033239", "GO:0062014")	Inf	1.30699
Middle.cor.PolIIorK4	TRUE	2.67703e-06	216	267	18	0.0674157	0.0833333	GO:0051271	GO:BP	negative regulation of cellular component movement	13967	15970	c("GO:0006928", "GO:0048523", "GO:0051270")	4.96403	5.57235
Middle.cor.PolIIorK4	TRUE	0.00398753	540	267	22	0.082397	0.0407407	GO:0051129	GO:BP	negative regulation of cellular component organization	13967	15849	c("GO:0016043", "GO:0048523", "GO:0051128")	2.30204	2.3993
Middle.cor.PolIIorK4	TRUE	0.0146764	5	267	2	0.00749064	0.4	GO:0002692	GO:BP	negative regulation of cellular extravasation	13967	1361	c("GO:0002686", "GO:0002691", "GO:0045123")	34.6542	1.83338
Middle.cor.PolIIorK4	TRUE	0.000823122	1915	267	59	0.220974	0.0308094	GO:0031324	GO:BP	negative regulation of cellular metabolic process	13967	8321	c("GO:0009892", "GO:0031323", "GO:0044237", "GO:0048523")	1.825	3.08454
Middle.cor.PolIIorK4	TRUE	0.0493185	1	267	1	0.00374532	1	GO:0032848	GO:BP	negative regulation of cellular pH reduction	13967	9136	c("GO:0032847", "GO:0048523", "GO:0051452", "GO:0051454")	Inf	1.30699
Middle.cor.PolIIorK4	TRUE	5.33883e-14	3409	267	125	0.468165	0.0366676	GO:0048523	GO:BP	negative regulation of cellular process	13967	15062	c("GO:0009987", "GO:0048519", "GO:0050794")	2.81795	13.2726
Middle.cor.PolIIorK4	TRUE	0.00157769	786	267	30	0.11236	0.0381679	GO:0032269	GO:BP	negative regulation of cellular protein metabolic process	13967	8708	c("GO:0031324", "GO:0032268", "GO:0044267", "GO:0051248")	2.18352	2.80198
Middle.cor.PolIIorK4	TRUE	0.0493185	1	267	1	0.00374532	1	GO:0071644	GO:BP	negative regulation of chemokine (C-C motif) ligand 4 production	13967	19910	c("GO:0032682", "GO:0071606", "GO:0071643")	Inf	1.30699
Middle.cor.PolIIorK4	TRUE	0.0493185	1	267	1	0.00374532	1	GO:0150110	GO:BP	negative regulation of cholesterol esterification	13967	23435	c("GO:0010872", "GO:0031324", "GO:0034435", "GO:0045939")	Inf	1.30699
Middle.cor.PolIIorK4	TRUE	0.0253277	40	267	4	0.0149813	0.1	GO:0051985	GO:BP	negative regulation of chromosome segregation	13967	16492	c("GO:0007059", "GO:0048523", "GO:0051983")	5.81227	1.5964
Middle.cor.PolIIorK4	TRUE	0.0493185	1	267	1	0.00374532	1	GO:0042323	GO:BP	negative regulation of circadian sleep/wake cycle, non-REM sleep	13967	11778	c("GO:0042321", "GO:0042748", "GO:0045188")	Inf	1.30699
Middle.cor.PolIIorK4	TRUE	0.0493185	1	267	1	0.00374532	1	GO:0042321	GO:BP	negative regulation of circadian sleep/wake cycle, sleep	13967	11776	c("GO:0042754", "GO:0045187", "GO:0048521", "GO:0050802", "GO:0051241")	Inf	1.30699
Middle.cor.PolIIorK4	TRUE	0.0493185	1	267	1	0.00374532	1	GO:1903249	GO:BP	negative regulation of citrulline biosynthetic process	13967	26501	c("GO:0019240", "GO:1903248", "GO:2000283")	Inf	1.30699
Middle.cor.PolIIorK4	TRUE	0.00233693	33	267	5	0.0187266	0.151515	GO:0050819	GO:BP	negative regulation of coagulation	13967	15591	c("GO:0050817", "GO:0050818", "GO:0051241")	9.37931	2.63135
Middle.cor.PolIIorK4	TRUE	0.0201345	37	267	4	0.0149813	0.108108	GO:0120163	GO:BP	negative regulation of cold-induced thermogenesis	13967	23161	c("GO:0009892", "GO:0051241", "GO:0106106", "GO:0120161")	6.34182	1.69606
Middle.cor.PolIIorK4	TRUE	0.0493185	1	267	1	0.00374532	1	GO:1905204	GO:BP	negative regulation of connective tissue replacement	13967	28301	c("GO:0034104", "GO:0097709", "GO:1905203")	Inf	1.30699
Middle.cor.PolIIorK4	TRUE	0.0493185	1	267	1	0.00374532	1	GO:1904597	GO:BP	negative regulation of connective tissue replacement involved in inflammatory response wound healing	13967	27735	c("GO:0002248", "GO:0061045", "GO:0106015", "GO:1904596", "GO:1905204")	Inf	1.30699
Middle.cor.PolIIorK4	TRUE	0.00219247	69	267	7	0.0262172	0.101449	GO:2000117	GO:BP	negative regulation of cysteine-type endopeptidase activity	13967	29543	c("GO:0010951", "GO:2000116")	5.96283	2.65907
Middle.cor.PolIIorK4	TRUE	0.00156078	65	267	7	0.0262172	0.107692	GO:0043154	GO:BP	negative regulation of cysteine-type endopeptidase activity involved in apoptotic process	13967	12297	c("GO:0043066", "GO:0043281", "GO:2000117")	6.37576	2.80666
Middle.cor.PolIIorK4	TRUE	1.46995e-05	173	267	15	0.0561798	0.0867052	GO:0001818	GO:BP	negative regulation of cytokine production	13967	602	c("GO:0001816", "GO:0001817", "GO:0010629", "GO:0051241")	5.1371	4.8327
Middle.cor.PolIIorK4	TRUE	0.0447697	10	267	2	0.00749064	0.2	GO:0002719	GO:BP	negative regulation of cytokine production involved in immune response	13967	1388	c("GO:0001818", "GO:0002367", "GO:0002701", "GO:0002718", "GO:0050777")	13.0052	1.34902
Middle.cor.PolIIorK4	TRUE	0.0493185	1	267	1	0.00374532	1	GO:0043318	GO:BP	negative regulation of cytotoxic T cell degranulation	13967	12370	c("GO:0001915", "GO:0043301", "GO:0043316", "GO:0043317", "GO:0050868")	Inf	1.30699
Middle.cor.PolIIorK4	TRUE	1.54186e-05	130	267	13	0.0486891	0.1	GO:0031348	GO:BP	negative regulation of defense response	13967	8344	c("GO:0006952", "GO:0031347", "GO:0048585")	5.98278	4.81195
Middle.cor.PolIIorK4	TRUE	0.0493185	1	267	1	0.00374532	1	GO:0044147	GO:BP	negative regulation of development of symbiont involved in interaction with host	13967	12796	c("GO:0043901", "GO:0044115", "GO:0044145", "GO:0051093")	Inf	1.30699
Middle.cor.PolIIorK4	TRUE	6.50036e-05	611	267	29	0.108614	0.0474632	GO:0051093	GO:BP	negative regulation of developmental process	13967	15820	c("GO:0032502", "GO:0048519", "GO:0050793")	2.76661	4.18706
Middle.cor.PolIIorK4	TRUE	0.0493185	1	267	1	0.00374532	1	GO:0033602	GO:BP	negative regulation of dopamine secretion	13967	9618	c("GO:0010648", "GO:0014046", "GO:0014059", "GO:0023057", "GO:0033604", "GO:0043271")	Inf	1.30699
Middle.cor.PolIIorK4	TRUE	0.0493185	1	267	1	0.00374532	1	GO:2001136	GO:BP	negative regulation of endocytic recycling	13967	30523	c("GO:0032387", "GO:0032456", "GO:2001135")	Inf	1.30699
Middle.cor.PolIIorK4	TRUE	2.6269e-05	137	267	13	0.0486891	0.0948905	GO:0010951	GO:BP	negative regulation of endopeptidase activity	13967	5112	c("GO:0010466", "GO:0052548")	5.64228	4.58056
Middle.cor.PolIIorK4	TRUE	0.0315649	8	267	2	0.00749064	0.25	GO:0032471	GO:BP	negative regulation of endoplasmic reticulum calcium ion concentration	13967	8846	GO:0032469	17.3346	1.5008
Middle.cor.PolIIorK4	TRUE	0.0322978	95	267	6	0.0224719	0.0631579	GO:0050680	GO:BP	negative regulation of epithelial cell proliferation	13967	15486	c("GO:0008285", "GO:0050673", "GO:0050678")	3.54027	1.49083
Middle.cor.PolIIorK4	TRUE	0.00347783	21	267	4	0.0149813	0.190476	GO:0045920	GO:BP	negative regulation of exocytosis	13967	13839	c("GO:0006887", "GO:0017157", "GO:1903531")	12.3195	2.45869
Middle.cor.PolIIorK4	TRUE	0.00525353	82	267	7	0.0262172	0.0853659	GO:2001237	GO:BP	negative regulation of extrinsic apoptotic signaling pathway	13967	30622	c("GO:0097191", "GO:2001234", "GO:2001236")	4.92491	2.27955
Middle.cor.PolIIorK4	TRUE	0.037622	25	267	3	0.011236	0.12	GO:2001240	GO:BP	negative regulation of extrinsic apoptotic signaling pathway in absence of ligand	13967	30625	c("GO:0097192", "GO:1901099", "GO:2001237", "GO:2001239")	7.112	1.42456
Middle.cor.PolIIorK4	TRUE	0.0493185	11	267	2	0.00749064	0.181818	GO:0045717	GO:BP	negative regulation of fatty acid biosynthetic process	13967	13654	c("GO:0006633", "GO:0031327", "GO:0042304", "GO:0045922", "GO:0051055")	11.5556	1.30699
Middle.cor.PolIIorK4	TRUE	0.0182461	18	267	3	0.011236	0.166667	GO:0045922	GO:BP	negative regulation of fatty acid metabolic process	13967	13841	c("GO:0006631", "GO:0019217", "GO:0031324", "GO:0045833", "GO:0062014")	10.4361	1.73883
Middle.cor.PolIIorK4	TRUE	0.0253751	7	267	2	0.00749064	0.285714	GO:0046322	GO:BP	negative regulation of fatty acid oxidation	13967	14232	c("GO:0019395", "GO:0045922", "GO:0046320")	20.7984	1.59559
Middle.cor.PolIIorK4	TRUE	0.000954727	6	267	3	0.011236	0.5	GO:2000192	GO:BP	negative regulation of fatty acid transport	13967	29616	c("GO:0015908", "GO:0032369", "GO:0032891", "GO:1903792", "GO:2000191")	52.1579	3.02012
Middle.cor.PolIIorK4	TRUE	1.40382e-06	31	267	8	0.0299625	0.258065	GO:0045744	GO:BP	negative regulation of G protein-coupled receptor signaling pathway	13967	13679	c("GO:0007186", "GO:0008277", "GO:0009968")	18.4828	5.85269
Middle.cor.PolIIorK4	TRUE	0.0493185	1	267	1	0.00374532	1	GO:0014053	GO:BP	negative regulation of gamma-aminobutyric acid secretion	13967	5212	c("GO:0014051", "GO:0014052", "GO:0051048", "GO:0051956")	Inf	1.30699
Middle.cor.PolIIorK4	TRUE	0.00613214	1613	267	48	0.179775	0.0297582	GO:0010629	GO:BP	negative regulation of gene expression	13967	4815	c("GO:0010467", "GO:0010468", "GO:0010605")	1.71315	2.21239
Middle.cor.PolIIorK4	TRUE	0.010789	179	267	10	0.0374532	0.0558659	GO:0045926	GO:BP	negative regulation of growth	13967	13845	c("GO:0040007", "GO:0040008", "GO:0048519")	3.13745	1.96702
Middle.cor.PolIIorK4	TRUE	0.0201345	37	267	4	0.0149813	0.108108	GO:0034260	GO:BP	negative regulation of GTPase activity	13967	9873	c("GO:0043087", "GO:0048519", "GO:0051346")	6.34182	1.69606
Middle.cor.PolIIorK4	TRUE	0.00548481	11	267	3	0.011236	0.272727	GO:0045822	GO:BP	negative regulation of heart contraction	13967	13749	c("GO:0008016", "GO:0060047", "GO:1903523")	19.5692	2.26084
Middle.cor.PolIIorK4	TRUE	0.0493185	30	267	3	0.011236	0.1	GO:1900047	GO:BP	negative regulation of hemostasis	13967	23547	c("GO:0007599", "GO:0048519", "GO:1900046")	5.79404	1.30699
Middle.cor.PolIIorK4	TRUE	0.0447697	10	267	2	0.00749064	0.2	GO:0034111	GO:BP	negative regulation of homotypic cell-cell adhesion	13967	9748	c("GO:0022408", "GO:0034109", "GO:0034110")	13.0052	1.34902
Middle.cor.PolIIorK4	TRUE	0.000108948	288	267	18	0.0674157	0.0625	GO:0051346	GO:BP	negative regulation of hydrolase activity	13967	16036	c("GO:0043086", "GO:0051336")	3.6217	3.96278
Middle.cor.PolIIorK4	TRUE	0.000580073	73	267	8	0.0299625	0.109589	GO:0002698	GO:BP	negative regulation of immune effector process	13967	1367	c("GO:0002252", "GO:0002683", "GO:0002697")	6.52358	3.23652
Middle.cor.PolIIorK4	TRUE	0.000278027	84	267	9	0.0337079	0.107143	GO:0050777	GO:BP	negative regulation of immune response	13967	15561	c("GO:0002683", "GO:0006955", "GO:0048585", "GO:0050776")	6.38057	3.55591
Middle.cor.PolIIorK4	TRUE	0.0493185	1	267	1	0.00374532	1	GO:0002838	GO:BP	negative regulation of immune response to tumor cell	13967	1500	c("GO:0002418", "GO:0002835", "GO:0002837", "GO:0050777")	Inf	1.30699
Middle.cor.PolIIorK4	TRUE	0.000578604	273	267	16	0.0599251	0.0586081	GO:0002683	GO:BP	negative regulation of immune system process	13967	1352	c("GO:0002376", "GO:0002682", "GO:0048519")	3.35811	3.23762
Middle.cor.PolIIorK4	TRUE	0.000944686	79	267	8	0.0299625	0.101266	GO:0050728	GO:BP	negative regulation of inflammatory response	13967	15523	c("GO:0006954", "GO:0031348", "GO:0032102", "GO:0050727")	5.9699	3.02471
Middle.cor.PolIIorK4	TRUE	0.0493185	1	267	1	0.00374532	1	GO:0045720	GO:BP	negative regulation of integrin biosynthetic process	13967	13657	c("GO:0010558", "GO:0045112", "GO:0045113", "GO:0051129")	Inf	1.30699
Middle.cor.PolIIorK4	TRUE	0.0200109	6	267	2	0.00749064	0.333333	GO:0032695	GO:BP	negative regulation of interleukin-12 production	13967	9008	c("GO:0001818", "GO:0032615", "GO:0032655")	25.9914	1.69873
Middle.cor.PolIIorK4	TRUE	0.000332889	11	267	4	0.0149813	0.363636	GO:0032717	GO:BP	negative regulation of interleukin-8 production	13967	9030	c("GO:0001818", "GO:0032637", "GO:0032677")	29.9408	3.4777
Middle.cor.PolIIorK4	TRUE	0.0146764	5	267	2	0.00749064	0.4	GO:2000483	GO:BP	negative regulation of interleukin-8 secretion	13967	29904	c("GO:0032717", "GO:0050710", "GO:0072606", "GO:2000482")	34.6542	1.83338
Middle.cor.PolIIorK4	TRUE	0.00190026	404	267	19	0.071161	0.0470297	GO:1902532	GO:BP	negative regulation of intracellular signal transduction	13967	25878	c("GO:0009968", "GO:0035556", "GO:1902531")	2.66881	2.72119
Middle.cor.PolIIorK4	TRUE	0.0493185	1	267	1	0.00374532	1	GO:1901253	GO:BP	negative regulation of intracellular transport of viral material	13967	24717	c("GO:0043901", "GO:0051051", "GO:0075733", "GO:1901252", "GO:1903901")	Inf	1.30699
Middle.cor.PolIIorK4	TRUE	0.0190107	82	267	6	0.0224719	0.0731707	GO:2001243	GO:BP	negative regulation of intrinsic apoptotic signaling pathway	13967	30628	c("GO:0097193", "GO:1902532", "GO:2001234", "GO:2001242")	4.14977	1.721
Middle.cor.PolIIorK4	TRUE	0.0202126	19	267	3	0.011236	0.157895	GO:1902254	GO:BP	negative regulation of intrinsic apoptotic signaling pathway by p53 class mediator	13967	25648	c("GO:0072332", "GO:1901797", "GO:1902253", "GO:2001243")	9.78264	1.69438
Middle.cor.PolIIorK4	TRUE	0.0406287	26	267	3	0.011236	0.115385	GO:1902230	GO:BP	negative regulation of intrinsic apoptotic signaling pathway in response to DNA damage	13967	25626	c("GO:0008630", "GO:1902229", "GO:2001021", "GO:2001243")	6.80326	1.39117
Middle.cor.PolIIorK4	TRUE	0.0493185	1	267	1	0.00374532	1	GO:1902239	GO:BP	negative regulation of intrinsic apoptotic signaling pathway in response to osmotic stress by p53 class mediator	13967	25635	c("GO:1902219", "GO:1902238", "GO:1902254", "GO:1990127")	Inf	1.30699
Middle.cor.PolIIorK4	TRUE	0.0172124	56	267	5	0.0187266	0.0892857	GO:0034766	GO:BP	negative regulation of ion transmembrane transport	13967	10114	c("GO:0034220", "GO:0034763", "GO:0034765", "GO:0043271")	5.14245	1.76416
Middle.cor.PolIIorK4	TRUE	0.000163641	78	267	9	0.0337079	0.115385	GO:0043271	GO:BP	negative regulation of ion transport	13967	12337	c("GO:0006811", "GO:0043269", "GO:0051051")	6.93769	3.78611
Middle.cor.PolIIorK4	TRUE	0.000743702	97	267	9	0.0337079	0.0927835	GO:0002695	GO:BP	negative regulation of leukocyte activation	13967	1364	c("GO:0002683", "GO:0002694", "GO:0045321", "GO:0050866")	5.43355	3.1286
Middle.cor.PolIIorK4	TRUE	0.00100212	27	267	5	0.0187266	0.185185	GO:2000107	GO:BP	negative regulation of leukocyte apoptotic process	13967	29533	c("GO:0043066", "GO:0071887", "GO:2000106")	11.9417	2.99908
Middle.cor.PolIIorK4	TRUE	0.00377026	77	267	7	0.0262172	0.0909091	GO:1903038	GO:BP	negative regulation of leukocyte cell-cell adhesion	13967	26323	c("GO:0007159", "GO:0022408", "GO:1903037")	5.27797	2.42363
Middle.cor.PolIIorK4	TRUE	0.00153171	7	267	3	0.011236	0.428571	GO:0043301	GO:BP	negative regulation of leukocyte degranulation	13967	12353	c("GO:0002698", "GO:0043299", "GO:0043300", "GO:1903306")	39.1278	2.81482
Middle.cor.PolIIorK4	TRUE	0.000119963	28	267	6	0.0224719	0.214286	GO:0002704	GO:BP	negative regulation of leukocyte mediated immunity	13967	1373	c("GO:0002443", "GO:0002698", "GO:0002703")	14.3893	3.92095
Middle.cor.PolIIorK4	TRUE	0.000725254	25	267	5	0.0187266	0.2	GO:0002686	GO:BP	negative regulation of leukocyte migration	13967	1355	c("GO:0002683", "GO:0002685", "GO:0030336", "GO:0050900")	13.1426	3.13951
Middle.cor.PolIIorK4	TRUE	0.00548481	11	267	3	0.011236	0.272727	GO:0060192	GO:BP	negative regulation of lipase activity	13967	17245	c("GO:0051346", "GO:0060191")	19.5692	2.26084
Middle.cor.PolIIorK4	TRUE	0.00157769	30	267	5	0.0187266	0.166667	GO:1905953	GO:BP	negative regulation of lipid localization	13967	28996	c("GO:0010876", "GO:0048519", "GO:1905952")	10.5085	2.80198
Middle.cor.PolIIorK4	TRUE	0.00169161	17	267	4	0.0149813	0.235294	GO:0032369	GO:BP	negative regulation of lipid transport	13967	8782	c("GO:0006869", "GO:0032368", "GO:0051051", "GO:1905953")	16.117	2.7717
Middle.cor.PolIIorK4	TRUE	0.000130268	211	267	15	0.0561798	0.07109	GO:0040013	GO:BP	negative regulation of locomotion	13967	11544	c("GO:0040011", "GO:0040012", "GO:0048519")	4.13	3.88516
Middle.cor.PolIIorK4	TRUE	0.00997479	4	267	2	0.00749064	0.5	GO:0010748	GO:BP	negative regulation of long-chain fatty acid import across plasma membrane	13967	4927	c("GO:0010746", "GO:0015911", "GO:0140213", "GO:1903960")	51.9651	2.0011
Middle.cor.PolIIorK4	TRUE	0.00997479	4	267	2	0.00749064	0.5	GO:0140213	GO:BP	negative regulation of long-chain fatty acid import into cell	13967	23277	c("GO:0044539", "GO:0140212", "GO:2000192")	51.9651	2.0011
Middle.cor.PolIIorK4	TRUE	0.000954727	6	267	3	0.011236	0.5	GO:1900272	GO:BP	negative regulation of long-term synaptic potentiation	13967	23763	c("GO:0048519", "GO:0060291", "GO:1900271")	52.1579	3.02012
Middle.cor.PolIIorK4	TRUE	0.00658075	86	267	7	0.0262172	0.0813953	GO:0051250	GO:BP	negative regulation of lymphocyte activation	13967	15955	c("GO:0002695", "GO:0046649", "GO:0051249")	4.67455	2.18172
Middle.cor.PolIIorK4	TRUE	0.00347783	21	267	4	0.0149813	0.190476	GO:0070229	GO:BP	negative regulation of lymphocyte apoptotic process	13967	18998	c("GO:0070227", "GO:0070228", "GO:2000107")	12.3195	2.45869
Middle.cor.PolIIorK4	TRUE	0.0282905	22	267	3	0.011236	0.136364	GO:0002707	GO:BP	negative regulation of lymphocyte mediated immunity	13967	1376	c("GO:0002449", "GO:0002704", "GO:0002706")	8.23752	1.54836
Middle.cor.PolIIorK4	TRUE	0.00178411	2198	267	64	0.2397	0.0291174	GO:0010605	GO:BP	negative regulation of macromolecule metabolic process	13967	4792	c("GO:0009892", "GO:0043170", "GO:0060255")	1.72312	2.74858
Middle.cor.PolIIorK4	TRUE	0.0146764	5	267	2	0.00749064	0.4	GO:1904180	GO:BP	negative regulation of membrane depolarization	13967	27345	c("GO:0003254", "GO:0048519", "GO:0051899")	34.6542	1.83338
Middle.cor.PolIIorK4	TRUE	0.00419005	10	267	3	0.011236	0.3	GO:0045837	GO:BP	negative regulation of membrane potential	13967	13764	GO:0042391	22.3638	2.37778
Middle.cor.PolIIorK4	TRUE	0.0493185	1	267	1	0.00374532	1	GO:0072200	GO:BP	negative regulation of mesenchymal cell proliferation involved in ureter development	13967	20349	c("GO:0051093", "GO:0051241", "GO:0072198", "GO:0072199", "GO:0072201")	Inf	1.30699
Middle.cor.PolIIorK4	TRUE	0.000325191	2359	267	71	0.265918	0.0300975	GO:0009892	GO:BP	negative regulation of metabolic process	13967	4253	c("GO:0008152", "GO:0019222", "GO:0048519")	1.82221	3.48786
Middle.cor.PolIIorK4	TRUE	0.0493185	1	267	1	0.00374532	1	GO:2000007	GO:BP	negative regulation of metanephric comma-shaped body morphogenesis	13967	29434	c("GO:0072217", "GO:0072278", "GO:0110111", "GO:2000006")	Inf	1.30699
Middle.cor.PolIIorK4	TRUE	0.0493185	1	267	1	0.00374532	1	GO:2000005	GO:BP	negative regulation of metanephric S-shaped body morphogenesis	13967	29432	c("GO:0072217", "GO:0072284", "GO:0110111", "GO:2000004")	Inf	1.30699
Middle.cor.PolIIorK4	TRUE	0.0146764	5	267	2	0.00749064	0.4	GO:0051902	GO:BP	negative regulation of mitochondrial depolarization	13967	16425	c("GO:0051882", "GO:0051900", "GO:1904180")	34.6542	1.83338
Middle.cor.PolIIorK4	TRUE	0.00419005	10	267	3	0.011236	0.3	GO:0010917	GO:BP	negative regulation of mitochondrial membrane potential	13967	5080	c("GO:0045837", "GO:0051881")	22.3638	2.37778
Middle.cor.PolIIorK4	TRUE	0.0253751	7	267	2	0.00749064	0.285714	GO:1901029	GO:BP	negative regulation of mitochondrial outer membrane permeabilization involved in apoptotic signaling pathway	13967	24507	c("GO:0010823", "GO:0051051", "GO:0097345", "GO:1901028", "GO:2001234")	20.7984	1.59559
Middle.cor.PolIIorK4	TRUE	0.00136991	45	267	6	0.0224719	0.133333	GO:0010823	GO:BP	negative regulation of mitochondrion organization	13967	4999	c("GO:0007005", "GO:0010639", "GO:0010821")	8.10694	2.86331
Middle.cor.PolIIorK4	TRUE	0.0132298	281	267	13	0.0486891	0.0462633	GO:0045930	GO:BP	negative regulation of mitotic cell cycle	13967	13849	c("GO:0000278", "GO:0007346", "GO:0045786")	2.5836	1.87845
Middle.cor.PolIIorK4	TRUE	0.00941044	47	267	5	0.0187266	0.106383	GO:0045839	GO:BP	negative regulation of mitotic nuclear division	13967	13766	c("GO:0007088", "GO:0010948", "GO:0045930", "GO:0051784", "GO:0140014")	6.24831	2.02639
Middle.cor.PolIIorK4	TRUE	0.021615	38	267	4	0.0149813	0.105263	GO:0033048	GO:BP	negative regulation of mitotic sister chromatid segregation	13967	9278	c("GO:0000070", "GO:0033046", "GO:0033047", "GO:0045839")	6.15492	1.66524
Middle.cor.PolIIorK4	TRUE	3.0755e-06	770	267	37	0.138577	0.0480519	GO:0044092	GO:BP	negative regulation of molecular function	13967	12757	GO:0065009	2.867	5.51208
Middle.cor.PolIIorK4	TRUE	0.0493185	1	267	1	0.00374532	1	GO:0070256	GO:BP	negative regulation of mucus secretion	13967	19023	c("GO:0051048", "GO:0051241", "GO:0070254", "GO:0070255")	Inf	1.30699
Middle.cor.PolIIorK4	TRUE	0.0447697	10	267	2	0.00749064	0.2	GO:0040015	GO:BP	negative regulation of multicellular organism growth	13967	11546	c("GO:0035264", "GO:0040014", "GO:0048640", "GO:0051241")	13.0052	1.34902
Middle.cor.PolIIorK4	TRUE	3.87692e-10	765	267	45	0.168539	0.0588235	GO:0051241	GO:BP	negative regulation of multicellular organismal process	13967	15949	c("GO:0032501", "GO:0048519", "GO:0051239")	3.68104	9.41151
Middle.cor.PolIIorK4	TRUE	0.00674612	12	267	3	0.011236	0.25	GO:0043901	GO:BP	negative regulation of multi-organism process	13967	12624	c("GO:0043900", "GO:0048519", "GO:0051704")	17.3964	2.17095
Middle.cor.PolIIorK4	TRUE	0.00169161	17	267	4	0.0149813	0.235294	GO:0045932	GO:BP	negative regulation of muscle contraction	13967	13851	c("GO:0006936", "GO:0006937", "GO:0051241")	16.117	2.7717
Middle.cor.PolIIorK4	TRUE	0.0146764	5	267	2	0.00749064	0.4	GO:0002887	GO:BP	negative regulation of myeloid leukocyte mediated immunity	13967	1549	c("GO:0002444", "GO:0002704", "GO:0002886")	34.6542	1.83338
Middle.cor.PolIIorK4	TRUE	0.0447697	10	267	2	0.00749064	0.2	GO:0045953	GO:BP	negative regulation of natural killer cell mediated cytotoxicity	13967	13870	c("GO:0001911", "GO:0002716", "GO:0042267", "GO:0042269")	13.0052	1.34902
Middle.cor.PolIIorK4	TRUE	0.0493185	1	267	1	0.00374532	1	GO:0002859	GO:BP	negative regulation of natural killer cell mediated cytotoxicity directed against tumor cell target	13967	1521	c("GO:0002420", "GO:0002856", "GO:0002858", "GO:0045953")	Inf	1.30699
Middle.cor.PolIIorK4	TRUE	0.0493185	1	267	1	0.00374532	1	GO:0002856	GO:BP	negative regulation of natural killer cell mediated immune response to tumor cell	13967	1518	c("GO:0002423", "GO:0002716", "GO:0002838", "GO:0002855")	Inf	1.30699
Middle.cor.PolIIorK4	TRUE	0.0447697	10	267	2	0.00749064	0.2	GO:0002716	GO:BP	negative regulation of natural killer cell mediated immunity	13967	1385	c("GO:0002228", "GO:0002707", "GO:0002715", "GO:0045824")	13.0052	1.34902
Middle.cor.PolIIorK4	TRUE	0.00674612	12	267	3	0.011236	0.25	GO:0060546	GO:BP	negative regulation of necroptotic process	13967	17573	c("GO:0060544", "GO:0062099", "GO:0070266")	17.3964	2.17095
Middle.cor.PolIIorK4	TRUE	0.00833045	13	267	3	0.011236	0.230769	GO:0060547	GO:BP	negative regulation of necrotic cell death	13967	17574	c("GO:0010939", "GO:0060548", "GO:0070265")	15.6589	2.07933
Middle.cor.PolIIorK4	TRUE	0.0473623	202	267	9	0.0337079	0.0445545	GO:0051961	GO:BP	negative regulation of nervous system development	13967	16472	c("GO:0007399", "GO:0051093", "GO:0051241", "GO:0051960")	2.4586	1.32457
Middle.cor.PolIIorK4	TRUE	0.0346678	189	267	9	0.0337079	0.047619	GO:0050768	GO:BP	negative regulation of neurogenesis	13967	15552	c("GO:0010721", "GO:0022008", "GO:0050767", "GO:0051961")	2.63875	1.46007
Middle.cor.PolIIorK4	TRUE	4.37116e-05	102	267	11	0.0411985	0.107843	GO:0043524	GO:BP	negative regulation of neuron apoptotic process	13967	12507	c("GO:0043066", "GO:0043523", "GO:0051402", "GO:1901215")	6.46996	4.3594
Middle.cor.PolIIorK4	TRUE	4.94e-05	146	267	13	0.0486891	0.0890411	GO:1901215	GO:BP	negative regulation of neuron death	13967	24688	c("GO:0060548", "GO:0070997", "GO:1901214")	5.25669	4.30627
Middle.cor.PolIIorK4	TRUE	0.00565021	3	267	2	0.00749064	0.666667	GO:1902564	GO:BP	negative regulation of neutrophil activation	13967	25900	c("GO:0002695", "GO:0042119", "GO:1902563")	104.122	2.24794
Middle.cor.PolIIorK4	TRUE	0.0022669	2	267	2	0.00749064	1	GO:0043314	GO:BP	negative regulation of neutrophil degranulation	13967	12366	c("GO:0002887", "GO:0043301", "GO:0043312", "GO:0043313", "GO:0050777", "GO:1902564")	Inf	2.64457
Middle.cor.PolIIorK4	TRUE	0.00551862	1776	267	52	0.194757	0.0292793	GO:0051172	GO:BP	negative regulation of nitrogen compound metabolic process	13967	15891	c("GO:0006807", "GO:0009892", "GO:0051171")	1.69378	2.25817
Middle.cor.PolIIorK4	TRUE	0.018841	36	267	4	0.0149813	0.111111	GO:0045746	GO:BP	negative regulation of Notch signaling pathway	13967	13681	c("GO:0007219", "GO:0008593", "GO:0009968")	6.54039	1.7249
Middle.cor.PolIIorK4	TRUE	0.0135343	52	267	5	0.0187266	0.0961538	GO:0051784	GO:BP	negative regulation of nuclear division	13967	16341	c("GO:0000280", "GO:0010639", "GO:0051783")	5.5824	1.86856
Middle.cor.PolIIorK4	TRUE	0.00645985	319	267	15	0.0561798	0.0470219	GO:0010639	GO:BP	negative regulation of organelle organization	13967	4825	c("GO:0006996", "GO:0033043", "GO:0051129")	2.64173	2.18978
Middle.cor.PolIIorK4	TRUE	0.000332889	11	267	4	0.0149813	0.363636	GO:0032891	GO:BP	negative regulation of organic acid transport	13967	9161	c("GO:0015849", "GO:0032890", "GO:0051051")	29.9408	3.4777
Middle.cor.PolIIorK4	TRUE	0.0493185	1	267	1	0.00374532	1	GO:0060407	GO:BP	negative regulation of penile erection	13967	17438	c("GO:0043084", "GO:0043901", "GO:0051241", "GO:0060405", "GO:2000242")	Inf	1.30699
Middle.cor.PolIIorK4	TRUE	3.25214e-05	140	267	13	0.0486891	0.0928571	GO:0010466	GO:BP	negative regulation of peptidase activity	13967	4688	c("GO:0045861", "GO:0051346", "GO:0052547")	5.50784	4.48783
Middle.cor.PolIIorK4	TRUE	0.0342069	24	267	3	0.011236	0.125	GO:0033137	GO:BP	negative regulation of peptidyl-serine phosphorylation	13967	9333	c("GO:0001933", "GO:0018105", "GO:0033135")	7.45337	1.46589
Middle.cor.PolIIorK4	TRUE	0.0200109	443	267	17	0.0636704	0.0383747	GO:0045936	GO:BP	negative regulation of phosphate metabolic process	13967	13855	c("GO:0006796", "GO:0010563", "GO:0019220")	2.13429	1.69873
Middle.cor.PolIIorK4	TRUE	0.00153171	7	267	3	0.011236	0.428571	GO:0010519	GO:BP	negative regulation of phospholipase activity	13967	4726	c("GO:0010517", "GO:0060192")	39.1278	2.81482
Middle.cor.PolIIorK4	TRUE	0.0022669	2	267	2	0.00749064	1	GO:1900275	GO:BP	negative regulation of phospholipase C activity	13967	23766	c("GO:0010519", "GO:1900274")	Inf	2.64457
Middle.cor.PolIIorK4	TRUE	0.0493185	1	267	1	0.00374532	1	GO:1900737	GO:BP	negative regulation of phospholipase C-activating G protein-coupled receptor signaling pathway	13967	24221	c("GO:0007200", "GO:0045744", "GO:1900736")	Inf	1.30699
Middle.cor.PolIIorK4	TRUE	0.0201345	444	267	17	0.0636704	0.0382883	GO:0010563	GO:BP	negative regulation of phosphorus metabolic process	13967	4755	c("GO:0006793", "GO:0031324", "GO:0051174")	2.12914	1.69606
Middle.cor.PolIIorK4	TRUE	0.0156843	358	267	15	0.0561798	0.0418994	GO:0042326	GO:BP	negative regulation of phosphorylation	13967	11780	c("GO:0016310", "GO:0042325", "GO:0045936")	2.33475	1.80453
Middle.cor.PolIIorK4	TRUE	0.0493185	1	267	1	0.00374532	1	GO:0002737	GO:BP	negative regulation of plasmacytoid dendritic cell cytokine production	13967	1406	c("GO:0002373", "GO:0002731", "GO:0002736")	Inf	1.30699
Middle.cor.PolIIorK4	TRUE	0.0315649	8	267	2	0.00749064	0.25	GO:0090331	GO:BP	negative regulation of platelet aggregation	13967	21690	c("GO:0010544", "GO:0034111", "GO:0070527", "GO:0090330")	17.3346	1.5008
Middle.cor.PolIIorK4	TRUE	0.0493185	11	267	2	0.00749064	0.181818	GO:1901380	GO:BP	negative regulation of potassium ion transmembrane transport	13967	24836	c("GO:0043267", "GO:0071805", "GO:1901379", "GO:1904063")	11.5556	1.30699
Middle.cor.PolIIorK4	TRUE	0.0118735	15	267	3	0.011236	0.2	GO:0043267	GO:BP	negative regulation of potassium ion transport	13967	12333	c("GO:0006813", "GO:0043266", "GO:0043271")	13.0507	1.92542
Middle.cor.PolIIorK4	TRUE	6.14545e-13	627	267	45	0.168539	0.0717703	GO:0043069	GO:BP	negative regulation of programmed cell death	13967	12249	c("GO:0012501", "GO:0043067", "GO:0060548")	4.60197	12.2114
Middle.cor.PolIIorK4	TRUE	0.00674612	12	267	3	0.011236	0.25	GO:0062099	GO:BP	negative regulation of programmed necrotic cell death	13967	18809	c("GO:0043069", "GO:0060547", "GO:0062098", "GO:0097300")	17.3964	2.17095
Middle.cor.PolIIorK4	TRUE	0.0493185	1	267	1	0.00374532	1	GO:0032307	GO:BP	negative regulation of prostaglandin secretion	13967	8735	c("GO:0010648", "GO:0023057", "GO:0032304", "GO:0032306", "GO:0032310", "GO:1903531")	Inf	1.30699
Middle.cor.PolIIorK4	TRUE	0.000944686	79	267	8	0.0299625	0.101266	GO:0032091	GO:BP	negative regulation of protein binding	13967	8597	c("GO:0043393", "GO:0051100")	5.9699	3.02471
Middle.cor.PolIIorK4	TRUE	0.0493185	1	267	1	0.00374532	1	GO:0100002	GO:BP	negative regulation of protein kinase activity by protein phosphorylation	13967	22758	c("GO:0006468", "GO:0006469")	Inf	1.30699
Middle.cor.PolIIorK4	TRUE	0.0253751	7	267	2	0.00749064	0.285714	GO:0044387	GO:BP	negative regulation of protein kinase activity by regulation of protein phosphorylation	13967	12890	GO:0006469	20.7984	1.59559
Middle.cor.PolIIorK4	TRUE	0.00171403	828	267	31	0.116105	0.0374396	GO:0051248	GO:BP	negative regulation of protein metabolic process	13967	15953	c("GO:0010605", "GO:0019538", "GO:0051172", "GO:0051246")	2.14252	2.76598
Middle.cor.PolIIorK4	TRUE	0.0194864	333	267	14	0.0524345	0.042042	GO:0001933	GO:BP	negative regulation of protein phosphorylation	13967	678	c("GO:0001932", "GO:0006468", "GO:0031400", "GO:0042326")	2.33794	1.71027
Middle.cor.PolIIorK4	TRUE	0.000669387	220	267	14	0.0524345	0.0636364	GO:0045861	GO:BP	negative regulation of proteolysis	13967	13786	c("GO:0006508", "GO:0030162", "GO:0032269")	3.65078	3.17432
Middle.cor.PolIIorK4	TRUE	0.0202126	19	267	3	0.011236	0.157895	GO:1903427	GO:BP	negative regulation of reactive oxygen species biosynthetic process	13967	26661	c("GO:0009890", "GO:1903409", "GO:1903426", "GO:2000378")	9.78264	1.69438
Middle.cor.PolIIorK4	TRUE	0.000527924	37	267	6	0.0224719	0.162162	GO:2000378	GO:BP	negative regulation of reactive oxygen species metabolic process	13967	29799	c("GO:0031324", "GO:0072593", "GO:2000377")	10.2066	3.27743
Middle.cor.PolIIorK4	TRUE	0.0447697	10	267	2	0.00749064	0.2	GO:1900121	GO:BP	negative regulation of receptor binding	13967	23621	c("GO:0032091", "GO:1900120")	13.0052	1.34902
Middle.cor.PolIIorK4	TRUE	0.0140554	16	267	3	0.011236	0.1875	GO:1903306	GO:BP	negative regulation of regulated secretory pathway	13967	26549	c("GO:0045055", "GO:0045920", "GO:1903305")	12.0412	1.85216
Middle.cor.PolIIorK4	TRUE	0.0158151	17	267	3	0.011236	0.176471	GO:0090201	GO:BP	negative regulation of release of cytochrome c from mitochondria	13967	21561	c("GO:0001836", "GO:0010823", "GO:0090199", "GO:2001234")	11.1785	1.80093
Middle.cor.PolIIorK4	TRUE	0.0293838	66	267	5	0.0187266	0.0757576	GO:0002832	GO:BP	negative regulation of response to biotic stimulus	13967	1494	c("GO:0002831", "GO:0009607", "GO:0048585")	4.29623	1.53189
Middle.cor.PolIIorK4	TRUE	6.71276e-06	231	267	18	0.0674157	0.0779221	GO:0032102	GO:BP	negative regulation of response to external stimulus	13967	8607	c("GO:0009605", "GO:0032101", "GO:0048585")	4.60962	5.1731
Middle.cor.PolIIorK4	TRUE	0.0315649	8	267	2	0.00749064	0.25	GO:0032105	GO:BP	negative regulation of response to extracellular stimulus	13967	8610	c("GO:0009991", "GO:0032102", "GO:0032104")	17.3346	1.5008
Middle.cor.PolIIorK4	TRUE	0.0200109	6	267	2	0.00749064	0.333333	GO:0032096	GO:BP	negative regulation of response to food	13967	8601	c("GO:0032094", "GO:0032095", "GO:0032108")	25.9914	1.69873
Middle.cor.PolIIorK4	TRUE	0.0315649	8	267	2	0.00749064	0.25	GO:0032108	GO:BP	negative regulation of response to nutrient levels	13967	8613	c("GO:0031667", "GO:0032105", "GO:0032107")	17.3346	1.5008
Middle.cor.PolIIorK4	TRUE	4.57019e-08	1167	267	53	0.198502	0.0454156	GO:0048585	GO:BP	negative regulation of response to stimulus	13967	15114	c("GO:0048519", "GO:0048583", "GO:0050896")	2.81949	7.34007
Middle.cor.PolIIorK4	TRUE	0.0493185	1	267	1	0.00374532	1	GO:0002835	GO:BP	negative regulation of response to tumor cell	13967	1497	c("GO:0002347", "GO:0002832", "GO:0002834")	Inf	1.30699
Middle.cor.PolIIorK4	TRUE	0.0214596	60	267	5	0.0187266	0.0833333	GO:1903035	GO:BP	negative regulation of response to wounding	13967	26320	c("GO:0009611", "GO:0048585", "GO:1903034")	4.76799	1.66838
Middle.cor.PolIIorK4	TRUE	0.0493185	1	267	1	0.00374532	1	GO:0046671	GO:BP	negative regulation of retinal cell programmed cell death	13967	14494	c("GO:0010721", "GO:0043069", "GO:0046666", "GO:0046668", "GO:0110111")	Inf	1.30699
Middle.cor.PolIIorK4	TRUE	0.0493185	1	267	1	0.00374532	1	GO:1900369	GO:BP	negative regulation of RNA interference	13967	23860	c("GO:0016246", "GO:0060149", "GO:0060967", "GO:1900368")	Inf	1.30699
Middle.cor.PolIIorK4	TRUE	0.000759374	120	267	10	0.0374532	0.0833333	GO:0051048	GO:BP	negative regulation of secretion	13967	15789	c("GO:0046903", "GO:0051046", "GO:0051051")	4.84029	3.11954
Middle.cor.PolIIorK4	TRUE	0.00181332	111	267	9	0.0337079	0.0810811	GO:1903531	GO:BP	negative regulation of secretion by cell	13967	26759	c("GO:0032940", "GO:0048523", "GO:0051048", "GO:1903530")	4.68315	2.74153
Middle.cor.PolIIorK4	TRUE	0.000174066	933	267	37	0.138577	0.039657	GO:0009968	GO:BP	negative regulation of signal transduction	13967	4309	c("GO:0007165", "GO:0009966", "GO:0010648", "GO:0023057", "GO:0048585")	2.31625	3.75929
Middle.cor.PolIIorK4	TRUE	0.0475243	28	267	3	0.011236	0.107143	GO:1901797	GO:BP	negative regulation of signal transduction by p53 class mediator	13967	25215	c("GO:0072331", "GO:1901796", "GO:1902532")	6.25829	1.32308
Middle.cor.PolIIorK4	TRUE	0.037622	25	267	3	0.011236	0.12	GO:1901099	GO:BP	negative regulation of signal transduction in absence of ligand	13967	24576	c("GO:0009968", "GO:0038034")	7.112	1.42456
Middle.cor.PolIIorK4	TRUE	1.08579e-06	1004	267	45	0.168539	0.0448207	GO:0023057	GO:BP	negative regulation of signaling	13967	7713	c("GO:0023051", "GO:0023052", "GO:0048519")	2.7134	5.96426
Middle.cor.PolIIorK4	TRUE	0.0253277	40	267	4	0.0149813	0.1	GO:0033046	GO:BP	negative regulation of sister chromatid segregation	13967	9276	c("GO:0000819", "GO:0010948", "GO:0033045", "GO:0051985", "GO:2001251")	5.81227	1.5964
Middle.cor.PolIIorK4	TRUE	0.00382034	56	267	6	0.0224719	0.107143	GO:0062014	GO:BP	negative regulation of small molecule metabolic process	13967	18772	c("GO:0009892", "GO:0044281", "GO:0062012")	6.31873	2.4179
Middle.cor.PolIIorK4	TRUE	0.0493185	11	267	2	0.00749064	0.181818	GO:0045986	GO:BP	negative regulation of smooth muscle contraction	13967	13903	c("GO:0006939", "GO:0006940", "GO:0045932")	11.5556	1.30699
Middle.cor.PolIIorK4	TRUE	0.0146764	5	267	2	0.00749064	0.4	GO:0045988	GO:BP	negative regulation of striated muscle contraction	13967	13905	c("GO:0006941", "GO:0006942", "GO:0045932")	34.6542	1.83338
Middle.cor.PolIIorK4	TRUE	0.0158151	34	267	4	0.0149813	0.117647	GO:0050805	GO:BP	negative regulation of synaptic transmission	13967	15581	c("GO:0007268", "GO:0010648", "GO:0023057", "GO:0050804")	6.97682	1.80093
Middle.cor.PolIIorK4	TRUE	0.0381566	9	267	2	0.00749064	0.222222	GO:0003085	GO:BP	negative regulation of systemic arterial blood pressure	13967	1688	c("GO:0003073", "GO:0045776")	14.8619	1.41843
Middle.cor.PolIIorK4	TRUE	0.032062	68	267	5	0.0187266	0.0735294	GO:0050868	GO:BP	negative regulation of T cell activation	13967	15634	c("GO:0042110", "GO:0050863", "GO:0051250", "GO:1903038")	4.15974	1.49401
Middle.cor.PolIIorK4	TRUE	0.00833045	13	267	3	0.011236	0.230769	GO:0070233	GO:BP	negative regulation of T cell apoptotic process	13967	19002	c("GO:0070229", "GO:0070231", "GO:0070232")	15.6589	2.07933
Middle.cor.PolIIorK4	TRUE	0.0442352	27	267	3	0.011236	0.111111	GO:0045581	GO:BP	negative regulation of T cell differentiation	13967	13522	c("GO:0030217", "GO:0045580", "GO:0045620", "GO:0050868")	6.51942	1.35423
Middle.cor.PolIIorK4	TRUE	0.0493185	1	267	1	0.00374532	1	GO:1901581	GO:BP	negative regulation of telomeric RNA transcription from RNA pol II promoter	13967	25023	c("GO:0000122", "GO:0097394", "GO:1901580")	Inf	1.30699
Middle.cor.PolIIorK4	TRUE	0.0493185	1	267	1	0.00374532	1	GO:0098736	GO:BP	negative regulation of the force of heart contraction	13967	22415	GO:0002026	Inf	1.30699
Middle.cor.PolIIorK4	TRUE	0.0493185	1	267	1	0.00374532	1	GO:0003108	GO:BP	negative regulation of the force of heart contraction by chemical signal	13967	1711	c("GO:0003057", "GO:0045822")	Inf	1.30699
Middle.cor.PolIIorK4	TRUE	0.00565021	3	267	2	0.00749064	0.666667	GO:0045629	GO:BP	negative regulation of T-helper 2 cell differentiation	13967	13570	c("GO:0002829", "GO:0045064", "GO:0045623", "GO:0045628")	104.122	2.24794
Middle.cor.PolIIorK4	TRUE	0.0493185	11	267	2	0.00749064	0.181818	GO:0045623	GO:BP	negative regulation of T-helper cell differentiation	13967	13564	c("GO:0002698", "GO:0042093", "GO:0043371", "GO:0045622", "GO:0050777")	11.5556	1.30699
Middle.cor.PolIIorK4	TRUE	0.0146764	5	267	2	0.00749064	0.4	GO:0070244	GO:BP	negative regulation of thymocyte apoptotic process	13967	19013	c("GO:0070233", "GO:0070242", "GO:0070243")	34.6542	1.83338
Middle.cor.PolIIorK4	TRUE	0.00674612	12	267	3	0.011236	0.25	GO:0034104	GO:BP	negative regulation of tissue remodeling	13967	9741	c("GO:0034103", "GO:0048771", "GO:0051241")	17.3964	2.17095
Middle.cor.PolIIorK4	TRUE	0.0372542	71	267	5	0.0187266	0.0704225	GO:0034763	GO:BP	negative regulation of transmembrane transport	13967	10111	c("GO:0034762", "GO:0048523", "GO:0051051", "GO:0055085")	3.96986	1.42882
Middle.cor.PolIIorK4	TRUE	4.47449e-08	293	267	24	0.0898876	0.0819113	GO:0051051	GO:BP	negative regulation of transport	13967	15792	c("GO:0006810", "GO:0048519", "GO:0051049")	4.96602	7.34926
Middle.cor.PolIIorK4	TRUE	0.008966	28	267	4	0.0149813	0.142857	GO:0032720	GO:BP	negative regulation of tumor necrosis factor production	13967	9033	c("GO:0032640", "GO:0032680", "GO:1903556")	8.72464	2.0474
Middle.cor.PolIIorK4	TRUE	0.00997479	29	267	4	0.0149813	0.137931	GO:1903556	GO:BP	negative regulation of tumor necrosis factor superfamily cytokine production	13967	26783	c("GO:0001818", "GO:0071706", "GO:1903555")	8.3753	2.0011
Middle.cor.PolIIorK4	TRUE	0.00153171	7	267	3	0.011236	0.428571	GO:0002829	GO:BP	negative regulation of type 2 immune response	13967	1491	c("GO:0002828", "GO:0042092", "GO:0050777")	39.1278	2.81482
Middle.cor.PolIIorK4	TRUE	0.0442352	75	267	5	0.0187266	0.0666667	GO:1901343	GO:BP	negative regulation of vasculature development	13967	24803	c("GO:0001944", "GO:0051093", "GO:0051241", "GO:1901342")	3.74217	1.35423
Middle.cor.PolIIorK4	TRUE	0.0493185	1	267	1	0.00374532	1	GO:1903946	GO:BP	negative regulation of ventricular cardiac muscle cell action potential	13967	27135	c("GO:0045759", "GO:0086005", "GO:0098911", "GO:0106135")	Inf	1.30699
Middle.cor.PolIIorK4	TRUE	0.0108131	49	267	5	0.0187266	0.102041	GO:0061045	GO:BP	negative regulation of wound healing	13967	18050	c("GO:0032102", "GO:0042060", "GO:0061041", "GO:1903035")	5.96353	1.96605
Middle.cor.PolIIorK4	TRUE	3.0668e-13	1530	267	75	0.280899	0.0490196	GO:0007399	GO:BP	nervous system development	13967	3311	GO:0048731	3.31351	12.5133
Middle.cor.PolIIorK4	TRUE	1.2941e-06	465	267	28	0.104869	0.0602151	GO:0050877	GO:BP	nervous system process	13967	15640	GO:0003008	3.58116	5.88803
Middle.cor.PolIIorK4	TRUE	0.000869132	41	267	6	0.0224719	0.146341	GO:0048857	GO:BP	neural nucleus development	13967	15366	GO:0048856	9.0335	3.06091
Middle.cor.PolIIorK4	TRUE	0.0493185	1	267	1	0.00374532	1	GO:0021998	GO:BP	neural plate mediolateral regionalization	13967	7590	GO:0060897	Inf	1.30699
Middle.cor.PolIIorK4	TRUE	0.0173359	35	267	4	0.0149813	0.114286	GO:0003407	GO:BP	neural retina development	13967	2004	c("GO:0048856", "GO:0060041")	6.7518	1.76105
Middle.cor.PolIIorK4	TRUE	2.54102e-06	1073	267	46	0.172285	0.0428705	GO:0022008	GO:BP	neurogenesis	13967	7600	c("GO:0007399", "GO:0030154")	2.58807	5.59499
Middle.cor.PolIIorK4	TRUE	0.0146764	33	267	4	0.0149813	0.121212	GO:0150076	GO:BP	neuroinflammatory response	13967	23416	GO:0006954	7.21701	1.83338
Middle.cor.PolIIorK4	TRUE	0.000559943	54	267	7	0.0262172	0.12963	GO:0050905	GO:BP	neuromuscular process	13967	15665	GO:0050877	7.87417	3.25186
Middle.cor.PolIIorK4	TRUE	0.000146726	29	267	6	0.0224719	0.206897	GO:0050885	GO:BP	neuromuscular process controlling balance	13967	15647	GO:0050905	13.763	3.83349
Middle.cor.PolIIorK4	TRUE	7.32183e-10	177	267	21	0.0786517	0.118644	GO:0051402	GO:BP	neuron apoptotic process	13967	16073	c("GO:0006915", "GO:0070997")	7.46314	9.13538
Middle.cor.PolIIorK4	TRUE	5.07453e-09	260	267	24	0.0898876	0.0923077	GO:0070997	GO:BP	neuron death	13967	19462	GO:0008219	5.67402	8.2946
Middle.cor.PolIIorK4	TRUE	0.000650036	741	267	30	0.11236	0.0404858	GO:0048666	GO:BP	neuron development	13967	15184	c("GO:0030182", "GO:0048468")	2.32981	3.18706
Middle.cor.PolIIorK4	TRUE	0.000184561	899	267	36	0.134831	0.0400445	GO:0030182	GO:BP	neuron differentiation	13967	7790	c("GO:0030154", "GO:0048699")	2.33566	3.73386
Middle.cor.PolIIorK4	TRUE	0.0406287	26	267	3	0.011236	0.115385	GO:0042551	GO:BP	neuron maturation	13967	11938	c("GO:0048469", "GO:0048666")	6.80326	1.39117
Middle.cor.PolIIorK4	TRUE	0.000835417	681	267	28	0.104869	0.041116	GO:0031175	GO:BP	neuron projection development	13967	8277	c("GO:0048666", "GO:0120036")	2.35799	3.0781
Middle.cor.PolIIorK4	TRUE	0.0253751	7	267	2	0.00749064	0.285714	GO:1990535	GO:BP	neuron projection maintenance	13967	29208	GO:0106027	20.7984	1.59559
Middle.cor.PolIIorK4	TRUE	0.0170542	434	267	17	0.0636704	0.0391705	GO:0048812	GO:BP	neuron projection morphogenesis	13967	15322	c("GO:0031175", "GO:0120039")	2.18187	1.76817
Middle.cor.PolIIorK4	TRUE	0.0475243	28	267	3	0.011236	0.107143	GO:0008038	GO:BP	neuron recognition	13967	3539	c("GO:0008037", "GO:0048666")	6.25829	1.32308
Middle.cor.PolIIorK4	TRUE	0.0200109	6	267	2	0.00749064	0.333333	GO:0016322	GO:BP	neuron remodeling	13967	5833	GO:0042551	25.9914	1.69873
Middle.cor.PolIIorK4	TRUE	0.00565021	3	267	2	0.00749064	0.666667	GO:0150099	GO:BP	neuron-glial cell signaling	13967	23427	GO:0007267	104.122	2.24794
Middle.cor.PolIIorK4	TRUE	0.0146764	5	267	2	0.00749064	0.4	GO:0042136	GO:BP	neurotransmitter biosynthetic process	13967	11651	c("GO:0042133", "GO:0044249")	34.6542	1.83338
Middle.cor.PolIIorK4	TRUE	0.00674612	12	267	3	0.011236	0.25	GO:0042133	GO:BP	neurotransmitter metabolic process	13967	11649	c("GO:0001505", "GO:0044237")	17.3964	2.17095
Middle.cor.PolIIorK4	TRUE	3.22775e-10	358	267	30	0.11236	0.0837989	GO:0042119	GO:BP	neutrophil activation	13967	11639	GO:0036230	5.19696	9.4911
Middle.cor.PolIIorK4	TRUE	1.8821e-10	350	267	30	0.11236	0.0857143	GO:0002283	GO:BP	neutrophil activation involved in immune response	13967	953	c("GO:0002275", "GO:0042119")	5.32987	9.72536
Middle.cor.PolIIorK4	TRUE	0.00565021	3	267	2	0.00749064	0.666667	GO:0097350	GO:BP	neutrophil clearance	13967	22149	c("GO:0001780", "GO:0048771")	104.122	2.24794
Middle.cor.PolIIorK4	TRUE	1.76991e-10	349	267	30	0.11236	0.0859599	GO:0043312	GO:BP	neutrophil degranulation	13967	12364	c("GO:0002283", "GO:0002446", "GO:0043299")	5.34694	9.75205
Middle.cor.PolIIorK4	TRUE	3.22775e-10	358	267	30	0.11236	0.0837989	GO:0002446	GO:BP	neutrophil mediated immunity	13967	1116	GO:0002444	5.19696	9.4911
Middle.cor.PolIIorK4	TRUE	0.0483443	137	267	7	0.0262172	0.0510949	GO:0038061	GO:BP	NIK/NF-kappaB signaling	13967	11245	GO:0035556	2.83027	1.31565
Middle.cor.PolIIorK4	TRUE	0.0410937	48	267	4	0.0149813	0.0833333	GO:0006809	GO:BP	nitric oxide biosynthetic process	13967	2799	c("GO:0044271", "GO:0046209", "GO:1903409")	4.7536	1.38622
Middle.cor.PolIIorK4	TRUE	0.0493185	53	267	4	0.0149813	0.0754717	GO:0046209	GO:BP	nitric oxide metabolic process	13967	14120	c("GO:0072593", "GO:2001057")	4.26654	1.30699
Middle.cor.PolIIorK4	TRUE	1.22682e-06	7191	267	180	0.674157	0.0250313	GO:0006807	GO:BP	nitrogen compound metabolic process	13967	2797	GO:0008152	2.00276	5.91122
Middle.cor.PolIIorK4	TRUE	4.1955e-07	1857	267	69	0.258427	0.0371567	GO:0071705	GO:BP	nitrogen compound transport	13967	19962	GO:0006810	2.34037	6.37722
Middle.cor.PolIIorK4	TRUE	0.00311734	9	267	3	0.011236	0.333333	GO:0071941	GO:BP	nitrogen cycle metabolic process	13967	20111	GO:0006807	26.0855	2.50622
Middle.cor.PolIIorK4	TRUE	0.00565021	3	267	2	0.00749064	0.666667	GO:0019740	GO:BP	nitrogen utilization	13967	6997	GO:0008150	104.122	2.24794
Middle.cor.PolIIorK4	TRUE	0.00997479	4	267	2	0.00749064	0.5	GO:0042415	GO:BP	norepinephrine metabolic process	13967	11844	GO:0006584	51.9651	2.0011
Middle.cor.PolIIorK4	TRUE	0.0022669	2	267	2	0.00749064	1	GO:0001994	GO:BP	norepinephrine-epinephrine vasoconstriction involved in regulation of systemic arterial blood pressure	13967	730	c("GO:0003321", "GO:0042310")	Inf	2.64457
Middle.cor.PolIIorK4	TRUE	0.0493185	1	267	1	0.00374532	1	GO:0002025	GO:BP	norepinephrine-epinephrine-mediated vasodilation involved in regulation of systemic arterial blood pressure	13967	759	c("GO:0001993", "GO:0003085", "GO:0042311")	Inf	1.30699
Middle.cor.PolIIorK4	TRUE	0.0393375	130	267	7	0.0262172	0.0538462	GO:0007219	GO:BP	Notch signaling pathway	13967	3152	GO:0007166	2.99283	1.40519
Middle.cor.PolIIorK4	TRUE	0.0146764	33	267	4	0.0149813	0.121212	GO:0009112	GO:BP	nucleobase metabolic process	13967	3748	c("GO:0055086", "GO:1901564")	7.21701	1.83338
Middle.cor.PolIIorK4	TRUE	0.0146764	5	267	2	0.00749064	0.4	GO:0015851	GO:BP	nucleobase transport	13967	5562	c("GO:0071702", "GO:0071705")	34.6542	1.83338
Middle.cor.PolIIorK4	TRUE	0.000141233	3047	267	88	0.329588	0.0288809	GO:0034654	GO:BP	nucleobase-containing compound biosynthetic process	13967	10078	c("GO:0006139", "GO:0018130", "GO:0019438", "GO:0044271", "GO:1901362")	1.80073	3.85006
Middle.cor.PolIIorK4	TRUE	0.0268033	4295	267	101	0.378277	0.0235157	GO:0006139	GO:BP	nucleobase-containing compound metabolic process	13967	2192	c("GO:0006725", "GO:0034641", "GO:0044238", "GO:0046483", "GO:1901360")	1.39326	1.57181
Middle.cor.PolIIorK4	TRUE	0.00556637	83	267	7	0.0262172	0.0843373	GO:0034404	GO:BP	nucleobase-containing small molecule biosynthetic process	13967	9966	c("GO:0034654", "GO:0044283", "GO:0055086")	4.85958	2.25443
Middle.cor.PolIIorK4	TRUE	0.0406287	26	267	3	0.011236	0.115385	GO:0015949	GO:BP	nucleobase-containing small molecule interconversion	13967	5642	GO:0055086	6.80326	1.39117
Middle.cor.PolIIorK4	TRUE	6.76424e-15	477	267	42	0.157303	0.0880503	GO:0055086	GO:BP	nucleobase-containing small molecule metabolic process	13967	17048	c("GO:0006139", "GO:0044281")	5.73233	14.1698
Middle.cor.PolIIorK4	TRUE	0.0158151	34	267	4	0.0149813	0.117647	GO:0009163	GO:BP	nucleoside biosynthetic process	13967	3796	c("GO:0009116", "GO:0034404", "GO:1901566", "GO:1901659")	6.97682	1.80093
Middle.cor.PolIIorK4	TRUE	0.0146764	5	267	2	0.00749064	0.4	GO:0033869	GO:BP	nucleoside bisphosphate catabolic process	13967	9693	c("GO:0033865", "GO:1901292")	34.6542	1.83338
Middle.cor.PolIIorK4	TRUE	0.00153171	7	267	3	0.011236	0.428571	GO:0009133	GO:BP	nucleoside diphosphate biosynthetic process	13967	3767	c("GO:0009132", "GO:1901293")	39.1278	2.81482
Middle.cor.PolIIorK4	TRUE	0.00971935	119	267	8	0.0299625	0.0672269	GO:0009132	GO:BP	nucleoside diphosphate metabolic process	13967	3766	GO:0006753	3.80811	2.01236
Middle.cor.PolIIorK4	TRUE	3.58926e-05	81	267	10	0.0374532	0.123457	GO:0009116	GO:BP	nucleoside metabolic process	13967	3752	c("GO:0055086", "GO:1901564", "GO:1901657")	7.52087	4.445
Middle.cor.PolIIorK4	TRUE	8.06988e-06	39	267	8	0.0299625	0.205128	GO:0009124	GO:BP	nucleoside monophosphate biosynthetic process	13967	3758	c("GO:0009123", "GO:1901293")	13.7123	5.09313
Middle.cor.PolIIorK4	TRUE	3.99464e-07	62	267	11	0.0411985	0.177419	GO:0009123	GO:BP	nucleoside monophosphate metabolic process	13967	3757	GO:0006753	11.5748	6.39852
Middle.cor.PolIIorK4	TRUE	0.00674612	12	267	3	0.011236	0.25	GO:0046940	GO:BP	nucleoside monophosphate phosphorylation	13967	14668	c("GO:0009123", "GO:0009165")	17.3964	2.17095
Middle.cor.PolIIorK4	TRUE	4.55779e-17	223	267	32	0.11985	0.143498	GO:1901293	GO:BP	nucleoside phosphate biosynthetic process	13967	24756	c("GO:0006753", "GO:0034654", "GO:0090407")	9.6955	16.3412
Middle.cor.PolIIorK4	TRUE	0.0493185	53	267	4	0.0149813	0.0754717	GO:1901292	GO:BP	nucleoside phosphate catabolic process	13967	24755	c("GO:0006753", "GO:0034404", "GO:0034655", "GO:0046434")	4.26654	1.30699
Middle.cor.PolIIorK4	TRUE	1.06082e-14	416	267	39	0.146067	0.09375	GO:0006753	GO:BP	nucleoside phosphate metabolic process	13967	2750	c("GO:0006796", "GO:0019637", "GO:0055086")	6.08756	13.9744
Middle.cor.PolIIorK4	TRUE	5.88551e-11	67	267	15	0.0561798	0.223881	GO:0009142	GO:BP	nucleoside triphosphate biosynthetic process	13967	3776	c("GO:0009141", "GO:1901293")	15.7252	10.2302
Middle.cor.PolIIorK4	TRUE	3.99608e-12	91	267	18	0.0674157	0.197802	GO:0009141	GO:BP	nucleoside triphosphate metabolic process	13967	3775	GO:0006753	13.5872	11.3984
Middle.cor.PolIIorK4	TRUE	3.22345e-17	220	267	32	0.11985	0.145455	GO:0009165	GO:BP	nucleotide biosynthetic process	13967	3798	c("GO:0009117", "GO:1901293")	9.85164	16.4917
Middle.cor.PolIIorK4	TRUE	0.0454569	50	267	4	0.0149813	0.08	GO:0009166	GO:BP	nucleotide catabolic process	13967	3799	c("GO:0009117", "GO:1901292")	4.54586	1.3424
Middle.cor.PolIIorK4	TRUE	7.53914e-15	411	267	39	0.146067	0.0948905	GO:0009117	GO:BP	nucleotide metabolic process	13967	3753	GO:0006753	6.17165	14.1227
Middle.cor.PolIIorK4	TRUE	2.12561e-05	12	267	5	0.0187266	0.416667	GO:0043173	GO:BP	nucleotide salvage	13967	12310	c("GO:0009165", "GO:0043094")	37.5419	4.67252
Middle.cor.PolIIorK4	TRUE	0.0202126	19	267	3	0.011236	0.157895	GO:0006862	GO:BP	nucleotide transport	13967	2843	c("GO:0015748", "GO:0015931")	9.78264	1.69438
Middle.cor.PolIIorK4	TRUE	0.0493185	1	267	1	0.00374532	1	GO:0021768	GO:BP	nucleus accumbens development	13967	7361	c("GO:0021756", "GO:0021761", "GO:0048857")	Inf	1.30699
Middle.cor.PolIIorK4	TRUE	0.00136469	84	267	8	0.0299625	0.0952381	GO:0042476	GO:BP	odontogenesis	13967	11899	GO:0009887	5.57526	2.86497
Middle.cor.PolIIorK4	TRUE	0.0194906	58	267	5	0.0187266	0.0862069	GO:0042475	GO:BP	odontogenesis of dentin-containing tooth	13967	11898	GO:0042476	4.94791	1.71017
Middle.cor.PolIIorK4	TRUE	0.0253751	7	267	2	0.00749064	0.285714	GO:0042048	GO:BP	olfactory behavior	13967	11591	GO:0007635	20.7984	1.59559
Middle.cor.PolIIorK4	TRUE	0.0493185	1	267	1	0.00374532	1	GO:0008355	GO:BP	olfactory learning	13967	3630	c("GO:0008306", "GO:0042048")	Inf	1.30699
Middle.cor.PolIIorK4	TRUE	0.00565021	3	267	2	0.00749064	0.666667	GO:0019755	GO:BP	one-carbon compound transport	13967	7010	GO:0071702	104.122	2.24794
Middle.cor.PolIIorK4	TRUE	0.0146764	33	267	4	0.0149813	0.121212	GO:0048599	GO:BP	oocyte development	13967	15124	c("GO:0007281", "GO:0009994")	7.21701	1.83338
Middle.cor.PolIIorK4	TRUE	0.0173359	35	267	4	0.0149813	0.114286	GO:0009994	GO:BP	oocyte differentiation	13967	4320	c("GO:0003006", "GO:0022412", "GO:0030154", "GO:0048477")	6.7518	1.76105
Middle.cor.PolIIorK4	TRUE	0.0144957	53	267	5	0.0187266	0.0943396	GO:0048477	GO:BP	oogenesis	13967	15025	c("GO:0007281", "GO:0007292")	5.46519	1.83876
Middle.cor.PolIIorK4	TRUE	0.0185639	108	267	7	0.0262172	0.0648148	GO:0048284	GO:BP	organelle fusion	13967	14877	GO:0006996	3.65086	1.73133
Middle.cor.PolIIorK4	TRUE	1.38773e-06	3192	267	99	0.370787	0.031015	GO:0006996	GO:BP	organelle organization	13967	2954	GO:0016043	2.03949	5.85769
Middle.cor.PolIIorK4	TRUE	0.000175929	217	267	15	0.0561798	0.0691244	GO:0016053	GO:BP	organic acid biosynthetic process	13967	5703	c("GO:0006082", "GO:0044249", "GO:0044283", "GO:1901576")	4.0056	3.75466
Middle.cor.PolIIorK4	TRUE	7.86458e-09	202	267	21	0.0786517	0.10396	GO:0016054	GO:BP	organic acid catabolic process	13967	5704	c("GO:0006082", "GO:0044248", "GO:0044282", "GO:1901575")	6.42008	8.10432
Middle.cor.PolIIorK4	TRUE	1.47592e-12	811	267	51	0.191011	0.0628853	GO:0006082	GO:BP	organic acid metabolic process	13967	2142	c("GO:0044237", "GO:0044281", "GO:0071704")	4.05	11.8309
Middle.cor.PolIIorK4	TRUE	0.00555686	189	267	11	0.0411985	0.0582011	GO:0015849	GO:BP	organic acid transport	13967	5560	GO:0071702	3.28731	2.25517
Middle.cor.PolIIorK4	TRUE	0.000982514	288	267	16	0.0599251	0.0555556	GO:0015711	GO:BP	organic anion transport	13967	5431	c("GO:0006820", "GO:0071702")	3.16942	3.00766
Middle.cor.PolIIorK4	TRUE	2.74672e-05	3185	267	94	0.35206	0.0295133	GO:1901362	GO:BP	organic cyclic compound biosynthetic process	13967	24821	c("GO:1901360", "GO:1901576")	1.88195	4.56119
Middle.cor.PolIIorK4	TRUE	0.00203913	4553	267	114	0.426966	0.0250384	GO:1901360	GO:BP	organic cyclic compound metabolic process	13967	24819	GO:0071704	1.5709	2.69056
Middle.cor.PolIIorK4	TRUE	0.0308213	43	267	4	0.0149813	0.0930233	GO:1901616	GO:BP	organic hydroxy compound catabolic process	13967	25049	c("GO:1901575", "GO:1901615")	5.36491	1.51115
Middle.cor.PolIIorK4	TRUE	3.53077e-06	348	267	23	0.0861423	0.066092	GO:1901615	GO:BP	organic hydroxy compound metabolic process	13967	25048	GO:0071704	3.90702	5.45213
Middle.cor.PolIIorK4	TRUE	0.00340004	123	267	9	0.0337079	0.0731707	GO:0015850	GO:BP	organic hydroxy compound transport	13967	5561	GO:0071702	4.18598	2.46852
Middle.cor.PolIIorK4	TRUE	2.38398e-05	4532	267	123	0.460674	0.0271403	GO:1901576	GO:BP	organic substance biosynthetic process	13967	25018	c("GO:0009058", "GO:0071704")	1.81896	4.6227
Middle.cor.PolIIorK4	TRUE	9.88741e-07	1703	267	64	0.2397	0.0375807	GO:1901575	GO:BP	organic substance catabolic process	13967	25017	c("GO:0009056", "GO:0071704")	2.33853	6.00492
Middle.cor.PolIIorK4	TRUE	8.26061e-14	7813	267	211	0.790262	0.0270063	GO:0071704	GO:BP	organic substance metabolic process	13967	19961	GO:0008152	3.07064	13.083
Middle.cor.PolIIorK4	TRUE	6.29315e-08	2081	267	77	0.28839	0.0370014	GO:0071702	GO:BP	organic substance transport	13967	19959	GO:0006810	2.38485	7.20113
Middle.cor.PolIIorK4	TRUE	5.71499e-11	1423	267	67	0.250936	0.0470836	GO:1901566	GO:BP	organonitrogen compound biosynthetic process	13967	25009	c("GO:1901564", "GO:1901576")	3.07324	10.243
Middle.cor.PolIIorK4	TRUE	0.00153171	1014	267	36	0.134831	0.035503	GO:1901565	GO:BP	organonitrogen compound catabolic process	13967	25008	c("GO:1901564", "GO:1901575")	2.04273	2.81482
Middle.cor.PolIIorK4	TRUE	5.46229e-15	4896	267	160	0.599251	0.0326797	GO:1901564	GO:BP	organonitrogen compound metabolic process	13967	25007	c("GO:0006807", "GO:0071704")	2.86098	14.2626
Middle.cor.PolIIorK4	TRUE	3.39507e-11	468	267	36	0.134831	0.0769231	GO:0090407	GO:BP	organophosphate biosynthetic process	13967	21758	c("GO:0019637", "GO:1901576")	4.82108	10.4692
Middle.cor.PolIIorK4	TRUE	1.88963e-09	774	267	44	0.164794	0.0568475	GO:0019637	GO:BP	organophosphate metabolic process	13967	6917	c("GO:0006793", "GO:0071704")	3.53155	8.72362
Middle.cor.PolIIorK4	TRUE	0.0253751	7	267	2	0.00749064	0.285714	GO:0006591	GO:BP	ornithine metabolic process	13967	2598	GO:1901605	20.7984	1.59559
Middle.cor.PolIIorK4	TRUE	8.30118e-06	260	267	19	0.071161	0.0730769	GO:0001503	GO:BP	ossification	13967	439	GO:0032501	4.30895	5.08086
Middle.cor.PolIIorK4	TRUE	0.000274512	150	267	12	0.0449438	0.08	GO:0001649	GO:BP	osteoblast differentiation	13967	492	c("GO:0001503", "GO:0030154")	4.65725	3.56144
Middle.cor.PolIIorK4	TRUE	0.0228251	20	267	3	0.011236	0.15	GO:0033687	GO:BP	osteoblast proliferation	13967	9676	GO:0008283	9.20723	1.64159
Middle.cor.PolIIorK4	TRUE	0.0493185	11	267	2	0.00749064	0.181818	GO:0036035	GO:BP	osteoclast development	13967	10904	c("GO:0030316", "GO:0061515", "GO:0098751")	11.5556	1.30699
Middle.cor.PolIIorK4	TRUE	1.04135e-06	41	267	9	0.0337079	0.219512	GO:0001541	GO:BP	ovarian follicle development	13967	454	c("GO:0008585", "GO:0048608")	14.9989	5.9824
Middle.cor.PolIIorK4	TRUE	0.00668513	43	267	5	0.0187266	0.116279	GO:0042698	GO:BP	ovulation cycle	13967	12006	c("GO:0048511", "GO:0048609")	6.90751	2.17489
Middle.cor.PolIIorK4	TRUE	0.0406287	26	267	3	0.011236	0.115385	GO:0022602	GO:BP	ovulation cycle process	13967	7650	c("GO:0022414", "GO:0042698", "GO:0048511")	6.80326	1.39117
Middle.cor.PolIIorK4	TRUE	1.42909e-07	738	267	39	0.146067	0.0528455	GO:0055114	GO:BP	oxidation-reduction process	13967	17066	GO:0008152	3.20501	6.84494
Middle.cor.PolIIorK4	TRUE	9.13031e-08	132	267	16	0.0599251	0.121212	GO:0006119	GO:BP	oxidative phosphorylation	13967	2175	c("GO:0006091", "GO:0016310", "GO:0046034")	7.51654	7.03951
Middle.cor.PolIIorK4	TRUE	1.02858e-12	803	267	51	0.191011	0.0635118	GO:0043436	GO:BP	oxoacid metabolic process	13967	12438	GO:0006082	4.09555	11.9878
Middle.cor.PolIIorK4	TRUE	0.00248558	117	267	9	0.0337079	0.0769231	GO:0021543	GO:BP	pallium development	13967	7140	c("GO:0021537", "GO:0048856")	4.42067	2.60457
Middle.cor.PolIIorK4	TRUE	0.000253273	47	267	7	0.0262172	0.148936	GO:0031016	GO:BP	pancreas development	13967	8159	GO:0048513	9.25549	3.59641
Middle.cor.PolIIorK4	TRUE	0.0493185	1	267	1	0.00374532	1	GO:0048352	GO:BP	paraxial mesoderm structural organization	13967	14942	c("GO:0048338", "GO:0048340")	Inf	1.30699
Middle.cor.PolIIorK4	TRUE	0.00077152	40	267	6	0.0224719	0.15	GO:0060389	GO:BP	pathway-restricted SMAD protein phosphorylation	13967	17421	c("GO:0006468", "GO:0007178")	9.3013	3.11265
Middle.cor.PolIIorK4	TRUE	0.0493185	1	267	1	0.00374532	1	GO:0061227	GO:BP	pattern specification involved in mesonephros development	13967	18222	c("GO:0001823", "GO:0061004")	Inf	1.30699
Middle.cor.PolIIorK4	TRUE	0.00309563	262	267	14	0.0524345	0.0534351	GO:0007389	GO:BP	pattern specification process	13967	3301	c("GO:0007275", "GO:0032501")	3.02296	2.50925
Middle.cor.PolIIorK4	TRUE	0.00997479	4	267	2	0.00749064	0.5	GO:0043084	GO:BP	penile erection	13967	12251	c("GO:0007620", "GO:0048609")	51.9651	2.0011
Middle.cor.PolIIorK4	TRUE	0.000757809	144	267	11	0.0411985	0.0763889	GO:0030072	GO:BP	peptide hormone secretion	13967	7756	c("GO:0002790", "GO:0046879")	4.41366	3.12044
Middle.cor.PolIIorK4	TRUE	0.00019517	361	267	20	0.0749064	0.0554017	GO:0002790	GO:BP	peptide secretion	13967	1453	c("GO:0015833", "GO:0046903")	3.19492	3.70959
Middle.cor.PolIIorK4	TRUE	8.16501e-06	1656	267	60	0.224719	0.0362319	GO:0015833	GO:BP	peptide transport	13967	5545	c("GO:0042886", "GO:0071702")	2.21588	5.08804
Middle.cor.PolIIorK4	TRUE	0.0493185	1	267	1	0.00374532	1	GO:0018424	GO:BP	peptidyl-glutamic acid poly-ADP-ribosylation	13967	6322	c("GO:0006471", "GO:0018200")	Inf	1.30699
Middle.cor.PolIIorK4	TRUE	0.000122401	236	267	16	0.0599251	0.0677966	GO:0018209	GO:BP	peptidyl-serine modification	13967	6141	GO:0018193	3.93351	3.91221
Middle.cor.PolIIorK4	TRUE	0.000245198	224	267	15	0.0561798	0.0669643	GO:0018105	GO:BP	peptidyl-serine phosphorylation	13967	6050	c("GO:0006468", "GO:0018209")	3.86953	3.61048
Middle.cor.PolIIorK4	TRUE	0.0366442	98	267	6	0.0224719	0.0612245	GO:0018210	GO:BP	peptidyl-threonine modification	13967	6142	GO:0018193	3.42422	1.436
Middle.cor.PolIIorK4	TRUE	0.0302996	93	267	6	0.0224719	0.0645161	GO:0018107	GO:BP	peptidyl-threonine phosphorylation	13967	6052	c("GO:0006468", "GO:0018210")	3.62193	1.51856
Middle.cor.PolIIorK4	TRUE	0.0160361	55	267	5	0.0187266	0.0909091	GO:0007422	GO:BP	peripheral nervous system development	13967	3331	c("GO:0007399", "GO:0048731")	5.24541	1.7949
Middle.cor.PolIIorK4	TRUE	0.0200109	6	267	2	0.00749064	0.333333	GO:0032287	GO:BP	peripheral nervous system myelin maintenance	13967	8720	c("GO:0022011", "GO:0043217")	25.9914	1.69873
Middle.cor.PolIIorK4	TRUE	0.0228251	20	267	3	0.011236	0.15	GO:0036499	GO:BP	PERK-mediated unfolded protein response	13967	11182	c("GO:0006984", "GO:0030968", "GO:0140467")	9.20723	1.64159
Middle.cor.PolIIorK4	TRUE	1.25784e-06	42	267	9	0.0337079	0.214286	GO:0045851	GO:BP	pH reduction	13967	13776	GO:0006885	14.5452	5.90038
Middle.cor.PolIIorK4	TRUE	0.000860888	172	267	12	0.0449438	0.0697674	GO:0006909	GO:BP	phagocytosis	13967	2883	GO:0016192	4.0104	3.06505
Middle.cor.PolIIorK4	TRUE	0.0475243	28	267	3	0.011236	0.107143	GO:0006911	GO:BP	phagocytosis, engulfment	13967	2885	c("GO:0006897", "GO:0006909", "GO:0099024")	6.25829	1.32308
Middle.cor.PolIIorK4	TRUE	1.82364e-06	22	267	7	0.0262172	0.318182	GO:0090383	GO:BP	phagosome acidification	13967	21740	c("GO:0051452", "GO:0090382")	24.709	5.73906
Middle.cor.PolIIorK4	TRUE	4.93555e-05	36	267	7	0.0262172	0.194444	GO:0090382	GO:BP	phagosome maturation	13967	21739	GO:0006996	12.7703	4.30666
Middle.cor.PolIIorK4	TRUE	0.0200109	6	267	2	0.00749064	0.333333	GO:0061626	GO:BP	pharyngeal arch artery morphogenesis	13967	18563	c("GO:0048844", "GO:0060037")	25.9914	1.69873
Middle.cor.PolIIorK4	TRUE	0.0182461	18	267	3	0.011236	0.166667	GO:0060037	GO:BP	pharyngeal system development	13967	17113	c("GO:0043009", "GO:0048731")	10.4361	1.73883
Middle.cor.PolIIorK4	TRUE	0.0437217	49	267	4	0.0149813	0.0816327	GO:0018958	GO:BP	phenol-containing compound metabolic process	13967	6425	c("GO:0006725", "GO:1901360", "GO:1901615")	4.64733	1.3593
Middle.cor.PolIIorK4	TRUE	0.0493185	1	267	1	0.00374532	1	GO:0010124	GO:BP	phenylacetate catabolic process	13967	4438	c("GO:0019439", "GO:0042178", "GO:0042537", "GO:0072329", "GO:1901361")	Inf	1.30699
Middle.cor.PolIIorK4	TRUE	1.6527e-14	2417	267	102	0.382022	0.0422011	GO:0006796	GO:BP	phosphate-containing compound metabolic process	13967	2786	GO:0006793	3.06601	13.7818
Middle.cor.PolIIorK4	TRUE	0.0406287	26	267	3	0.011236	0.115385	GO:0007200	GO:BP	phospholipase C-activating G protein-coupled receptor signaling pathway	13967	3133	GO:0007186	6.80326	1.39117
Middle.cor.PolIIorK4	TRUE	0.0493185	1	267	1	0.00374532	1	GO:0006649	GO:BP	phospholipid transfer to membrane	13967	2653	c("GO:0015914", "GO:0061024")	Inf	1.30699
Middle.cor.PolIIorK4	TRUE	2.90066e-14	2439	267	102	0.382022	0.0418204	GO:0006793	GO:BP	phosphorus metabolic process	13967	2783	GO:0044237	3.03134	13.5375
Middle.cor.PolIIorK4	TRUE	2.09783e-12	1770	267	80	0.299625	0.0451977	GO:0016310	GO:BP	phosphorylation	13967	5827	GO:0006796	3.06469	11.6782
Middle.cor.PolIIorK4	TRUE	0.00476466	23	267	4	0.0149813	0.173913	GO:0045494	GO:BP	photoreceptor cell maintenance	13967	13487	c("GO:0001895", "GO:0032501")	11.0264	2.32197
Middle.cor.PolIIorK4	TRUE	0.0368739	46	267	4	0.0149813	0.0869565	GO:0046148	GO:BP	pigment biosynthetic process	13967	14059	GO:0042440	4.97999	1.43328
Middle.cor.PolIIorK4	TRUE	0.0282905	22	267	3	0.011236	0.136364	GO:0051875	GO:BP	pigment granule localization	13967	16400	c("GO:0033059", "GO:0051648")	8.23752	1.54836
Middle.cor.PolIIorK4	TRUE	0.0314368	23	267	3	0.011236	0.130435	GO:0048753	GO:BP	pigment granule organization	13967	15268	c("GO:0016050", "GO:0033059")	7.8257	1.50256
Middle.cor.PolIIorK4	TRUE	0.0144957	53	267	5	0.0187266	0.0943396	GO:0042440	GO:BP	pigment metabolic process	13967	11868	GO:0008152	5.46519	1.83876
Middle.cor.PolIIorK4	TRUE	0.00287218	73	267	7	0.0262172	0.0958904	GO:0043473	GO:BP	pigmentation	13967	12471	GO:0008150	5.59995	2.54179
Middle.cor.PolIIorK4	TRUE	0.0140554	16	267	3	0.011236	0.1875	GO:0034377	GO:BP	plasma lipoprotein particle assembly	13967	9945	c("GO:0065005", "GO:0071827", "GO:0097006")	12.0412	1.85216
Middle.cor.PolIIorK4	TRUE	0.0282905	22	267	3	0.011236	0.136364	GO:0071827	GO:BP	plasma lipoprotein particle organization	13967	20025	c("GO:0032501", "GO:0071825")	8.23752	1.54836
Middle.cor.PolIIorK4	TRUE	0.0202776	445	267	17	0.0636704	0.0382022	GO:0120039	GO:BP	plasma membrane bounded cell projection morphogenesis	13967	23096	GO:0048858	2.12402	1.69298
Middle.cor.PolIIorK4	TRUE	0.00786773	1086	267	35	0.131086	0.0322284	GO:0120036	GO:BP	plasma membrane bounded cell projection organization	13967	23095	GO:0030030	1.82957	2.10415
Middle.cor.PolIIorK4	TRUE	0.00371259	37	267	5	0.0187266	0.135135	GO:0099024	GO:BP	plasma membrane invagination	13967	22579	GO:0010324	8.20623	2.43032
Middle.cor.PolIIorK4	TRUE	0.00246987	71	267	7	0.0262172	0.0985915	GO:0007009	GO:BP	plasma membrane organization	13967	2966	c("GO:0010256", "GO:0061024")	5.77573	2.60733
Middle.cor.PolIIorK4	TRUE	0.0493185	1	267	1	0.00374532	1	GO:0002373	GO:BP	plasmacytoid dendritic cell cytokine production	13967	1043	GO:0002371	Inf	1.30699
Middle.cor.PolIIorK4	TRUE	0.00821336	90	267	7	0.0262172	0.0777778	GO:0030168	GO:BP	platelet activation	13967	7784	c("GO:0001775", "GO:0007596")	4.44751	2.08548
Middle.cor.PolIIorK4	TRUE	0.0201345	37	267	4	0.0149813	0.108108	GO:0070527	GO:BP	platelet aggregation	13967	19181	c("GO:0030168", "GO:0034109")	6.34182	1.69606
Middle.cor.PolIIorK4	TRUE	0.0454569	76	267	5	0.0187266	0.0657895	GO:0002576	GO:BP	platelet degranulation	13967	1245	c("GO:0045055", "GO:0051649")	3.6893	1.3424
Middle.cor.PolIIorK4	TRUE	0.0200109	6	267	2	0.00749064	0.333333	GO:0015791	GO:BP	polyol transport	13967	5505	GO:0015850	25.9914	1.69873
Middle.cor.PolIIorK4	TRUE	0.0172124	56	267	5	0.0187266	0.0892857	GO:0000271	GO:BP	polysaccharide biosynthetic process	13967	120	c("GO:0005976", "GO:0009059", "GO:0016051")	5.14245	1.76416
Middle.cor.PolIIorK4	TRUE	0.0155894	78	267	6	0.0224719	0.0769231	GO:0005976	GO:BP	polysaccharide metabolic process	13967	2038	c("GO:0005975", "GO:0043170")	4.38145	1.80717
Middle.cor.PolIIorK4	TRUE	0.0493185	1	267	1	0.00374532	1	GO:1904618	GO:BP	positive regulation of actin binding	13967	27753	c("GO:0032092", "GO:1904616")	Inf	1.30699
Middle.cor.PolIIorK4	TRUE	0.0493185	1	267	1	0.00374532	1	GO:1904531	GO:BP	positive regulation of actin filament binding	13967	27675	c("GO:1904529", "GO:1904618")	Inf	1.30699
Middle.cor.PolIIorK4	TRUE	0.0493185	1	267	1	0.00374532	1	GO:0001970	GO:BP	positive regulation of activation of membrane attack complex	13967	707	c("GO:0001905", "GO:0001969", "GO:0045917")	Inf	1.30699
Middle.cor.PolIIorK4	TRUE	0.000954727	6	267	3	0.011236	0.5	GO:0032927	GO:BP	positive regulation of activin receptor signaling pathway	13967	9192	c("GO:0032924", "GO:0032925", "GO:0090100")	52.1579	3.02012
Middle.cor.PolIIorK4	TRUE	0.0493185	1	267	1	0.00374532	1	GO:0060168	GO:BP	positive regulation of adenosine receptor signaling pathway	13967	17227	c("GO:0001973", "GO:0045745", "GO:0060167")	Inf	1.30699
Middle.cor.PolIIorK4	TRUE	0.0493185	29	267	3	0.011236	0.103448	GO:0046638	GO:BP	positive regulation of alpha-beta T cell differentiation	13967	14465	c("GO:0045582", "GO:0046632", "GO:0046635", "GO:0046637")	6.01724	1.30699
Middle.cor.PolIIorK4	TRUE	0.0158151	17	267	3	0.011236	0.176471	GO:1902993	GO:BP	positive regulation of amyloid precursor protein catabolic process	13967	26280	c("GO:0042987", "GO:0051247", "GO:1902991")	11.1785	1.80093
Middle.cor.PolIIorK4	TRUE	0.0214508	112	267	7	0.0262172	0.0625	GO:0045766	GO:BP	positive regulation of angiogenesis	13967	13701	c("GO:0001525", "GO:0045765", "GO:1904018")	3.51039	1.66856
Middle.cor.PolIIorK4	TRUE	0.0202126	59	267	5	0.0187266	0.0847458	GO:0110110	GO:BP	positive regulation of animal organ morphogenesis	13967	23036	c("GO:0009887", "GO:0051094", "GO:0051240", "GO:2000027")	4.85575	1.69438
Middle.cor.PolIIorK4	TRUE	7.83018e-09	517	267	34	0.127341	0.065764	GO:0043065	GO:BP	positive regulation of apoptotic process	13967	12245	c("GO:0006915", "GO:0042981", "GO:0043068")	4.02201	8.10623
Middle.cor.PolIIorK4	TRUE	0.000402963	157	267	12	0.0449438	0.0764331	GO:2001235	GO:BP	positive regulation of apoptotic signaling pathway	13967	30620	c("GO:0009967", "GO:0043065", "GO:0097190", "GO:2001233")	4.4298	3.39473
Middle.cor.PolIIorK4	TRUE	0.0437217	49	267	4	0.0149813	0.0816327	GO:0050871	GO:BP	positive regulation of B cell activation	13967	15637	c("GO:0042113", "GO:0050864", "GO:0051251")	4.64733	1.3593
Middle.cor.PolIIorK4	TRUE	0.0253751	21	267	3	0.011236	0.142857	GO:0030890	GO:BP	positive regulation of B cell proliferation	13967	8105	c("GO:0030888", "GO:0042100", "GO:0050671", "GO:0050871")	8.69539	1.59559
Middle.cor.PolIIorK4	TRUE	0.0026924	144	267	10	0.0374532	0.0694444	GO:0051099	GO:BP	positive regulation of binding	13967	15826	c("GO:0044093", "GO:0051098")	3.96696	2.56986
Middle.cor.PolIIorK4	TRUE	1.42649e-14	4190	267	144	0.539326	0.0343675	GO:0048518	GO:BP	positive regulation of biological process	13967	15057	c("GO:0008150", "GO:0050789")	2.82156	13.8457
Middle.cor.PolIIorK4	TRUE	4.90217e-09	31	267	10	0.0374532	0.322581	GO:0070169	GO:BP	positive regulation of biomineral tissue development	13967	18959	c("GO:0031214", "GO:0051094", "GO:0051240", "GO:0070167", "GO:0110151")	25.4938	8.30961
Middle.cor.PolIIorK4	TRUE	4.90217e-09	31	267	10	0.0374532	0.322581	GO:0110151	GO:BP	positive regulation of biomineralization	13967	23068	c("GO:0048518", "GO:0110148", "GO:0110149")	25.4938	8.30961
Middle.cor.PolIIorK4	TRUE	0.00999786	1444	267	43	0.161049	0.0297784	GO:0009891	GO:BP	positive regulation of biosynthetic process	13967	4252	c("GO:0009058", "GO:0009889", "GO:0009893")	1.69855	2.00009
Middle.cor.PolIIorK4	TRUE	6.95868e-05	38	267	7	0.0262172	0.184211	GO:1903524	GO:BP	positive regulation of blood circulation	13967	26752	c("GO:0008015", "GO:0051240", "GO:1903522")	11.9481	4.15747
Middle.cor.PolIIorK4	TRUE	6.74763e-05	15	267	5	0.0187266	0.333333	GO:0045777	GO:BP	positive regulation of blood pressure	13967	13712	GO:0008217	26.2759	4.17085
Middle.cor.PolIIorK4	TRUE	0.00997479	4	267	2	0.00749064	0.5	GO:0003321	GO:BP	positive regulation of blood pressure by epinephrine-norepinephrine	13967	1918	c("GO:0001993", "GO:0045777")	51.9651	2.0011
Middle.cor.PolIIorK4	TRUE	0.0158151	34	267	4	0.0149813	0.117647	GO:0097755	GO:BP	positive regulation of blood vessel diameter	13967	22306	GO:0097746	6.97682	1.80093
Middle.cor.PolIIorK4	TRUE	0.00997479	48	267	5	0.0187266	0.104167	GO:0043536	GO:BP	positive regulation of blood vessel endothelial cell migration	13967	12512	c("GO:0010595", "GO:0043534", "GO:0043535")	6.10261	2.0011
Middle.cor.PolIIorK4	TRUE	2.45003e-08	27	267	9	0.0337079	0.333333	GO:0030501	GO:BP	positive regulation of bone mineralization	13967	7938	c("GO:0030282", "GO:0030500", "GO:0045778", "GO:0070169")	26.6647	7.61083
Middle.cor.PolIIorK4	TRUE	0.0493185	1	267	1	0.00374532	1	GO:0031550	GO:BP	positive regulation of brain-derived neurotrophic factor receptor signaling pathway	13967	8424	c("GO:0009967", "GO:0031547", "GO:0031548")	Inf	1.30699
Middle.cor.PolIIorK4	TRUE	0.021615	38	267	4	0.0149813	0.105263	GO:1904427	GO:BP	positive regulation of calcium ion transmembrane transport	13967	27580	c("GO:0051928", "GO:0070588", "GO:1903169", "GO:1904064")	6.15492	1.66524
Middle.cor.PolIIorK4	TRUE	0.00100154	60	267	7	0.0262172	0.116667	GO:0051928	GO:BP	positive regulation of calcium ion transport	13967	16440	c("GO:0006816", "GO:0043270", "GO:0051924")	6.97896	2.99933
Middle.cor.PolIIorK4	TRUE	0.00798336	27	267	4	0.0149813	0.148148	GO:0010524	GO:BP	positive regulation of calcium ion transport into cytosol	13967	4730	c("GO:0007204", "GO:0010522", "GO:0048522", "GO:0051928", "GO:0060402")	9.10356	2.09781
Middle.cor.PolIIorK4	TRUE	0.0146764	5	267	2	0.00749064	0.4	GO:2000481	GO:BP	positive regulation of cAMP-dependent protein kinase activity	13967	29902	c("GO:0071902", "GO:2000479")	34.6542	1.83338
Middle.cor.PolIIorK4	TRUE	0.0116573	50	267	5	0.0187266	0.1	GO:0045913	GO:BP	positive regulation of carbohydrate metabolic process	13967	13832	c("GO:0005975", "GO:0006109", "GO:0009893")	5.83064	1.9334
Middle.cor.PolIIorK4	TRUE	0.0253751	7	267	2	0.00749064	0.285714	GO:0062043	GO:BP	positive regulation of cardiac epithelial to mesenchymal transition	13967	18790	c("GO:0010718", "GO:0060317", "GO:0062042", "GO:0110110")	20.7984	1.59559
Middle.cor.PolIIorK4	TRUE	0.0493185	1	267	1	0.00374532	1	GO:0055020	GO:BP	positive regulation of cardiac muscle fiber development	13967	17007	c("GO:0010720", "GO:0048739", "GO:0055018", "GO:2000727")	Inf	1.30699
Middle.cor.PolIIorK4	TRUE	0.0493185	1	267	1	0.00374532	1	GO:1904414	GO:BP	positive regulation of cardiac ventricle development	13967	27568	c("GO:0003231", "GO:0051094", "GO:0051240", "GO:1904412")	Inf	1.30699
Middle.cor.PolIIorK4	TRUE	0.0253751	21	267	3	0.011236	0.142857	GO:0061036	GO:BP	positive regulation of cartilage development	13967	18042	c("GO:0051094", "GO:0051216", "GO:0051240", "GO:0061035")	8.69539	1.59559
Middle.cor.PolIIorK4	TRUE	0.00777238	360	267	16	0.0599251	0.0444444	GO:0009896	GO:BP	positive regulation of catabolic process	13967	4257	c("GO:0009056", "GO:0009893", "GO:0009894")	2.49268	2.10945
Middle.cor.PolIIorK4	TRUE	4.25315e-08	1061	267	50	0.187266	0.0471254	GO:0043085	GO:BP	positive regulation of catalytic activity	13967	12252	c("GO:0044093", "GO:0050790")	2.91402	7.37129
Middle.cor.PolIIorK4	TRUE	0.000148495	77	267	9	0.0337079	0.116883	GO:1904064	GO:BP	positive regulation of cation transmembrane transport	13967	27242	c("GO:0034767", "GO:0098655", "GO:1904062")	7.03985	3.82829
Middle.cor.PolIIorK4	TRUE	0.00779015	199	267	11	0.0411985	0.0552764	GO:0050867	GO:BP	positive regulation of cell activation	13967	15633	c("GO:0001775", "GO:0048522", "GO:0050865")	3.11018	2.10845
Middle.cor.PolIIorK4	TRUE	0.011269	275	267	13	0.0486891	0.0472727	GO:0045785	GO:BP	positive regulation of cell adhesion	13967	13720	c("GO:0007155", "GO:0030155", "GO:0048522")	2.64381	1.94812
Middle.cor.PolIIorK4	TRUE	1.49271e-08	1300	267	58	0.217228	0.0446154	GO:0010647	GO:BP	positive regulation of cell communication	13967	4833	c("GO:0007154", "GO:0010646", "GO:0048522")	2.80517	7.82602
Middle.cor.PolIIorK4	TRUE	0.0493185	1	267	1	0.00374532	1	GO:0010650	GO:BP	positive regulation of cell communication by electrical coupling	13967	4836	c("GO:0010644", "GO:0010647", "GO:0010649")	Inf	1.30699
Middle.cor.PolIIorK4	TRUE	0.0267285	41	267	4	0.0149813	0.097561	GO:1902808	GO:BP	positive regulation of cell cycle G1/S phase transition	13967	26111	c("GO:0044843", "GO:1901989", "GO:1902806")	5.65483	1.57303
Middle.cor.PolIIorK4	TRUE	1.0211e-08	551	267	35	0.131086	0.0635209	GO:0010942	GO:BP	positive regulation of cell death	13967	5105	c("GO:0008219", "GO:0010941", "GO:0048522")	3.88273	7.99093
Middle.cor.PolIIorK4	TRUE	0.00255342	383	267	18	0.0674157	0.0469974	GO:0010720	GO:BP	positive regulation of cell development	13967	4902	c("GO:0045597", "GO:0048468", "GO:0060284")	2.65997	2.59288
Middle.cor.PolIIorK4	TRUE	2.91906e-08	664	267	38	0.142322	0.0572289	GO:0045597	GO:BP	positive regulation of cell differentiation	13967	13538	c("GO:0030154", "GO:0045595", "GO:0048522", "GO:0051094")	3.49106	7.53476
Middle.cor.PolIIorK4	TRUE	0.0442352	27	267	3	0.011236	0.111111	GO:0031343	GO:BP	positive regulation of cell killing	13967	8339	c("GO:0001906", "GO:0031341", "GO:0048522")	6.51942	1.35423
Middle.cor.PolIIorK4	TRUE	2.97162e-07	377	267	26	0.0973783	0.0689655	GO:0030335	GO:BP	positive regulation of cell migration	13967	7874	c("GO:0016477", "GO:0030334", "GO:2000147")	4.13228	6.52701
Middle.cor.PolIIorK4	TRUE	5.10413e-07	388	267	26	0.0973783	0.0670103	GO:2000147	GO:BP	positive regulation of cell motility	13967	29573	c("GO:0040017", "GO:0048870", "GO:0051272", "GO:2000145")	4.00349	6.29208
Middle.cor.PolIIorK4	TRUE	1.14246e-06	580	267	32	0.11985	0.0551724	GO:0008284	GO:BP	positive regulation of cell population proliferation	13967	3603	c("GO:0008283", "GO:0042127", "GO:0048522")	3.29194	5.94216
Middle.cor.PolIIorK4	TRUE	0.0493185	1	267	1	0.00374532	1	GO:1901964	GO:BP	positive regulation of cell proliferation involved in outflow tract morphogenesis	13967	25380	c("GO:0061325", "GO:1901963", "GO:2000138")	Inf	1.30699
Middle.cor.PolIIorK4	TRUE	0.018073	165	267	9	0.0337079	0.0545455	GO:0022409	GO:BP	positive regulation of cell-cell adhesion	13967	7640	c("GO:0022407", "GO:0045785", "GO:0098609")	3.05008	1.74297
Middle.cor.PolIIorK4	TRUE	0.00836691	1427	267	43	0.161049	0.0301331	GO:0031328	GO:BP	positive regulation of cellular biosynthetic process	13967	8325	c("GO:0009891", "GO:0031325", "GO:0031326", "GO:0044249")	1.72177	2.07744
Middle.cor.PolIIorK4	TRUE	0.0126963	313	267	14	0.0524345	0.0447284	GO:0031331	GO:BP	positive regulation of cellular catabolic process	13967	8328	c("GO:0009896", "GO:0031325", "GO:0031329", "GO:0044248")	2.49815	1.89632
Middle.cor.PolIIorK4	TRUE	0.0029599	422	267	19	0.071161	0.0450237	GO:0044089	GO:BP	positive regulation of cellular component biogenesis	13967	12754	c("GO:0044085", "GO:0044087", "GO:0048522")	2.54634	2.52872
Middle.cor.PolIIorK4	TRUE	2.3783e-07	399	267	27	0.101124	0.0676692	GO:0051272	GO:BP	positive regulation of cellular component movement	13967	15971	c("GO:0006928", "GO:0048522", "GO:0051270")	4.05952	6.62373
Middle.cor.PolIIorK4	TRUE	1.48607e-07	934	267	45	0.168539	0.0481799	GO:0051130	GO:BP	positive regulation of cellular component organization	13967	15850	c("GO:0016043", "GO:0048522", "GO:0051128")	2.94305	6.82796
Middle.cor.PolIIorK4	TRUE	2.88783e-07	2405	267	83	0.310861	0.0345114	GO:0031325	GO:BP	positive regulation of cellular metabolic process	13967	8322	c("GO:0009893", "GO:0031323", "GO:0044237", "GO:0048522")	2.22925	6.53943
Middle.cor.PolIIorK4	TRUE	3.72947e-13	3896	267	134	0.501873	0.0343943	GO:0048522	GO:BP	positive regulation of cellular process	13967	15061	c("GO:0009987", "GO:0048518", "GO:0050794")	2.68757	12.4284
Middle.cor.PolIIorK4	TRUE	0.0296843	284	267	12	0.0449438	0.0422535	GO:1903829	GO:BP	positive regulation of cellular protein localization	13967	27031	c("GO:0034613", "GO:0048522", "GO:1903827")	2.33991	1.52747
Middle.cor.PolIIorK4	TRUE	4.91145e-09	1156	267	55	0.205993	0.0475779	GO:0032270	GO:BP	positive regulation of cellular protein metabolic process	13967	8709	c("GO:0031325", "GO:0032268", "GO:0044267", "GO:0051247")	2.99158	8.30879
Middle.cor.PolIIorK4	TRUE	0.0315649	8	267	2	0.00749064	0.25	GO:0045080	GO:BP	positive regulation of chemokine biosynthetic process	13967	13258	c("GO:0032722", "GO:0042033", "GO:0042108", "GO:0045073")	17.3346	1.5008
Middle.cor.PolIIorK4	TRUE	0.0158151	34	267	4	0.0149813	0.117647	GO:0032722	GO:BP	positive regulation of chemokine production	13967	9035	c("GO:0001819", "GO:0032602", "GO:0032642")	6.97682	1.80093
Middle.cor.PolIIorK4	TRUE	0.0493185	1	267	1	0.00374532	1	GO:0002882	GO:BP	positive regulation of chronic inflammatory response to non-antigenic stimulus	13967	1544	c("GO:0002545", "GO:0002678", "GO:0002880")	Inf	1.30699
Middle.cor.PolIIorK4	TRUE	0.000189452	121	267	11	0.0411985	0.0909091	GO:2001056	GO:BP	positive regulation of cysteine-type endopeptidase activity	13967	30464	c("GO:0010950", "GO:2000116")	5.34456	3.7225
Middle.cor.PolIIorK4	TRUE	0.000460031	112	267	10	0.0374532	0.0892857	GO:0043280	GO:BP	positive regulation of cysteine-type endopeptidase activity involved in apoptotic process	13967	12343	c("GO:0043065", "GO:0043281", "GO:2001056")	5.22289	3.33721
Middle.cor.PolIIorK4	TRUE	0.0447697	10	267	2	0.00749064	0.2	GO:2001269	GO:BP	positive regulation of cysteine-type endopeptidase activity involved in apoptotic signaling pathway	13967	30654	c("GO:0043280", "GO:2001235", "GO:2001267")	13.0052	1.34902
Middle.cor.PolIIorK4	TRUE	0.00621653	285	267	14	0.0524345	0.0491228	GO:0001819	GO:BP	positive regulation of cytokine production	13967	603	c("GO:0001816", "GO:0001817", "GO:0010628", "GO:0051240")	2.76176	2.20645
Middle.cor.PolIIorK4	TRUE	0.00246987	142	267	10	0.0374532	0.0704225	GO:0007204	GO:BP	positive regulation of cytosolic calcium ion concentration	13967	3137	GO:0051480	4.02762	2.60733
Middle.cor.PolIIorK4	TRUE	0.0253751	7	267	2	0.00749064	0.285714	GO:0048087	GO:BP	positive regulation of developmental pigmentation	13967	14752	c("GO:0048066", "GO:0048070", "GO:0048518")	20.7984	1.59559
Middle.cor.PolIIorK4	TRUE	8.04019e-13	914	267	55	0.205993	0.0601751	GO:0051094	GO:BP	positive regulation of developmental process	13967	15821	c("GO:0032502", "GO:0048518", "GO:0050793")	3.90752	12.0947
Middle.cor.PolIIorK4	TRUE	0.0200109	6	267	2	0.00749064	0.333333	GO:1903626	GO:BP	positive regulation of DNA catabolic process	13967	26851	c("GO:0006308", "GO:0031331", "GO:0051054", "GO:1903624")	25.9914	1.69873
Middle.cor.PolIIorK4	TRUE	0.0478901	169	267	8	0.0299625	0.0473373	GO:0051054	GO:BP	positive regulation of DNA metabolic process	13967	15795	c("GO:0006259", "GO:0010604", "GO:0045935", "GO:0051052")	2.61589	1.31975
Middle.cor.PolIIorK4	TRUE	1.6963e-05	74	267	10	0.0374532	0.135135	GO:0045807	GO:BP	positive regulation of endocytosis	13967	13738	c("GO:0006897", "GO:0030100", "GO:0051050", "GO:0051130")	8.34632	4.7705
Middle.cor.PolIIorK4	TRUE	0.000148597	140	267	12	0.0449438	0.0857143	GO:0010950	GO:BP	positive regulation of endopeptidase activity	13967	5111	c("GO:0010952", "GO:0052548")	5.02436	3.82799
Middle.cor.PolIIorK4	TRUE	0.0493185	1	267	1	0.00374532	1	GO:0032470	GO:BP	positive regulation of endoplasmic reticulum calcium ion concentration	13967	8845	GO:0032469	Inf	1.30699
Middle.cor.PolIIorK4	TRUE	0.00997479	14	267	3	0.011236	0.214286	GO:1900103	GO:BP	positive regulation of endoplasmic reticulum unfolded protein response	13967	23603	c("GO:0009967", "GO:0030968", "GO:1900101", "GO:1905898")	14.237	2.0011
Middle.cor.PolIIorK4	TRUE	0.00548481	11	267	3	0.011236	0.272727	GO:0045603	GO:BP	positive regulation of endothelial cell differentiation	13967	13544	c("GO:0030858", "GO:0045446", "GO:0045601")	19.5692	2.26084
Middle.cor.PolIIorK4	TRUE	0.000255359	83	267	9	0.0337079	0.108434	GO:0010595	GO:BP	positive regulation of endothelial cell migration	13967	4783	c("GO:0010594", "GO:0010634", "GO:0043542")	6.46723	3.59285
Middle.cor.PolIIorK4	TRUE	0.0493185	1	267	1	0.00374532	1	GO:1904472	GO:BP	positive regulation of endothelin production	13967	27623	c("GO:0001819", "GO:1904470", "GO:1990775")	Inf	1.30699
Middle.cor.PolIIorK4	TRUE	0.018841	36	267	4	0.0149813	0.111111	GO:0030858	GO:BP	positive regulation of epithelial cell differentiation	13967	8091	c("GO:0030855", "GO:0030856", "GO:0045597")	6.54039	1.7249
Middle.cor.PolIIorK4	TRUE	0.000716639	119	267	10	0.0374532	0.0840336	GO:0010634	GO:BP	positive regulation of epithelial cell migration	13967	4820	c("GO:0010631", "GO:0010632", "GO:0030335", "GO:0051240")	4.8854	3.1447
Middle.cor.PolIIorK4	TRUE	0.00553226	133	267	9	0.0337079	0.0676692	GO:0050679	GO:BP	positive regulation of epithelial cell proliferation	13967	15485	c("GO:0008284", "GO:0050673", "GO:0050678")	3.84614	2.2571
Middle.cor.PolIIorK4	TRUE	0.0140554	101	267	7	0.0262172	0.0693069	GO:0070374	GO:BP	positive regulation of ERK1 and ERK2 cascade	13967	19094	c("GO:0043410", "GO:0070371", "GO:0070372")	3.92432	1.85216
Middle.cor.PolIIorK4	TRUE	0.0442352	27	267	3	0.011236	0.111111	GO:0045648	GO:BP	positive regulation of erythrocyte differentiation	13967	13589	c("GO:0030218", "GO:0045639", "GO:0045646")	6.51942	1.35423
Middle.cor.PolIIorK4	TRUE	0.0253751	7	267	2	0.00749064	0.285714	GO:0032000	GO:BP	positive regulation of fatty acid beta-oxidation	13967	8545	c("GO:0006635", "GO:0031331", "GO:0031998", "GO:0046321", "GO:0050996")	20.7984	1.59559
Middle.cor.PolIIorK4	TRUE	0.0447697	10	267	2	0.00749064	0.2	GO:0045723	GO:BP	positive regulation of fatty acid biosynthetic process	13967	13660	c("GO:0006633", "GO:0031328", "GO:0042304", "GO:0045923", "GO:0046889")	13.0052	1.34902
Middle.cor.PolIIorK4	TRUE	0.0202126	19	267	3	0.011236	0.157895	GO:0045923	GO:BP	positive regulation of fatty acid metabolic process	13967	13842	c("GO:0006631", "GO:0019217", "GO:0031325", "GO:0045834", "GO:0062013")	9.78264	1.69438
Middle.cor.PolIIorK4	TRUE	0.0381566	9	267	2	0.00749064	0.222222	GO:0046321	GO:BP	positive regulation of fatty acid oxidation	13967	14231	c("GO:0019395", "GO:0045923", "GO:0046320")	14.8619	1.41843
Middle.cor.PolIIorK4	TRUE	0.0315649	8	267	2	0.00749064	0.25	GO:2000271	GO:BP	positive regulation of fibroblast apoptotic process	13967	29695	c("GO:0043065", "GO:0044346", "GO:2000269")	17.3346	1.5008
Middle.cor.PolIIorK4	TRUE	0.0146764	33	267	4	0.0149813	0.121212	GO:1900087	GO:BP	positive regulation of G1/S transition of mitotic cell cycle	13967	23587	c("GO:0000082", "GO:1901992", "GO:1902808", "GO:2000045")	7.21701	1.83338
Middle.cor.PolIIorK4	TRUE	0.0493185	1582	267	42	0.157303	0.0265487	GO:0010628	GO:BP	positive regulation of gene expression	13967	4814	c("GO:0010467", "GO:0010468", "GO:0010604")	1.48576	1.30699
Middle.cor.PolIIorK4	TRUE	0.0493185	1	267	1	0.00374532	1	GO:0002636	GO:BP	positive regulation of germinal center formation	13967	1305	c("GO:0002467", "GO:0002634", "GO:0002824", "GO:0051094")	Inf	1.30699
Middle.cor.PolIIorK4	TRUE	0.0406287	26	267	3	0.011236	0.115385	GO:0010828	GO:BP	positive regulation of glucose transmembrane transport	13967	5004	c("GO:0010827", "GO:0034764", "GO:1904659")	6.80326	1.39117
Middle.cor.PolIIorK4	TRUE	0.0381566	9	267	2	0.00749064	0.222222	GO:0045725	GO:BP	positive regulation of glycogen biosynthetic process	13967	13662	c("GO:0005978", "GO:0005979", "GO:0010557", "GO:0031328", "GO:0070875")	14.8619	1.41843
Middle.cor.PolIIorK4	TRUE	0.0447697	10	267	2	0.00749064	0.2	GO:0070875	GO:BP	positive regulation of glycogen metabolic process	13967	19378	c("GO:0005977", "GO:0010604", "GO:0010907", "GO:0070873")	13.0052	1.34902
Middle.cor.PolIIorK4	TRUE	0.0493185	1	267	1	0.00374532	1	GO:1904710	GO:BP	positive regulation of granulosa cell apoptotic process	13967	27842	c("GO:1904037", "GO:1904700", "GO:1904708")	Inf	1.30699
Middle.cor.PolIIorK4	TRUE	0.0282905	22	267	3	0.011236	0.136364	GO:0045823	GO:BP	positive regulation of heart contraction	13967	13750	c("GO:0008016", "GO:0060047", "GO:1903524")	8.23752	1.54836
Middle.cor.PolIIorK4	TRUE	0.00833045	13	267	3	0.011236	0.230769	GO:0010460	GO:BP	positive regulation of heart rate	13967	4684	c("GO:0002027", "GO:0045823")	15.6589	2.07933
Middle.cor.PolIIorK4	TRUE	8.1044e-05	131	267	12	0.0449438	0.0916031	GO:1903708	GO:BP	positive regulation of hemopoiesis	13967	26931	c("GO:0002684", "GO:0030097", "GO:0051094", "GO:0051240", "GO:1903706")	5.40847	4.09128
Middle.cor.PolIIorK4	TRUE	4.23802e-06	556	267	30	0.11236	0.0539568	GO:0051345	GO:BP	positive regulation of hydrolase activity	13967	16035	c("GO:0043085", "GO:0051336")	3.19344	5.37284
Middle.cor.PolIIorK4	TRUE	0.0257666	385	267	15	0.0561798	0.038961	GO:0050778	GO:BP	positive regulation of immune response	13967	15562	c("GO:0002684", "GO:0006955", "GO:0048584", "GO:0050776")	2.16007	1.58894
Middle.cor.PolIIorK4	TRUE	1.22044e-05	588	267	30	0.11236	0.0510204	GO:0002684	GO:BP	positive regulation of immune system process	13967	1353	c("GO:0002376", "GO:0002682", "GO:0048518")	3.00309	4.91348
Middle.cor.PolIIorK4	TRUE	0.00997479	4	267	2	0.00749064	0.5	GO:0050725	GO:BP	positive regulation of interleukin-1 beta biosynthetic process	13967	15520	c("GO:0032731", "GO:0045362", "GO:0050720", "GO:0050722")	51.9651	2.0011
Middle.cor.PolIIorK4	TRUE	0.00997479	4	267	2	0.00749064	0.5	GO:0045362	GO:BP	positive regulation of interleukin-1 biosynthetic process	13967	13396	c("GO:0032732", "GO:0042108", "GO:0042222", "GO:0045360")	51.9651	2.0011
Middle.cor.PolIIorK4	TRUE	0.0447697	10	267	2	0.00749064	0.2	GO:0033148	GO:BP	positive regulation of intracellular estrogen receptor signaling pathway	13967	9343	c("GO:0030520", "GO:0033145", "GO:0033146")	13.0052	1.34902
Middle.cor.PolIIorK4	TRUE	4.3587e-05	697	267	32	0.11985	0.045911	GO:1902533	GO:BP	positive regulation of intracellular signal transduction	13967	25879	c("GO:0009967", "GO:0035556", "GO:1902531")	2.68901	4.36064
Middle.cor.PolIIorK4	TRUE	0.0493185	11	267	2	0.00749064	0.181818	GO:0033145	GO:BP	positive regulation of intracellular steroid hormone receptor signaling pathway	13967	9340	c("GO:0009967", "GO:0030518", "GO:0033143")	11.5556	1.30699
Middle.cor.PolIIorK4	TRUE	0.003221	54	267	6	0.0224719	0.111111	GO:2001244	GO:BP	positive regulation of intrinsic apoptotic signaling pathway	13967	30629	c("GO:0097193", "GO:1902533", "GO:2001235", "GO:2001242")	6.58285	2.49201
Middle.cor.PolIIorK4	TRUE	0.0493185	1	267	1	0.00374532	1	GO:1902220	GO:BP	positive regulation of intrinsic apoptotic signaling pathway in response to osmotic stress	13967	25616	c("GO:0008627", "GO:1902218", "GO:2001244")	Inf	1.30699
Middle.cor.PolIIorK4	TRUE	0.000302322	85	267	9	0.0337079	0.105882	GO:0034767	GO:BP	positive regulation of ion transmembrane transport	13967	10115	c("GO:0034220", "GO:0034764", "GO:0034765", "GO:0043270")	6.29619	3.51953
Middle.cor.PolIIorK4	TRUE	0.0214596	60	267	5	0.0187266	0.0833333	GO:0032414	GO:BP	positive regulation of ion transmembrane transporter activity	13967	8811	c("GO:0032411", "GO:0032412", "GO:0034767")	4.76799	1.66838
Middle.cor.PolIIorK4	TRUE	1.41811e-06	142	267	15	0.0561798	0.105634	GO:0043270	GO:BP	positive regulation of ion transport	13967	12336	c("GO:0006811", "GO:0043269", "GO:0051050")	6.40529	5.84829
Middle.cor.PolIIorK4	TRUE	0.0315649	8	267	2	0.00749064	0.25	GO:1903896	GO:BP	positive regulation of IRE1-mediated unfolded protein response	13967	27086	c("GO:0036498", "GO:1900103", "GO:1903894")	17.3346	1.5008
Middle.cor.PolIIorK4	TRUE	0.000288082	435	267	22	0.082397	0.0505747	GO:0033674	GO:BP	positive regulation of kinase activity	13967	9671	c("GO:0042327", "GO:0043549", "GO:0051347")	2.90983	3.54048
Middle.cor.PolIIorK4	TRUE	0.00635166	193	267	11	0.0411985	0.0569948	GO:0002696	GO:BP	positive regulation of leukocyte activation	13967	1365	c("GO:0002684", "GO:0002694", "GO:0045321", "GO:0050867")	3.21412	2.19711
Middle.cor.PolIIorK4	TRUE	0.0493185	1	267	1	0.00374532	1	GO:1904999	GO:BP	positive regulation of leukocyte adhesion to arterial endothelial cell	13967	28111	c("GO:0061757", "GO:1904996", "GO:1904997")	Inf	1.30699
Middle.cor.PolIIorK4	TRUE	0.0183736	136	267	8	0.0299625	0.0588235	GO:1903039	GO:BP	positive regulation of leukocyte cell-cell adhesion	13967	26324	c("GO:0007159", "GO:0022409", "GO:1903037")	3.29821	1.73581
Middle.cor.PolIIorK4	TRUE	0.00279009	95	267	8	0.0299625	0.0842105	GO:1902107	GO:BP	positive regulation of leukocyte differentiation	13967	25512	c("GO:0002521", "GO:0045597", "GO:1902105", "GO:1903708")	4.86648	2.55438
Middle.cor.PolIIorK4	TRUE	0.014699	77	267	6	0.0224719	0.0779221	GO:0002687	GO:BP	positive regulation of leukocyte migration	13967	1356	c("GO:0002684", "GO:0002685", "GO:0030335", "GO:0050900")	4.44329	1.83271
Middle.cor.PolIIorK4	TRUE	0.0113763	72	267	6	0.0224719	0.0833333	GO:0070665	GO:BP	positive regulation of leukocyte proliferation	13967	19266	c("GO:0008284", "GO:0070661", "GO:0070663")	4.78249	1.944
Middle.cor.PolIIorK4	TRUE	0.000392015	35	267	6	0.0224719	0.171429	GO:0060193	GO:BP	positive regulation of lipase activity	13967	17246	c("GO:0051345", "GO:0060191")	10.9108	3.4067
Middle.cor.PolIIorK4	TRUE	6.46045e-07	393	267	26	0.0973783	0.0661578	GO:0040017	GO:BP	positive regulation of locomotion	13967	11548	c("GO:0040011", "GO:0040012", "GO:0048518")	3.94752	6.18974
Middle.cor.PolIIorK4	TRUE	0.0493185	1	267	1	0.00374532	1	GO:1905597	GO:BP	positive regulation of low-density lipoprotein particle receptor binding	13967	28670	c("GO:1900122", "GO:1905595")	Inf	1.30699
Middle.cor.PolIIorK4	TRUE	0.0493185	1	267	1	0.00374532	1	GO:1905599	GO:BP	positive regulation of low-density lipoprotein receptor activity	13967	28672	c("GO:0044093", "GO:0045807")	Inf	1.30699
Middle.cor.PolIIorK4	TRUE	0.00882186	173	267	10	0.0374532	0.0578035	GO:0051251	GO:BP	positive regulation of lymphocyte activation	13967	15956	c("GO:0002696", "GO:0046649", "GO:0051249")	3.25436	2.05444
Middle.cor.PolIIorK4	TRUE	0.00648974	63	267	6	0.0224719	0.0952381	GO:0045621	GO:BP	positive regulation of lymphocyte differentiation	13967	13562	c("GO:0030098", "GO:0045619", "GO:0051251", "GO:1902107")	5.5402	2.18777
Middle.cor.PolIIorK4	TRUE	0.0202126	19	267	3	0.011236	0.157895	GO:2000403	GO:BP	positive regulation of lymphocyte migration	13967	29824	c("GO:0002687", "GO:0072676", "GO:2000401")	9.78264	1.69438
Middle.cor.PolIIorK4	TRUE	0.032062	68	267	5	0.0187266	0.0735294	GO:0050671	GO:BP	positive regulation of lymphocyte proliferation	13967	15477	c("GO:0032946", "GO:0046651", "GO:0050670", "GO:0051251")	4.15974	1.49401
Middle.cor.PolIIorK4	TRUE	0.0270586	1373	267	39	0.146067	0.028405	GO:0010557	GO:BP	positive regulation of macromolecule biosynthetic process	13967	4749	c("GO:0009059", "GO:0009891", "GO:0010556", "GO:0010604")	1.59813	1.56769
Middle.cor.PolIIorK4	TRUE	1.78994e-06	2512	267	83	0.310861	0.0330414	GO:0010604	GO:BP	positive regulation of macromolecule metabolic process	13967	4791	c("GO:0009893", "GO:0043170", "GO:0060255")	2.11122	5.74716
Middle.cor.PolIIorK4	TRUE	0.0215887	339	267	14	0.0524345	0.0412979	GO:0043410	GO:BP	positive regulation of MAPK cascade	13967	12423	c("GO:0000165", "GO:0001934", "GO:0043408", "GO:1902533")	2.29377	1.66577
Middle.cor.PolIIorK4	TRUE	0.0253751	7	267	2	0.00749064	0.285714	GO:1904181	GO:BP	positive regulation of membrane depolarization	13967	27346	c("GO:0003254", "GO:0048518", "GO:0051899")	20.7984	1.59559
Middle.cor.PolIIorK4	TRUE	0.0493185	1	267	1	0.00374532	1	GO:1900827	GO:BP	positive regulation of membrane depolarization during cardiac muscle cell action potential	13967	24309	c("GO:0045760", "GO:0086012", "GO:1900825", "GO:1904181")	Inf	1.30699
Middle.cor.PolIIorK4	TRUE	2.00567e-05	59	267	9	0.0337079	0.152542	GO:1905710	GO:BP	positive regulation of membrane permeability	13967	28780	GO:0090559	9.58654	4.69774
Middle.cor.PolIIorK4	TRUE	6.74763e-05	15	267	5	0.0187266	0.333333	GO:0045838	GO:BP	positive regulation of membrane potential	13967	13765	GO:0042391	26.2759	4.17085
Middle.cor.PolIIorK4	TRUE	3.1996e-08	2702	267	93	0.348315	0.0344189	GO:0009893	GO:BP	positive regulation of metabolic process	13967	4254	c("GO:0008152", "GO:0019222", "GO:0048518")	2.29203	7.4949
Middle.cor.PolIIorK4	TRUE	2.00567e-05	59	267	9	0.0337079	0.152542	GO:0035794	GO:BP	positive regulation of mitochondrial membrane permeability	13967	10720	c("GO:0046902", "GO:1905710")	9.58654	4.69774
Middle.cor.PolIIorK4	TRUE	1.13779e-05	55	267	9	0.0337079	0.163636	GO:1902110	GO:BP	positive regulation of mitochondrial membrane permeability involved in apoptotic process	13967	25515	c("GO:1902108", "GO:1902686")	10.423	4.94394
Middle.cor.PolIIorK4	TRUE	0.000332889	11	267	4	0.0149813	0.363636	GO:0010918	GO:BP	positive regulation of mitochondrial membrane potential	13967	5081	c("GO:0045838", "GO:0051881")	29.9408	3.4777
Middle.cor.PolIIorK4	TRUE	0.000392015	35	267	6	0.0224719	0.171429	GO:1901030	GO:BP	positive regulation of mitochondrial outer membrane permeabilization involved in apoptotic signaling pathway	13967	24508	c("GO:0010822", "GO:0051050", "GO:0097345", "GO:1901028", "GO:2001235")	10.9108	3.4067
Middle.cor.PolIIorK4	TRUE	0.0204852	111	267	7	0.0262172	0.0630631	GO:0010822	GO:BP	positive regulation of mitochondrion organization	13967	4998	c("GO:0007005", "GO:0010638", "GO:0010821")	3.54428	1.68856
Middle.cor.PolIIorK4	TRUE	0.0475243	77	267	5	0.0187266	0.0649351	GO:1901992	GO:BP	positive regulation of mitotic cell cycle phase transition	13967	25404	c("GO:0044772", "GO:0045931", "GO:1901989", "GO:1901990")	3.6371	1.32308
Middle.cor.PolIIorK4	TRUE	7.97651e-09	1312	267	59	0.220974	0.0449695	GO:0044093	GO:BP	positive regulation of molecular function	13967	12758	GO:0065009	2.83957	8.09819
Middle.cor.PolIIorK4	TRUE	0.0338021	69	267	5	0.0187266	0.0724638	GO:0032946	GO:BP	positive regulation of mononuclear cell proliferation	13967	9205	c("GO:0032943", "GO:0032944", "GO:0070665")	4.09446	1.47106
Middle.cor.PolIIorK4	TRUE	0.0442352	27	267	3	0.011236	0.111111	GO:1905332	GO:BP	positive regulation of morphogenesis of an epithelium	13967	28428	c("GO:0002009", "GO:0051094", "GO:1905330")	6.51942	1.35423
Middle.cor.PolIIorK4	TRUE	0.0202126	19	267	3	0.011236	0.157895	GO:0040018	GO:BP	positive regulation of multicellular organism growth	13967	11549	c("GO:0035264", "GO:0040014", "GO:0048639", "GO:0051240")	9.78264	1.69438
Middle.cor.PolIIorK4	TRUE	4.98679e-17	1137	267	70	0.262172	0.0615655	GO:0051240	GO:BP	positive regulation of multicellular organismal process	13967	15948	c("GO:0032501", "GO:0048518", "GO:0051239")	4.23908	16.3022
Middle.cor.PolIIorK4	TRUE	0.0228251	20	267	3	0.011236	0.15	GO:0010661	GO:BP	positive regulation of muscle cell apoptotic process	13967	4846	c("GO:0010657", "GO:0010660", "GO:0043065")	9.20723	1.64159
Middle.cor.PolIIorK4	TRUE	0.0144957	53	267	5	0.0187266	0.0943396	GO:0051149	GO:BP	positive regulation of muscle cell differentiation	13967	15868	c("GO:0042692", "GO:0045597", "GO:0051147")	5.46519	1.83876
Middle.cor.PolIIorK4	TRUE	0.00117773	28	267	5	0.0187266	0.178571	GO:0045933	GO:BP	positive regulation of muscle contraction	13967	13852	c("GO:0006936", "GO:0006937", "GO:0051240")	11.4223	2.92895
Middle.cor.PolIIorK4	TRUE	0.0079434	45	267	5	0.0187266	0.111111	GO:0048636	GO:BP	positive regulation of muscle organ development	13967	15155	c("GO:0007517", "GO:0048634", "GO:0051094", "GO:0051240")	6.56154	2.09999
Middle.cor.PolIIorK4	TRUE	0.0079434	45	267	5	0.0187266	0.111111	GO:1901863	GO:BP	positive regulation of muscle tissue development	13967	25281	c("GO:0051094", "GO:0060537", "GO:1901861")	6.56154	2.09999
Middle.cor.PolIIorK4	TRUE	0.0264167	64	267	5	0.0187266	0.078125	GO:0045639	GO:BP	positive regulation of myeloid cell differentiation	13967	13580	c("GO:0030099", "GO:0045597", "GO:0045637", "GO:1903708")	4.44271	1.57812
Middle.cor.PolIIorK4	TRUE	0.0493185	1	267	1	0.00374532	1	GO:1904762	GO:BP	positive regulation of myofibroblast differentiation	13967	27891	c("GO:0036446", "GO:0045597", "GO:1904760")	Inf	1.30699
Middle.cor.PolIIorK4	TRUE	0.0318244	360	267	14	0.0524345	0.0388889	GO:0051962	GO:BP	positive regulation of nervous system development	13967	16473	c("GO:0007399", "GO:0051094", "GO:0051240", "GO:0051960")	2.15122	1.49724
Middle.cor.PolIIorK4	TRUE	0.0381566	333	267	13	0.0486891	0.039039	GO:0050769	GO:BP	positive regulation of neurogenesis	13967	15553	c("GO:0010720", "GO:0022008", "GO:0050767", "GO:0051962")	2.15552	1.41843
Middle.cor.PolIIorK4	TRUE	0.0308213	43	267	4	0.0149813	0.0930233	GO:0043525	GO:BP	positive regulation of neuron apoptotic process	13967	12508	c("GO:0043065", "GO:0043523", "GO:0051402", "GO:1901216")	5.36491	1.51115
Middle.cor.PolIIorK4	TRUE	0.00306721	74	267	7	0.0262172	0.0945946	GO:1901216	GO:BP	positive regulation of neuron death	13967	24689	c("GO:0010942", "GO:0070997", "GO:1901214")	5.51601	2.51326
Middle.cor.PolIIorK4	TRUE	0.0175841	260	267	12	0.0449438	0.0461538	GO:0045666	GO:BP	positive regulation of neuron differentiation	13967	13607	c("GO:0030182", "GO:0045664", "GO:0050769")	2.57088	1.75488
Middle.cor.PolIIorK4	TRUE	1.27726e-06	2282	267	78	0.292135	0.0341805	GO:0051173	GO:BP	positive regulation of nitrogen compound metabolic process	13967	15892	c("GO:0006807", "GO:0009893", "GO:0051171")	2.17083	5.89372
Middle.cor.PolIIorK4	TRUE	0.0493185	1	267	1	0.00374532	1	GO:0051623	GO:BP	positive regulation of norepinephrine uptake	13967	16235	c("GO:0051050", "GO:0051620", "GO:0051621")	Inf	1.30699
Middle.cor.PolIIorK4	TRUE	0.0366113	1362	267	38	0.142322	0.0279001	GO:0045935	GO:BP	positive regulation of nucleobase-containing compound metabolic process	13967	13854	c("GO:0006139", "GO:0019219", "GO:0031325", "GO:0051173")	1.56331	1.43639
Middle.cor.PolIIorK4	TRUE	0.0342069	24	267	3	0.011236	0.125	GO:0045981	GO:BP	positive regulation of nucleotide metabolic process	13967	13898	c("GO:0006140", "GO:0009117", "GO:0045935", "GO:0045937", "GO:0062013")	7.45337	1.46589
Middle.cor.PolIIorK4	TRUE	0.000316768	536	267	25	0.093633	0.0466418	GO:0010638	GO:BP	positive regulation of organelle organization	13967	4824	c("GO:0006996", "GO:0033043", "GO:0051130")	2.68585	3.49926
Middle.cor.PolIIorK4	TRUE	2.03705e-07	58	267	11	0.0411985	0.189655	GO:0045778	GO:BP	positive regulation of ossification	13967	13713	c("GO:0001503", "GO:0030278", "GO:0051240")	12.5605	6.691
Middle.cor.PolIIorK4	TRUE	2.26673e-05	45	267	8	0.0299625	0.177778	GO:0045669	GO:BP	positive regulation of osteoblast differentiation	13967	13610	c("GO:0001649", "GO:0045597", "GO:0045667", "GO:0045778")	11.4806	4.6446
Middle.cor.PolIIorK4	TRUE	0.0233447	39	267	4	0.0149813	0.102564	GO:0051353	GO:BP	positive regulation of oxidoreductase activity	13967	16043	c("GO:0009893", "GO:0043085", "GO:0051341")	5.9787	1.63181
Middle.cor.PolIIorK4	TRUE	6.50036e-05	25	267	6	0.0224719	0.24	GO:0010862	GO:BP	positive regulation of pathway-restricted SMAD protein phosphorylation	13967	5025	c("GO:0001934", "GO:0060389", "GO:0060393", "GO:0090100")	16.6594	4.18706
Middle.cor.PolIIorK4	TRUE	9.37215e-05	156	267	13	0.0486891	0.0833333	GO:0010952	GO:BP	positive regulation of peptidase activity	13967	5113	c("GO:0045862", "GO:0051345", "GO:0052547")	4.88599	4.02816
Middle.cor.PolIIorK4	TRUE	0.0381566	160	267	8	0.0299625	0.05	GO:0002793	GO:BP	positive regulation of peptide secretion	13967	1456	c("GO:0002790", "GO:0002791", "GO:0051047")	2.77266	1.41843
Middle.cor.PolIIorK4	TRUE	0.00033809	67	267	8	0.0299625	0.119403	GO:0033138	GO:BP	positive regulation of peptidyl-serine phosphorylation	13967	9334	c("GO:0001934", "GO:0018105", "GO:0033135")	7.18856	3.47097
Middle.cor.PolIIorK4	TRUE	5.72337e-08	744	267	40	0.149813	0.0537634	GO:0045937	GO:BP	positive regulation of phosphate metabolic process	13967	13856	c("GO:0006796", "GO:0010562", "GO:0019220")	3.27695	7.24235
Middle.cor.PolIIorK4	TRUE	0.00997479	29	267	4	0.0149813	0.137931	GO:0010518	GO:BP	positive regulation of phospholipase activity	13967	4725	c("GO:0010517", "GO:0060193")	8.3753	2.0011
Middle.cor.PolIIorK4	TRUE	0.0202126	19	267	3	0.011236	0.157895	GO:0010863	GO:BP	positive regulation of phospholipase C activity	13967	5026	c("GO:0010518", "GO:1900274")	9.78264	1.69438
Middle.cor.PolIIorK4	TRUE	5.72337e-08	744	267	40	0.149813	0.0537634	GO:0010562	GO:BP	positive regulation of phosphorus metabolic process	13967	4754	c("GO:0006793", "GO:0031325", "GO:0051174")	3.27695	7.24235
Middle.cor.PolIIorK4	TRUE	1.48279e-08	706	267	40	0.149813	0.0566572	GO:0042327	GO:BP	positive regulation of phosphorylation	13967	11781	c("GO:0016310", "GO:0042325", "GO:0045937")	3.47395	7.82892
Middle.cor.PolIIorK4	TRUE	0.0315649	8	267	2	0.00749064	0.25	GO:0048549	GO:BP	positive regulation of pinocytosis	13967	15085	c("GO:0006907", "GO:0045807", "GO:0048548")	17.3346	1.5008
Middle.cor.PolIIorK4	TRUE	0.00997479	4	267	2	0.00749064	0.5	GO:1903288	GO:BP	positive regulation of potassium ion import across plasma membrane	13967	26532	c("GO:1901381", "GO:1903286", "GO:1990573")	51.9651	2.0011
Middle.cor.PolIIorK4	TRUE	0.0442352	27	267	3	0.011236	0.111111	GO:1902895	GO:BP	positive regulation of pri-miRNA transcription by RNA polymerase II	13967	26190	c("GO:0045944", "GO:0061614", "GO:1902893")	6.51942	1.35423
Middle.cor.PolIIorK4	TRUE	9.22693e-09	521	267	34	0.127341	0.0652591	GO:0043068	GO:BP	positive regulation of programmed cell death	13967	12248	c("GO:0010942", "GO:0012501", "GO:0043067")	3.98781	8.03494
Middle.cor.PolIIorK4	TRUE	7.34716e-05	70	267	9	0.0337079	0.128571	GO:0032092	GO:BP	positive regulation of protein binding	13967	8598	c("GO:0043393", "GO:0051099")	7.8529	4.13388
Middle.cor.PolIIorK4	TRUE	0.0406287	26	267	3	0.011236	0.115385	GO:1900740	GO:BP	positive regulation of protein insertion into mitochondrial membrane involved in apoptotic signaling pathway	13967	24224	c("GO:0001844", "GO:0090316", "GO:1900739", "GO:1901030", "GO:1903749", "GO:1905477")	6.80326	1.39117
Middle.cor.PolIIorK4	TRUE	0.000458578	387	267	20	0.0749064	0.0516796	GO:0045860	GO:BP	positive regulation of protein kinase activity	13967	13785	c("GO:0001934", "GO:0033674", "GO:0045859")	2.96289	3.33859
Middle.cor.PolIIorK4	TRUE	0.0493185	1	267	1	0.00374532	1	GO:1902530	GO:BP	positive regulation of protein linear polyubiquitination	13967	25876	c("GO:0097039", "GO:1902528", "GO:1902916")	Inf	1.30699
Middle.cor.PolIIorK4	TRUE	0.0454569	50	267	4	0.0149813	0.08	GO:1904377	GO:BP	positive regulation of protein localization to cell periphery	13967	27533	c("GO:1903829", "GO:1904375", "GO:1990778")	4.54586	1.3424
Middle.cor.PolIIorK4	TRUE	0.0253751	7	267	2	0.00749064	0.285714	GO:1904781	GO:BP	positive regulation of protein localization to centrosome	13967	27907	c("GO:0071539", "GO:1903829", "GO:1904779")	20.7984	1.59559
Middle.cor.PolIIorK4	TRUE	0.00102827	102	267	9	0.0337079	0.0882353	GO:1905477	GO:BP	positive regulation of protein localization to membrane	13967	28562	c("GO:0072657", "GO:1903829", "GO:1905475")	5.13908	2.98789
Middle.cor.PolIIorK4	TRUE	0.0323092	44	267	4	0.0149813	0.0909091	GO:1903078	GO:BP	positive regulation of protein localization to plasma membrane	13967	26363	c("GO:0072659", "GO:1903076", "GO:1904377", "GO:1905477")	5.22931	1.49067
Middle.cor.PolIIorK4	TRUE	5.7274e-09	1230	267	57	0.213483	0.0463415	GO:0051247	GO:BP	positive regulation of protein metabolic process	13967	15952	c("GO:0010604", "GO:0019538", "GO:0051173", "GO:0051246")	2.92088	8.24204
Middle.cor.PolIIorK4	TRUE	0.00997479	120	267	8	0.0299625	0.0666667	GO:1903322	GO:BP	positive regulation of protein modification by small protein conjugation or removal	13967	26562	c("GO:0031401", "GO:0070647", "GO:1903320")	3.77388	2.0011
Middle.cor.PolIIorK4	TRUE	2.9781e-08	851	267	44	0.164794	0.0517039	GO:0031401	GO:BP	positive regulation of protein modification process	13967	8364	c("GO:0006464", "GO:0031399", "GO:0032270")	3.17583	7.52606
Middle.cor.PolIIorK4	TRUE	7.47988e-08	659	267	37	0.138577	0.0561457	GO:0001934	GO:BP	positive regulation of protein phosphorylation	13967	679	c("GO:0001932", "GO:0006468", "GO:0031401", "GO:0042327")	3.40722	7.12611
Middle.cor.PolIIorK4	TRUE	0.0314368	153	267	8	0.0299625	0.0522876	GO:0050714	GO:BP	positive regulation of protein secretion	13967	15509	c("GO:0002793", "GO:0009306", "GO:0050708", "GO:0051222", "GO:1903532")	2.90796	1.50256
Middle.cor.PolIIorK4	TRUE	0.0309556	251	267	11	0.0411985	0.0438247	GO:0071902	GO:BP	positive regulation of protein serine/threonine kinase activity	13967	20081	c("GO:0045860", "GO:0071900")	2.42704	1.50926
Middle.cor.PolIIorK4	TRUE	0.0493185	311	267	12	0.0449438	0.0385852	GO:0051222	GO:BP	positive regulation of protein transport	13967	15933	c("GO:0015031", "GO:0051050", "GO:0051223", "GO:1904951")	2.12441	1.30699
Middle.cor.PolIIorK4	TRUE	0.013466	100	267	7	0.0262172	0.07	GO:0031398	GO:BP	positive regulation of protein ubiquitination	13967	8361	c("GO:0016567", "GO:0031396", "GO:1903322")	3.96678	1.87076
Middle.cor.PolIIorK4	TRUE	0.00133529	209	267	13	0.0486891	0.062201	GO:0031334	GO:BP	positive regulation of protein-containing complex assembly	13967	8330	c("GO:0043254", "GO:0044089", "GO:0051130", "GO:0065003")	3.55102	2.87443
Middle.cor.PolIIorK4	TRUE	0.00687224	289	267	14	0.0524345	0.0484429	GO:0045862	GO:BP	positive regulation of proteolysis	13967	13787	c("GO:0006508", "GO:0030162", "GO:0032270")	2.72079	2.1629
Middle.cor.PolIIorK4	TRUE	0.0342069	24	267	3	0.011236	0.125	GO:1900544	GO:BP	positive regulation of purine nucleotide metabolic process	13967	24028	c("GO:0006163", "GO:0045981", "GO:1900542")	7.45337	1.46589
Middle.cor.PolIIorK4	TRUE	0.0022669	8	267	3	0.011236	0.375	GO:1900122	GO:BP	positive regulation of receptor binding	13967	23622	c("GO:0032092", "GO:1900120")	31.305	2.64457
Middle.cor.PolIIorK4	TRUE	6.95868e-05	38	267	7	0.0262172	0.184211	GO:0048260	GO:BP	positive regulation of receptor-mediated endocytosis	13967	14861	c("GO:0006898", "GO:0045807", "GO:0048259")	11.9481	4.15747
Middle.cor.PolIIorK4	TRUE	0.00117773	28	267	5	0.0187266	0.178571	GO:0090200	GO:BP	positive regulation of release of cytochrome c from mitochondria	13967	21560	c("GO:0001836", "GO:0010822", "GO:0090199", "GO:2001235")	11.4223	2.92895
Middle.cor.PolIIorK4	TRUE	0.0314368	23	267	3	0.011236	0.130435	GO:0051281	GO:BP	positive regulation of release of sequestered calcium ion into cytosol	13967	15979	c("GO:0010524", "GO:0051209", "GO:0051279", "GO:1904427")	7.8257	1.50256
Middle.cor.PolIIorK4	TRUE	8.93283e-09	1532	267	65	0.243446	0.0424282	GO:0048584	GO:BP	positive regulation of response to stimulus	13967	15113	c("GO:0048518", "GO:0048583", "GO:0050896")	2.7045	8.04901
Middle.cor.PolIIorK4	TRUE	0.0493185	1	267	1	0.00374532	1	GO:0046878	GO:BP	positive regulation of saliva secretion	13967	14628	c("GO:0046541", "GO:0046877", "GO:0051047", "GO:0060456")	Inf	1.30699
Middle.cor.PolIIorK4	TRUE	0.00140886	239	267	14	0.0524345	0.0585774	GO:0051047	GO:BP	positive regulation of secretion	13967	15788	c("GO:0046903", "GO:0051046", "GO:0051050")	3.33758	2.85113
[truncated: 894 more rows]

## Sheet: MF
Molecular Function (MF)
query	significant	p_value	term_size	query_size	intersection_size	precision	recall	term_id	source	term_name	effective_domain_size	source_order	parents	OR	log.p
High.cor.K4	TRUE	0.036034	1214	187	29	0.15508	0.023888	GO:0030554	GO:MF	adenyl nucleotide binding	13967	4924	GO:0017076	1.96593	1.44329
High.cor.K4	TRUE	0.036034	1203	187	29	0.15508	0.0241064	GO:0032559	GO:MF	adenyl ribonucleotide binding	13967	5454	c("GO:0030554", "GO:0032555")	1.98605	1.44329
High.cor.K4	TRUE	0.0307758	1165	187	29	0.15508	0.0248927	GO:0005524	GO:MF	ATP binding	13967	1906	c("GO:0032559", "GO:0035639")	2.0586	1.51179
High.cor.K4	TRUE	0.00573666	351	187	15	0.0802139	0.042735	GO:0016887	GO:MF	ATPase activity	13967	3880	GO:0017111	3.51423	2.24134
High.cor.K4	TRUE	0.0112135	10427	187	160	0.855615	0.0153448	GO:0005488	GO:MF	binding	13967	1880	GO:0003674	2.08418	1.95026
High.cor.K4	TRUE	0.0363242	5	187	2	0.0106952	0.4	GO:0034513	GO:MF	box H/ACA snoRNA binding	13967	6017	GO:0030515	49.8518	1.4398
High.cor.K4	TRUE	0.036034	1624	187	36	0.192513	0.0221675	GO:0097367	GO:MF	carbohydrate derivative binding	13967	10412	GO:0005488	1.84499	1.44329
High.cor.K4	TRUE	0.0460679	347	187	12	0.0641711	0.0345821	GO:0140098	GO:MF	catalytic activity, acting on RNA	13967	11759	GO:0003824	2.77178	1.3366
High.cor.K4	TRUE	0.0117918	66	187	6	0.0320856	0.0909091	GO:0003725	GO:MF	double-stranded RNA binding	13967	448	GO:0003723	7.63153	1.92842
High.cor.K4	TRUE	0.0337726	151	187	8	0.0427807	0.0529801	GO:0004386	GO:MF	helicase activity	13967	1016	GO:0016887	4.29168	1.47144
High.cor.K4	TRUE	3.2243e-08	4518	187	102	0.545455	0.0225764	GO:1901363	GO:MF	heterocyclic compound binding	13967	11870	GO:0005488	2.57101	7.49156
High.cor.K4	TRUE	0.036034	663	187	19	0.101604	0.0286576	GO:0016817	GO:MF	hydrolase activity, acting on acid anhydrides	13967	3812	GO:0016787	2.32398	1.44329
High.cor.K4	TRUE	0.036034	663	187	19	0.101604	0.0286576	GO:0016818	GO:MF	hydrolase activity, acting on acid anhydrides, in phosphorus-containing anhydrides	13967	3813	GO:0016817	2.32398	1.44329
High.cor.K4	TRUE	0.036034	11333	187	167	0.893048	0.0147357	GO:0003674	GO:MF	molecular_function	13967	406	character(0)	2.02793	1.44329
High.cor.K4	TRUE	0.0160575	72	187	6	0.0320856	0.0833333	GO:0003730	GO:MF	mRNA 3'-UTR binding	13967	452	GO:0003729	6.93372	1.79432
High.cor.K4	TRUE	5.50812e-05	232	187	15	0.0802139	0.0646552	GO:0003729	GO:MF	mRNA binding	13967	451	GO:0003723	5.48859	4.259
High.cor.K4	TRUE	1.20498e-10	3172	187	87	0.465241	0.0274275	GO:0003676	GO:MF	nucleic acid binding	13967	407	c("GO:0097159", "GO:1901363")	3.04342	9.91902
High.cor.K4	TRUE	0.036034	619	187	18	0.0962567	0.0290792	GO:0017111	GO:MF	nucleoside-triphosphatase activity	13967	4015	GO:0016462	2.35263	1.44329
High.cor.K4	TRUE	1.09412e-08	4557	187	104	0.55615	0.022822	GO:0097159	GO:MF	organic cyclic compound binding	13967	10379	GO:0005488	2.65187	7.96093
High.cor.K4	TRUE	0.0421824	1417	187	32	0.171123	0.0225829	GO:0035639	GO:MF	purine ribonucleoside triphosphate binding	13967	6392	c("GO:0043168", "GO:1901265")	1.86206	1.37487
High.cor.K4	TRUE	0.036034	660	187	19	0.101604	0.0287879	GO:0016462	GO:MF	pyrophosphatase activity	13967	3574	GO:0016818	2.33542	1.44329
High.cor.K4	TRUE	0.0133717	127	187	8	0.0427807	0.0629921	GO:0043021	GO:MF	ribonucleoprotein complex binding	13967	6813	GO:0044877	5.16529	1.87381
High.cor.K4	TRUE	2.4174e-13	1505	187	61	0.326203	0.0405316	GO:0003723	GO:MF	RNA binding	13967	446	GO:0003676	4.16839	12.6167
High.cor.K4	TRUE	0.0404872	67	187	5	0.026738	0.0746269	GO:0003724	GO:MF	RNA helicase activity	13967	447	c("GO:0004386", "GO:0140098")	6.11983	1.39268
High.cor.K4	TRUE	0.0460679	43	187	4	0.0213904	0.0930233	GO:0043175	GO:MF	RNA polymerase core enzyme binding	13967	6834	GO:0070063	7.75321	1.3366
High.cor.K4	TRUE	0.0117918	66	187	6	0.0320856	0.0909091	GO:0003727	GO:MF	single-stranded RNA binding	13967	450	GO:0003723	7.63153	1.92842
High.cor.K4	TRUE	0.00385973	30	187	5	0.026738	0.166667	GO:0030515	GO:MF	snoRNA binding	13967	4908	GO:0003723	15.2134	2.41344
High.cor.K4	TRUE	0.0112135	2	187	2	0.0106952	1	GO:0001097	GO:MF	TFIIH-class transcription factor complex binding	13967	205	c("GO:0001091", "GO:0044877")	Inf	1.95026
High.cor.K4	TRUE	0.036034	1149	187	28	0.149733	0.024369	GO:0140110	GO:MF	transcription regulator activity	13967	11766	GO:0003674	2.00391	1.44329
High.cor.PolIIandK4	TRUE	0.00178451	16	400	5	0.0125	0.3125	GO:0043138	GO:MF	3'-5' DNA helicase activity	13967	6829	GO:0003678	15.6968	2.74848
High.cor.PolIIandK4	TRUE	9.07704e-06	1214	400	67	0.1675	0.0551895	GO:0030554	GO:MF	adenyl nucleotide binding	13967	4924	GO:0017076	2.19568	5.04206
High.cor.PolIIandK4	TRUE	7.07543e-06	1203	400	67	0.1675	0.0556941	GO:0032559	GO:MF	adenyl ribonucleotide binding	13967	5454	c("GO:0030554", "GO:0032555")	2.21877	5.15025
High.cor.PolIIandK4	TRUE	0.0159094	7	400	3	0.0075	0.428571	GO:0010997	GO:MF	anaphase-promoting complex binding	13967	2873	GO:0044877	25.8013	1.79835
High.cor.PolIIandK4	TRUE	0.00320637	2021	400	85	0.2125	0.0420584	GO:0043168	GO:MF	anion binding	13967	6832	GO:0043167	1.63472	2.49399
High.cor.PolIIandK4	TRUE	0.0159094	2	400	2	0.005	1	GO:0034188	GO:MF	apolipoprotein A-I receptor activity	13967	5953	c("GO:0004888", "GO:0030226")	Inf	1.79835
High.cor.PolIIandK4	TRUE	0.0376243	3	400	2	0.005	0.666667	GO:0030226	GO:MF	apolipoprotein receptor activity	13967	4805	GO:0038024	68.5074	1.42453
High.cor.PolIIandK4	TRUE	2.28057e-06	1165	400	67	0.1675	0.0575107	GO:0005524	GO:MF	ATP binding	13967	1906	c("GO:0032559", "GO:0035639")	2.30256	5.64196
High.cor.PolIIandK4	TRUE	2.57387e-08	351	400	36	0.09	0.102564	GO:0016887	GO:MF	ATPase activity	13967	3880	GO:0017111	4.1907	7.58941
High.cor.PolIIandK4	TRUE	0.00166513	10427	400	331	0.8275	0.0317445	GO:0005488	GO:MF	binding	13967	1880	GO:0003674	1.69581	2.77855
High.cor.PolIIandK4	TRUE	0.000331453	1624	400	76	0.19	0.046798	GO:0097367	GO:MF	carbohydrate derivative binding	13967	10412	GO:0005488	1.83594	3.47958
High.cor.PolIIandK4	TRUE	0.00211654	4242	400	157	0.3925	0.0370108	GO:0003824	GO:MF	catalytic activity	13967	520	GO:0003674	1.51514	2.67437
High.cor.PolIIandK4	TRUE	3.35856e-07	191	400	24	0.06	0.125654	GO:0140097	GO:MF	catalytic activity, acting on DNA	13967	11758	GO:0003824	5.15778	6.47385
High.cor.PolIIandK4	TRUE	0.00125576	450	400	29	0.0725	0.0644444	GO:0003682	GO:MF	chromatin binding	13967	412	GO:0005488	2.45873	2.90109
High.cor.PolIIandK4	TRUE	0.0337024	414	400	23	0.0575	0.0555556	GO:0000987	GO:MF	cis-regulatory region sequence-specific DNA binding	13967	136	GO:0000976	2.07095	1.47234
High.cor.PolIIandK4	TRUE	0.00125576	1812	400	80	0.2	0.0441501	GO:0003677	GO:MF	DNA binding	13967	408	GO:0003676	1.72235	2.90109
High.cor.PolIIandK4	TRUE	1.12288e-05	74	400	13	0.0325	0.175676	GO:0003678	GO:MF	DNA helicase activity	13967	409	c("GO:0004386", "GO:0008094", "GO:0140097")	7.49022	4.94967
High.cor.PolIIandK4	TRUE	1.19128e-07	23	400	10	0.025	0.434783	GO:0003688	GO:MF	DNA replication origin binding	13967	418	GO:1990837	26.8946	6.92399
High.cor.PolIIandK4	TRUE	0.0485043	588	400	29	0.0725	0.0493197	GO:0000981	GO:MF	DNA-binding transcription factor activity, RNA polymerase II-specific	13967	132	GO:0003700	1.83266	1.31422
High.cor.PolIIandK4	TRUE	1.85612e-06	108	400	17	0.0425	0.157407	GO:0008094	GO:MF	DNA-dependent ATPase activity	13967	1979	GO:0016887	6.61864	5.73139
High.cor.PolIIandK4	TRUE	2.47562e-05	688	400	44	0.11	0.0639535	GO:0003690	GO:MF	double-stranded DNA binding	13967	420	GO:0003677	2.49871	4.60632
High.cor.PolIIandK4	TRUE	0.0144927	1789	400	74	0.185	0.0413639	GO:0019899	GO:MF	enzyme binding	13967	4655	GO:0005515	1.58161	1.83885
High.cor.PolIIandK4	TRUE	0.0376243	3	400	2	0.005	0.666667	GO:0032137	GO:MF	guanine/thymine mispair binding	13967	5394	GO:0030983	68.5074	1.42453
High.cor.PolIIandK4	TRUE	1.95026e-05	151	400	18	0.045	0.119205	GO:0004386	GO:MF	helicase activity	13967	1016	GO:0016887	4.79323	4.70991
High.cor.PolIIandK4	TRUE	0.0241814	4518	400	158	0.395	0.0349712	GO:1901363	GO:MF	heterocyclic compound binding	13967	11870	GO:0005488	1.39339	1.61652
High.cor.PolIIandK4	TRUE	0.000771739	1753	400	79	0.1975	0.0450656	GO:0016787	GO:MF	hydrolase activity	13967	3786	GO:0003824	1.76279	3.11253
High.cor.PolIIandK4	TRUE	2.28057e-06	663	400	46	0.115	0.0693816	GO:0016817	GO:MF	hydrolase activity, acting on acid anhydrides	13967	3812	GO:0016787	2.74767	5.64196
High.cor.PolIIandK4	TRUE	2.28057e-06	663	400	46	0.115	0.0693816	GO:0016818	GO:MF	hydrolase activity, acting on acid anhydrides, in phosphorus-containing anhydrides	13967	3813	GO:0016817	2.74767	5.64196
High.cor.PolIIandK4	TRUE	0.00668166	4346	400	157	0.3925	0.0361252	GO:0043167	GO:MF	ion binding	13967	6831	GO:0005488	1.4615	2.17512
High.cor.PolIIandK4	TRUE	0.0170731	592	400	31	0.0775	0.0523649	GO:0019900	GO:MF	kinase binding	13967	4656	GO:0019899	1.96223	1.76769
High.cor.PolIIandK4	TRUE	0.0264913	195	400	14	0.035	0.0717949	GO:0008017	GO:MF	microtubule binding	13967	1946	GO:0015631	2.70151	1.5769
High.cor.PolIIandK4	TRUE	0.00453028	11	400	4	0.01	0.363636	GO:0032404	GO:MF	mismatch repair complex binding	13967	5421	GO:0044877	19.6925	2.34388
High.cor.PolIIandK4	TRUE	0.0012227	11333	400	354	0.885	0.0312362	GO:0003674	GO:MF	molecular_function	13967	406	character(0)	1.88262	2.91268
High.cor.PolIIandK4	TRUE	0.0159094	86	400	9	0.0225	0.104651	GO:0003774	GO:MF	motor activity	13967	471	GO:0017111	4.06114	1.79835
High.cor.PolIIandK4	TRUE	0.0159094	2	400	2	0.005	1	GO:0032406	GO:MF	MutLbeta complex binding	13967	5423	GO:0032404	Inf	1.79835
High.cor.PolIIandK4	TRUE	0.0159094	7	400	3	0.0075	0.428571	GO:0032407	GO:MF	MutSalpha complex binding	13967	5424	GO:0032404	25.8013	1.79835
High.cor.PolIIandK4	TRUE	0.0159094	2	400	2	0.005	1	GO:0032408	GO:MF	MutSbeta complex binding	13967	5425	GO:0032404	Inf	1.79835
High.cor.PolIIandK4	TRUE	0.000196902	1655	400	78	0.195	0.0471299	GO:1901265	GO:MF	nucleoside phosphate binding	13967	11867	c("GO:0097159", "GO:1901363")	1.85661	3.70575
High.cor.PolIIandK4	TRUE	1.79571e-06	619	400	45	0.1125	0.0726979	GO:0017111	GO:MF	nucleoside-triphosphatase activity	13967	4015	GO:0016462	2.89062	5.74576
High.cor.PolIIandK4	TRUE	0.000196902	1654	400	78	0.195	0.0471584	GO:0000166	GO:MF	nucleotide binding	13967	35	c("GO:0036094", "GO:1901265")	1.85794	3.70575
High.cor.PolIIandK4	TRUE	0.0338824	4557	400	158	0.395	0.0346719	GO:0097159	GO:MF	organic cyclic compound binding	13967	10379	GO:0005488	1.37525	1.47003
High.cor.PolIIandK4	TRUE	0.0376243	3	400	2	0.005	0.666667	GO:0090554	GO:MF	phosphatidylcholine floppase activity	13967	10314	c("GO:0008525", "GO:0140328")	68.5074	1.42453
High.cor.PolIIandK4	TRUE	0.0159094	2	400	2	0.005	1	GO:0090556	GO:MF	phosphatidylserine floppase activity	13967	10316	c("GO:0005548", "GO:0140328")	Inf	1.79835
High.cor.PolIIandK4	TRUE	0.00294325	8875	400	289	0.7225	0.0325634	GO:0005515	GO:MF	protein binding	13967	1897	GO:0005488	1.5401	2.53117
High.cor.PolIIandK4	TRUE	0.0376243	522	400	27	0.0675	0.0517241	GO:0019901	GO:MF	protein kinase binding	13967	4657	GO:0019900	1.9258	1.42453
High.cor.PolIIandK4	TRUE	7.10591e-05	1468	400	73	0.1825	0.0497275	GO:0017076	GO:MF	purine nucleotide binding	13967	3991	GO:0000166	1.96349	4.14838
High.cor.PolIIandK4	TRUE	2.33247e-05	1417	400	73	0.1825	0.0515173	GO:0035639	GO:MF	purine ribonucleoside triphosphate binding	13967	6392	c("GO:0043168", "GO:1901265")	2.04642	4.63218
High.cor.PolIIandK4	TRUE	5.66829e-05	1455	400	73	0.1825	0.0501718	GO:0032555	GO:MF	purine ribonucleotide binding	13967	5450	c("GO:0017076", "GO:0032553")	1.98404	4.24655
High.cor.PolIIandK4	TRUE	2.28057e-06	660	400	46	0.115	0.069697	GO:0016462	GO:MF	pyrophosphatase activity	13967	3574	GO:0016818	2.76173	5.64196
High.cor.PolIIandK4	TRUE	7.10591e-05	1467	400	73	0.1825	0.0497614	GO:0032553	GO:MF	ribonucleotide binding	13967	5448	c("GO:0000166", "GO:0097367")	1.96506	4.14838
High.cor.PolIIandK4	TRUE	0.0211312	523	400	28	0.07	0.0535373	GO:0000977	GO:MF	RNA polymerase II transcription regulatory region sequence-specific DNA binding	13967	129	GO:0000976	2.00247	1.67507
High.cor.PolIIandK4	TRUE	0.000507653	784	400	44	0.11	0.0561224	GO:0043565	GO:MF	sequence-specific DNA binding	13967	6900	GO:0003677	2.15858	3.29443
High.cor.PolIIandK4	TRUE	1.95026e-05	610	400	41	0.1025	0.0672131	GO:1990837	GO:MF	sequence-specific double-stranded DNA binding	13967	12154	c("GO:0003690", "GO:0043565")	2.62845	4.70991
High.cor.PolIIandK4	TRUE	0.0376243	3	400	2	0.005	0.666667	GO:1990518	GO:MF	single-stranded 3'-5' DNA helicase activity	13967	12100	c("GO:0017116", "GO:0043138")	68.5074	1.42453
High.cor.PolIIandK4	TRUE	1.95026e-05	105	400	15	0.0375	0.142857	GO:0003697	GO:MF	single-stranded DNA binding	13967	427	GO:0003677	5.87486	4.70991
High.cor.PolIIandK4	TRUE	0.00231924	17	400	5	0.0125	0.294118	GO:0017116	GO:MF	single-stranded DNA helicase activity	13967	4019	GO:0003678	14.391	2.63465
High.cor.PolIIandK4	TRUE	0.000196527	1849	400	85	0.2125	0.0459708	GO:0036094	GO:MF	small molecule binding	13967	6439	GO:0005488	1.8204	3.70658
Middle.cor.PolIIorK4	TRUE	0.047471	1	267	1	0.00374532	1	GO:0070626	GO:MF	(S)-2-(5-amino-1-(5-phospho-D-ribosyl)imidazole-4-carboxamido)succinate AMP-lyase (fumarate-forming) activity	13967	9992	GO:0016842	Inf	1.32357
Middle.cor.PolIIorK4	TRUE	0.047471	1	267	1	0.00374532	1	GO:0047298	GO:MF	(S)-3-amino-2-methylpropionate transaminase activity	13967	7743	GO:0008483	Inf	1.32357
Middle.cor.PolIIorK4	TRUE	0.047471	29	267	3	0.011236	0.103448	GO:0071889	GO:MF	14-3-3 protein binding	13967	10112	GO:0005515	6.01724	1.32357
Middle.cor.PolIIorK4	TRUE	0.047471	1	267	1	0.00374532	1	GO:0033737	GO:MF	1-pyrroline dehydrogenase activity	13967	5659	GO:0016903	Inf	1.32357
Middle.cor.PolIIorK4	TRUE	0.00524242	3	267	2	0.00749064	0.666667	GO:0051538	GO:MF	3 iron, 4 sulfur cluster binding	13967	9250	GO:0051536	104.122	2.28047
Middle.cor.PolIIorK4	TRUE	0.000517257	5	267	3	0.011236	0.6	GO:0004028	GO:MF	3-chloroallyl aldehyde dehydrogenase activity	13967	697	GO:0016620	78.062	3.28629
Middle.cor.PolIIorK4	TRUE	0.047471	1	267	1	0.00374532	1	GO:0003863	GO:MF	3-methyl-2-oxobutanoate dehydrogenase (2-methylpropanoyl-transferring) activity	13967	559	GO:0016624	Inf	1.32357
Middle.cor.PolIIorK4	TRUE	0.047471	1	267	1	0.00374532	1	GO:0004134	GO:MF	4-alpha-glucanotransferase activity	13967	796	c("GO:0004133", "GO:0016758")	Inf	1.32357
Middle.cor.PolIIorK4	TRUE	0.047471	1	267	1	0.00374532	1	GO:0003867	GO:MF	4-aminobutyrate transaminase activity	13967	563	GO:0008483	Inf	1.32357
Middle.cor.PolIIorK4	TRUE	0.047471	1	267	1	0.00374532	1	GO:0034386	GO:MF	4-aminobutyrate:2-oxoglutarate transaminase activity	13967	5998	GO:0003867	Inf	1.32357
Middle.cor.PolIIorK4	TRUE	0.047471	1	267	1	0.00374532	1	GO:0047105	GO:MF	4-trimethylammoniobutyraldehyde dehydrogenase activity	13967	7552	GO:0016620	Inf	1.32357
Middle.cor.PolIIorK4	TRUE	0.047471	1	267	1	0.00374532	1	GO:0003870	GO:MF	5-aminolevulinate synthase activity	13967	565	GO:0016749	Inf	1.32357
Middle.cor.PolIIorK4	TRUE	0.047471	1	267	1	0.00374532	1	GO:0008775	GO:MF	acetate CoA-transferase activity	13967	2419	GO:0008410	Inf	1.32357
Middle.cor.PolIIorK4	TRUE	0.00939758	4	267	2	0.00749064	0.5	GO:0003985	GO:MF	acetyl-CoA C-acetyltransferase activity	13967	662	c("GO:0003988", "GO:0016453")	51.9651	2.02698
Middle.cor.PolIIorK4	TRUE	0.00163484	7	267	3	0.011236	0.428571	GO:0003988	GO:MF	acetyl-CoA C-acyltransferase activity	13967	665	GO:0016408	39.1278	2.78652
Middle.cor.PolIIorK4	TRUE	0.000517257	5	267	3	0.011236	0.6	GO:0003993	GO:MF	acid phosphatase activity	13967	670	GO:0016791	78.062	3.28629
Middle.cor.PolIIorK4	TRUE	0.047471	1	267	1	0.00374532	1	GO:0044736	GO:MF	acid-sensing ion channel activity	13967	7181	GO:0015280	Inf	1.32357
Middle.cor.PolIIorK4	TRUE	0.00524242	3	267	2	0.00749064	0.666667	GO:0003994	GO:MF	aconitate hydratase activity	13967	671	GO:0016836	104.122	2.28047
Middle.cor.PolIIorK4	TRUE	0.0230792	142	267	8	0.0299625	0.056338	GO:0051015	GO:MF	actin filament binding	13967	9158	c("GO:0003779", "GO:0044877")	3.14916	1.63678
Middle.cor.PolIIorK4	TRUE	3.96968e-10	122	267	18	0.0674157	0.147541	GO:0022853	GO:MF	active ion transmembrane transporter activity	13967	4720	c("GO:0015075", "GO:0022804")	9.51366	9.40124
Middle.cor.PolIIorK4	TRUE	3.21231e-10	190	267	22	0.082397	0.115789	GO:0022804	GO:MF	active transmembrane transporter activity	13967	4694	GO:0022857	7.28367	9.49318
Middle.cor.PolIIorK4	TRUE	0.000464863	12	267	4	0.0149813	0.333333	GO:0048185	GO:MF	activin binding	13967	8451	GO:0044877	26.1804	3.33268
Middle.cor.PolIIorK4	TRUE	0.00524242	3	267	2	0.00749064	0.666667	GO:0016361	GO:MF	activin receptor activity, type I	13967	3534	GO:0017002	104.122	2.28047
Middle.cor.PolIIorK4	TRUE	4.61721e-05	7	267	4	0.0149813	0.571429	GO:0017002	GO:MF	activin-activated receptor activity	13967	3948	GO:0004675	69.8457	4.33562
Middle.cor.PolIIorK4	TRUE	0.000234705	10	267	4	0.0149813	0.4	GO:0003995	GO:MF	acyl-CoA dehydrogenase activity	13967	672	GO:0016627	34.91	3.62948
Middle.cor.PolIIorK4	TRUE	0.00939758	4	267	2	0.00749064	0.5	GO:0003997	GO:MF	acyl-CoA oxidase activity	13967	674	GO:0016634	51.9651	2.02698
Middle.cor.PolIIorK4	TRUE	0.047471	1	267	1	0.00374532	1	GO:0050528	GO:MF	acyloxyacyl hydrolase activity	13967	8986	GO:0052689	Inf	1.32357
Middle.cor.PolIIorK4	TRUE	0.047471	1	267	1	0.00374532	1	GO:0002055	GO:MF	adenine binding	13967	376	GO:0002060	Inf	1.32357
Middle.cor.PolIIorK4	TRUE	0.00796214	13	267	3	0.011236	0.230769	GO:0000295	GO:MF	adenine nucleotide transmembrane transporter activity	13967	73	GO:0015216	15.6589	2.09897
Middle.cor.PolIIorK4	TRUE	0.047471	1	267	1	0.00374532	1	GO:0003999	GO:MF	adenine phosphoribosyltransferase activity	13967	676	GO:0106130	Inf	1.32357
Middle.cor.PolIIorK4	TRUE	0.00212157	2	267	2	0.00749064	1	GO:0015207	GO:MF	adenine transmembrane transporter activity	13967	3047	GO:0005345	Inf	2.67334
Middle.cor.PolIIorK4	TRUE	0.000978413	6	267	3	0.011236	0.5	GO:0004000	GO:MF	adenosine deaminase activity	13967	677	c("GO:0016814", "GO:0019239")	52.1579	3.00948
Middle.cor.PolIIorK4	TRUE	0.047471	1	267	1	0.00374532	1	GO:0004001	GO:MF	adenosine kinase activity	13967	678	c("GO:0016773", "GO:0019206")	Inf	1.32357
Middle.cor.PolIIorK4	TRUE	0.00212157	2	267	2	0.00749064	1	GO:0047623	GO:MF	adenosine-phosphate deaminase activity	13967	8059	c("GO:0016814", "GO:0019239")	Inf	2.67334
Middle.cor.PolIIorK4	TRUE	0.047471	1	267	1	0.00374532	1	GO:0004014	GO:MF	adenosylmethionine decarboxylase activity	13967	683	GO:0016831	Inf	1.32357
Middle.cor.PolIIorK4	TRUE	3.24444e-10	1214	267	59	0.220974	0.0485997	GO:0030554	GO:MF	adenyl nucleotide binding	13967	4924	GO:0017076	3.10458	9.48886
Middle.cor.PolIIorK4	TRUE	2.02493e-09	1203	267	57	0.213483	0.0473815	GO:0032559	GO:MF	adenyl ribonucleotide binding	13967	5454	c("GO:0030554", "GO:0032555")	2.99643	8.69359
Middle.cor.PolIIorK4	TRUE	4.65925e-08	5	267	5	0.0187266	1	GO:0004016	GO:MF	adenylate cyclase activity	13967	685	c("GO:0009975", "GO:0016849")	Inf	7.33168
Middle.cor.PolIIorK4	TRUE	0.00163484	7	267	3	0.011236	0.428571	GO:0004017	GO:MF	adenylate kinase activity	13967	686	GO:0050145	39.1278	2.78652
Middle.cor.PolIIorK4	TRUE	0.0147491	33	267	4	0.0149813	0.121212	GO:0043531	GO:MF	ADP binding	13967	6890	c("GO:0032559", "GO:0043168")	7.21701	1.83123
Middle.cor.PolIIorK4	TRUE	0.0147491	5	267	2	0.00749064	0.4	GO:0015217	GO:MF	ADP transmembrane transporter activity	13967	3057	c("GO:0000295", "GO:0005346", "GO:0008514")	34.6542	1.83123
Middle.cor.PolIIorK4	TRUE	6.90153e-05	3	267	3	0.011236	1	GO:0004935	GO:MF	adrenergic receptor activity	13967	1487	GO:0008227	Inf	4.16105
Middle.cor.PolIIorK4	TRUE	4.57189e-05	14	267	5	0.0187266	0.357143	GO:0031690	GO:MF	adrenergic receptor binding	13967	5153	GO:0001664	29.2236	4.3399
Middle.cor.PolIIorK4	TRUE	0.047471	1	267	1	0.00374532	1	GO:0050785	GO:MF	advanced glycation end-product receptor activity	13967	9135	GO:0038023	Inf	1.32357
Middle.cor.PolIIorK4	TRUE	0.000247653	4	267	3	0.011236	0.75	GO:0004022	GO:MF	alcohol dehydrogenase (NAD+) activity	13967	691	GO:0018455	155.774	3.60616
Middle.cor.PolIIorK4	TRUE	0.000517257	5	267	3	0.011236	0.6	GO:0018455	GO:MF	alcohol dehydrogenase [NAD(P)+] activity	13967	4094	GO:0016616	78.062	3.28629
Middle.cor.PolIIorK4	TRUE	6.90153e-05	3	267	3	0.011236	1	GO:0004024	GO:MF	alcohol dehydrogenase activity, zinc-dependent	13967	693	GO:0004022	Inf	4.16105
Middle.cor.PolIIorK4	TRUE	5.92394e-14	13	267	10	0.0374532	0.769231	GO:0004029	GO:MF	aldehyde dehydrogenase (NAD+) activity	13967	698	GO:0004030	179.013	13.2274
Middle.cor.PolIIorK4	TRUE	0.047471	1	267	1	0.00374532	1	GO:0033721	GO:MF	aldehyde dehydrogenase (NADP+) activity	13967	5646	GO:0004030	Inf	1.32357
Middle.cor.PolIIorK4	TRUE	5.92394e-14	13	267	10	0.0374532	0.769231	GO:0004030	GO:MF	aldehyde dehydrogenase [NAD(P)+] activity	13967	699	GO:0016620	179.013	13.2274
Middle.cor.PolIIorK4	TRUE	0.00212157	2	267	2	0.00749064	1	GO:0004031	GO:MF	aldehyde oxidase activity	13967	700	GO:0016623	Inf	2.67334
Middle.cor.PolIIorK4	TRUE	0.047471	10	267	2	0.00749064	0.2	GO:0031420	GO:MF	alkali metal ion binding	13967	5115	GO:0046872	13.0052	1.32357
Middle.cor.PolIIorK4	TRUE	0.00212157	2	267	2	0.00749064	1	GO:0004035	GO:MF	alkaline phosphatase activity	13967	704	GO:0016791	Inf	2.67334
Middle.cor.PolIIorK4	TRUE	0.00212157	2	267	2	0.00749064	1	GO:0031691	GO:MF	alpha-1A adrenergic receptor binding	13967	5154	GO:0031690	Inf	2.67334
Middle.cor.PolIIorK4	TRUE	0.00212157	2	267	2	0.00749064	1	GO:0004937	GO:MF	alpha1-adrenergic receptor activity	13967	1489	GO:0004936	Inf	2.67334
Middle.cor.PolIIorK4	TRUE	0.00212157	2	267	2	0.00749064	1	GO:0031692	GO:MF	alpha-1B adrenergic receptor binding	13967	5155	GO:0031690	Inf	2.67334
Middle.cor.PolIIorK4	TRUE	0.00212157	2	267	2	0.00749064	1	GO:0031694	GO:MF	alpha-2A adrenergic receptor binding	13967	5157	GO:0031690	Inf	2.67334
Middle.cor.PolIIorK4	TRUE	0.047471	1	267	1	0.00374532	1	GO:0031695	GO:MF	alpha-2B adrenergic receptor binding	13967	5158	GO:0031690	Inf	1.32357
Middle.cor.PolIIorK4	TRUE	0.047471	1	267	1	0.00374532	1	GO:0031696	GO:MF	alpha-2C adrenergic receptor binding	13967	5159	GO:0031690	Inf	1.32357
Middle.cor.PolIIorK4	TRUE	0.00212157	2	267	2	0.00749064	1	GO:0004936	GO:MF	alpha-adrenergic receptor activity	13967	1488	GO:0004935	Inf	2.67334
Middle.cor.PolIIorK4	TRUE	0.047471	1	267	1	0.00374532	1	GO:0047658	GO:MF	alpha-amino-acid esterase activity	13967	8094	GO:0052689	Inf	1.32357
Middle.cor.PolIIorK4	TRUE	0.047471	1	267	1	0.00374532	1	GO:0003826	GO:MF	alpha-ketoacid dehydrogenase activity	13967	522	GO:0016491	Inf	1.32357
Middle.cor.PolIIorK4	TRUE	0.0206954	6	267	2	0.00749064	0.333333	GO:0016842	GO:MF	amidine-lyase activity	13967	3836	GO:0016840	25.9914	1.68413
Middle.cor.PolIIorK4	TRUE	0.047471	1	267	1	0.00374532	1	GO:0019145	GO:MF	aminobutyraldehyde dehydrogenase activity	13967	4517	GO:0004029	Inf	1.32357
Middle.cor.PolIIorK4	TRUE	0.00212157	2	267	2	0.00749064	1	GO:0003876	GO:MF	AMP deaminase activity	13967	571	GO:0047623	Inf	2.67334
Middle.cor.PolIIorK4	TRUE	0.047471	1	267	1	0.00374532	1	GO:0004135	GO:MF	amylo-alpha-1,6-glucosidase activity	13967	797	c("GO:0004133", "GO:0090599")	Inf	1.32357
Middle.cor.PolIIorK4	TRUE	0.00524242	3	267	2	0.00749064	0.666667	GO:0005497	GO:MF	androgen binding	13967	1884	GO:0042562	104.122	2.28047
Middle.cor.PolIIorK4	TRUE	0.00939758	4	267	2	0.00749064	0.5	GO:0043532	GO:MF	angiostatin binding	13967	6891	GO:0005515	51.9651	2.02698
Middle.cor.PolIIorK4	TRUE	0.000978413	6	267	3	0.011236	0.5	GO:0031701	GO:MF	angiotensin receptor binding	13967	5164	GO:0001664	52.1579	3.00948
Middle.cor.PolIIorK4	TRUE	1.83342e-19	2021	267	102	0.382022	0.0504701	GO:0043168	GO:MF	anion binding	13967	6832	GO:0043167	3.8263	18.7367
Middle.cor.PolIIorK4	TRUE	0.047471	1	267	1	0.00374532	1	GO:0004051	GO:MF	arachidonate 5-lipoxygenase activity	13967	718	GO:0016702	Inf	1.32357
Middle.cor.PolIIorK4	TRUE	0.047471	1	267	1	0.00374532	1	GO:0004053	GO:MF	arginase activity	13967	720	GO:0016813	Inf	1.32357
Middle.cor.PolIIorK4	TRUE	0.047471	1	267	1	0.00374532	1	GO:0004056	GO:MF	argininosuccinate lyase activity	13967	723	GO:0016842	Inf	1.32357
Middle.cor.PolIIorK4	TRUE	0.047471	1	267	1	0.00374532	1	GO:0004055	GO:MF	argininosuccinate synthase activity	13967	722	GO:0016879	Inf	1.32357
Middle.cor.PolIIorK4	TRUE	0.0206954	6	267	2	0.00749064	0.333333	GO:1990763	GO:MF	arrestin family protein binding	13967	12144	GO:0005515	25.9914	1.68413
Middle.cor.PolIIorK4	TRUE	0.047471	1	267	1	0.00374532	1	GO:0015105	GO:MF	arsenite transmembrane transporter activity	13967	2956	GO:0015103	Inf	1.32357
Middle.cor.PolIIorK4	TRUE	0.0429267	9	267	2	0.00749064	0.222222	GO:0017162	GO:MF	aryl hydrocarbon receptor binding	13967	4043	c("GO:0005102", "GO:0061629")	14.8619	1.36727
Middle.cor.PolIIorK4	TRUE	0.047471	1	267	1	0.00374532	1	GO:0004060	GO:MF	arylamine N-acetyltransferase activity	13967	727	GO:0008080	Inf	1.32357
Middle.cor.PolIIorK4	TRUE	0.00300824	9	267	3	0.011236	0.333333	GO:0004065	GO:MF	arylsulfatase activity	13967	732	GO:0008484	26.0855	2.52169
Middle.cor.PolIIorK4	TRUE	4.99969e-09	1165	267	55	0.205993	0.0472103	GO:0005524	GO:MF	ATP binding	13967	1906	c("GO:0032559", "GO:0035639")	2.96533	8.30106
Middle.cor.PolIIorK4	TRUE	0.047471	1	267	1	0.00374532	1	GO:0003878	GO:MF	ATP citrate synthase activity	13967	573	GO:0046912	Inf	1.32357
Middle.cor.PolIIorK4	TRUE	0.0346292	8	267	2	0.00749064	0.25	GO:0005347	GO:MF	ATP transmembrane transporter activity	13967	1815	c("GO:0000295", "GO:0005346", "GO:0008514")	17.3346	1.46056
Middle.cor.PolIIorK4	TRUE	0.00524242	3	267	2	0.00749064	0.666667	GO:0005471	GO:MF	ATP:ADP antiporter activity	13967	1871	c("GO:0005347", "GO:0015217", "GO:0015301")	104.122	2.28047
Middle.cor.PolIIorK4	TRUE	0.00249231	351	267	17	0.0636704	0.048433	GO:0016887	GO:MF	ATPase activity	13967	3880	GO:0017111	2.74084	2.6034
Middle.cor.PolIIorK4	TRUE	1.99984e-08	19	267	8	0.0299625	0.421053	GO:0044769	GO:MF	ATPase activity, coupled to transmembrane movement of ions, rotational mechanism	13967	7184	GO:0042625	38.6558	7.699
Middle.cor.PolIIorK4	TRUE	0.000281409	65	267	8	0.0299625	0.123077	GO:0051117	GO:MF	ATPase binding	13967	9183	GO:0019899	7.44441	3.55066
Middle.cor.PolIIorK4	TRUE	6.4885e-16	33	267	15	0.0561798	0.454545	GO:0019829	GO:MF	ATPase-coupled cation transmembrane transporter activity	13967	4626	c("GO:0022890", "GO:0042625")	45.4924	15.1879
Middle.cor.PolIIorK4	TRUE	0.047471	1	267	1	0.00374532	1	GO:0015607	GO:MF	ATPase-coupled fatty-acyl-CoA transmembrane transporter activity	13967	3369	c("GO:0008514", "GO:0033220", "GO:0042625", "GO:0071077", "GO:1901682")	Inf	1.32357
Middle.cor.PolIIorK4	TRUE	0.0236406	20	267	3	0.011236	0.15	GO:0140326	GO:MF	ATPase-coupled intramembrane lipid transporter activity	13967	11802	GO:0140303	9.20723	1.62634
Middle.cor.PolIIorK4	TRUE	1.69693e-16	37	267	16	0.0599251	0.432432	GO:0042625	GO:MF	ATPase-coupled ion transmembrane transporter activity	13967	6730	c("GO:0022853", "GO:0042626")	41.7541	15.7703
Middle.cor.PolIIorK4	TRUE	2.91788e-17	64	267	20	0.0749064	0.3125	GO:0042626	GO:MF	ATPase-coupled transmembrane transporter activity	13967	6731	GO:0015399	25.2777	16.5349
Middle.cor.PolIIorK4	TRUE	6.90153e-05	3	267	3	0.011236	1	GO:0018479	GO:MF	benzaldehyde dehydrogenase (NAD+) activity	13967	4117	c("GO:0004029", "GO:0019115")	Inf	4.16105
Middle.cor.PolIIorK4	TRUE	0.047471	1	267	1	0.00374532	1	GO:0018477	GO:MF	benzaldehyde dehydrogenase (NADP+) activity	13967	4115	c("GO:0019115", "GO:0033721")	Inf	1.32357
Middle.cor.PolIIorK4	TRUE	6.90153e-05	3	267	3	0.011236	1	GO:0019115	GO:MF	benzaldehyde dehydrogenase [NAD(P)+] activity	13967	4498	GO:0004030	Inf	4.16105
Middle.cor.PolIIorK4	TRUE	0.047471	1	267	1	0.00374532	1	GO:0004941	GO:MF	beta2-adrenergic receptor activity	13967	1493	GO:0004939	Inf	1.32357
Middle.cor.PolIIorK4	TRUE	0.047471	1	267	1	0.00374532	1	GO:0004939	GO:MF	beta-adrenergic receptor activity	13967	1491	GO:0004935	Inf	1.32357
Middle.cor.PolIIorK4	TRUE	0.047471	1	267	1	0.00374532	1	GO:0008802	GO:MF	betaine-aldehyde dehydrogenase activity	13967	2444	GO:0004029	Inf	1.32357
Middle.cor.PolIIorK4	TRUE	0.047471	1	267	1	0.00374532	1	GO:0102500	GO:MF	beta-maltose 4-alpha-glucanotransferase activity	13967	11027	GO:0016758	Inf	1.32357
Middle.cor.PolIIorK4	TRUE	3.72654e-06	9	267	5	0.0187266	0.555556	GO:0051400	GO:MF	BH domain binding	13967	9214	GO:0019904	65.8044	5.42869
Middle.cor.PolIIorK4	TRUE	0.000517257	5	267	3	0.011236	0.6	GO:0051434	GO:MF	BH3 domain binding	13967	9233	c("GO:0051400", "GO:0070513")	78.062	3.28629
Middle.cor.PolIIorK4	TRUE	1.23533e-18	10427	267	256	0.958801	0.0245516	GO:0005488	GO:MF	binding	13967	1880	GO:0003674	8.29849	17.9082
Middle.cor.PolIIorK4	TRUE	0.047471	1	267	1	0.00374532	1	GO:0008803	GO:MF	bis(5'-nucleosyl)-tetraphosphatase (symmetrical) activity	13967	2445	GO:0008796	Inf	1.32357
Middle.cor.PolIIorK4	TRUE	0.00524242	3	267	2	0.00749064	0.666667	GO:0098821	GO:MF	BMP receptor activity	13967	10507	GO:0004675	104.122	2.28047
Middle.cor.PolIIorK4	TRUE	0.0346292	8	267	2	0.00749064	0.25	GO:0070700	GO:MF	BMP receptor binding	13967	10009	GO:0070696	17.3346	1.46056
Middle.cor.PolIIorK4	TRUE	0.047471	1	267	1	0.00374532	1	GO:0044730	GO:MF	bone sialoprotein binding	13967	7180	c("GO:0005515", "GO:0050840")	Inf	1.32357
Middle.cor.PolIIorK4	TRUE	0.00212157	2	267	2	0.00749064	1	GO:0004947	GO:MF	bradykinin receptor activity	13967	1496	GO:0008528	Inf	2.67334
Middle.cor.PolIIorK4	TRUE	0.047471	1	267	1	0.00374532	1	GO:0031714	GO:MF	C5a anaphylatoxin chemotactic receptor binding	13967	5177	GO:0001664	Inf	1.32357
Middle.cor.PolIIorK4	TRUE	0.047471	1	267	1	0.00374532	1	GO:0031715	GO:MF	C5L2 anaphylatoxin chemotactic receptor binding	13967	5178	GO:0031714	Inf	1.32357
Middle.cor.PolIIorK4	TRUE	0.0147491	5	267	2	0.00749064	0.4	GO:0016453	GO:MF	C-acetyltransferase activity	13967	3572	c("GO:0016407", "GO:0016408")	34.6542	1.83123
Middle.cor.PolIIorK4	TRUE	0.00944513	14	267	3	0.011236	0.214286	GO:0016408	GO:MF	C-acyltransferase activity	13967	3543	GO:0016747	14.237	2.02479
Middle.cor.PolIIorK4	TRUE	0.047471	1	267	1	0.00374532	1	GO:0008294	GO:MF	calcium- and calmodulin-responsive adenylate cyclase activity	13967	2099	GO:0004016	Inf	1.32357
Middle.cor.PolIIorK4	TRUE	0.000765351	341	267	18	0.0674157	0.0527859	GO:0005509	GO:MF	calcium ion binding	13967	1895	GO:0046872	3.01535	3.11614
Middle.cor.PolIIorK4	TRUE	0.000517257	5	267	3	0.011236	0.6	GO:0005388	GO:MF	calcium transmembrane transporter activity, phosphorylative mechanism	13967	1844	c("GO:0015085", "GO:0015662", "GO:0019829")	78.062	3.28629
Middle.cor.PolIIorK4	TRUE	1.69768e-05	31	267	7	0.0262172	0.225806	GO:0005544	GO:MF	calcium-dependent phospholipid binding	13967	1922	GO:0005543	15.4428	4.77014
Middle.cor.PolIIorK4	TRUE	0.000128324	42	267	7	0.0262172	0.166667	GO:0048306	GO:MF	calcium-dependent protein binding	13967	8462	GO:0005515	10.5819	3.89169
Middle.cor.PolIIorK4	TRUE	0.047471	1	267	1	0.00374532	1	GO:0086039	GO:MF	calcium-transporting ATPase activity involved in regulation of cardiac muscle cell membrane potential	13967	10248	GO:0005388	Inf	1.32357
Middle.cor.PolIIorK4	TRUE	0.047471	1	267	1	0.00374532	1	GO:1905056	GO:MF	calcium-transporting ATPase activity involved in regulation of presynaptic cytosolic calcium ion concentration	13967	11997	GO:0005388	Inf	1.32357
Middle.cor.PolIIorK4	TRUE	0.00364039	125	267	9	0.0337079	0.072	GO:0005516	GO:MF	calmodulin binding	13967	1898	GO:0005515	4.11363	2.43885
Middle.cor.PolIIorK4	TRUE	6.23946e-16	1624	267	83	0.310861	0.0511084	GO:0097367	GO:MF	carbohydrate derivative binding	13967	10412	GO:0005488	3.58741	15.2049
Middle.cor.PolIIorK4	TRUE	0.047471	1	267	1	0.00374532	1	GO:0035379	GO:MF	carbon dioxide transmembrane transporter activity	13967	6345	GO:0022857	Inf	1.32357
Middle.cor.PolIIorK4	TRUE	0.0429267	9	267	2	0.00749064	0.222222	GO:0016840	GO:MF	carbon-nitrogen lyase activity	13967	3834	GO:0016829	14.8619	1.36727
Middle.cor.PolIIorK4	TRUE	0.0174502	56	267	5	0.0187266	0.0892857	GO:0016835	GO:MF	carbon-oxygen lyase activity	13967	3829	GO:0016829	5.14245	1.7582
Middle.cor.PolIIorK4	TRUE	0.00524242	11	267	3	0.011236	0.272727	GO:0140312	GO:MF	cargo adaptor activity	13967	11793	GO:0030674	19.5692	2.28047
Middle.cor.PolIIorK4	TRUE	9.27093e-19	4242	267	155	0.580524	0.0365394	GO:0003824	GO:MF	catalytic activity	13967	520	GO:0003674	3.2879	18.0329
Middle.cor.PolIIorK4	TRUE	2.8187e-07	2919	267	95	0.355805	0.0325454	GO:0043169	GO:MF	cation binding	13967	6833	GO:0043167	2.14622	6.54995
Middle.cor.PolIIorK4	TRUE	4.75539e-09	108	267	16	0.0599251	0.148148	GO:0005261	GO:MF	cation channel activity	13967	1760	c("GO:0005216", "GO:0022890")	9.49218	8.32281
Middle.cor.PolIIorK4	TRUE	1.27143e-12	290	267	30	0.11236	0.103448	GO:0008324	GO:MF	cation transmembrane transporter activity	13967	2117	GO:0015075	6.58855	11.8957
Middle.cor.PolIIorK4	TRUE	0.047471	1	267	1	0.00374532	1	GO:0099038	GO:MF	ceramide floppase activity	13967	10519	GO:0046623	Inf	1.32357
Middle.cor.PolIIorK4	TRUE	0.047471	1	267	1	0.00374532	1	GO:0004098	GO:MF	cerebroside-sulfatase activity	13967	762	GO:0008484	Inf	1.32357
Middle.cor.PolIIorK4	TRUE	6.13665e-09	163	267	19	0.071161	0.116564	GO:0015267	GO:MF	channel activity	13967	3096	GO:0022803	7.26294	8.21207
Middle.cor.PolIIorK4	TRUE	0.00524242	83	267	7	0.0262172	0.0843373	GO:0051087	GO:MF	chaperone binding	13967	9179	GO:0005515	4.85958	2.28047
Middle.cor.PolIIorK4	TRUE	0.047471	79	267	5	0.0187266	0.0632911	GO:0031490	GO:MF	chromatin DNA binding	13967	5125	c("GO:0003677", "GO:0003682")	3.53858	1.32357
Middle.cor.PolIIorK4	TRUE	0.00212157	2	267	2	0.00749064	1	GO:0047780	GO:MF	citrate dehydratase activity	13967	8213	GO:0016836	Inf	2.67334
Middle.cor.PolIIorK4	TRUE	0.00403632	10	267	3	0.011236	0.3	GO:0035615	GO:MF	clathrin adaptor activity	13967	6391	c("GO:0030276", "GO:0140312")	22.3638	2.39401
Middle.cor.PolIIorK4	TRUE	0.00524242	41	267	5	0.0187266	0.121951	GO:0030276	GO:MF	clathrin binding	13967	4828	GO:0005515	7.29412	2.28047
Middle.cor.PolIIorK4	TRUE	0.0147491	5	267	2	0.00749064	0.4	GO:0016531	GO:MF	copper chaperone activity	13967	3612	c("GO:0005507", "GO:0016530")	34.6542	1.83123
Middle.cor.PolIIorK4	TRUE	0.00318285	36	267	5	0.0187266	0.138889	GO:0005507	GO:MF	copper ion binding	13967	1893	GO:0046914	8.4713	2.49718
Middle.cor.PolIIorK4	TRUE	0.0147491	5	267	2	0.00749064	0.4	GO:0005375	GO:MF	copper ion transmembrane transporter activity	13967	1838	GO:0046915	34.6542	1.83123
Middle.cor.PolIIorK4	TRUE	0.00212157	2	267	2	0.00749064	1	GO:0043682	GO:MF	copper transmembrane transporter activity, phosphorylative mechanism	13967	6902	c("GO:0005375", "GO:0015662", "GO:0019829", "GO:0072509")	Inf	2.67334
Middle.cor.PolIIorK4	TRUE	0.00524242	3	267	2	0.00749064	0.666667	GO:0032767	GO:MF	copper-dependent protein binding	13967	5466	GO:0005515	104.122	2.28047
Middle.cor.PolIIorK4	TRUE	6.85404e-06	10	267	5	0.0187266	0.5	GO:0009975	GO:MF	cyclase activity	13967	2764	GO:0003824	52.548	5.16405
Middle.cor.PolIIorK4	TRUE	0.047471	1	267	1	0.00374532	1	GO:0043855	GO:MF	cyclic nucleotide-gated ion channel activity	13967	7028	GO:0015276	Inf	1.32357
Middle.cor.PolIIorK4	TRUE	0.00939758	29	267	4	0.0149813	0.137931	GO:0004869	GO:MF	cysteine-type endopeptidase inhibitor activity	13967	1438	GO:0004866	8.3753	2.02698
Middle.cor.PolIIorK4	TRUE	0.000622492	13	267	4	0.0149813	0.307692	GO:0043027	GO:MF	cysteine-type endopeptidase inhibitor activity involved in apoptotic process	13967	6817	c("GO:0004869", "GO:0043028")	23.2706	3.20587
Middle.cor.PolIIorK4	TRUE	1.08069e-05	29	267	7	0.0262172	0.241379	GO:0043028	GO:MF	cysteine-type endopeptidase regulator activity involved in apoptotic process	13967	6818	GO:0030234	16.8462	4.9663
Middle.cor.PolIIorK4	TRUE	0.0172542	701	267	24	0.0898876	0.0342368	GO:0008092	GO:MF	cytoskeletal protein binding	13967	1977	GO:0005515	1.9141	1.76311
Middle.cor.PolIIorK4	TRUE	0.000164415	18	267	5	0.0187266	0.277778	GO:0019239	GO:MF	deaminase activity	13967	4575	GO:0016787	20.2163	3.78406
Middle.cor.PolIIorK4	TRUE	0.00403632	10	267	3	0.011236	0.3	GO:0070513	GO:MF	death domain binding	13967	9967	GO:0019904	22.3638	2.39401
Middle.cor.PolIIorK4	TRUE	0.047471	1	267	1	0.00374532	1	GO:0052597	GO:MF	diamine oxidase activity	13967	9355	GO:0016641	Inf	1.32357
Middle.cor.PolIIorK4	TRUE	0.047471	1	267	1	0.00374532	1	GO:1990814	GO:MF	DNA/DNA annealing activity	13967	12148	GO:0097617	Inf	1.32357
Middle.cor.PolIIorK4	TRUE	0.00324257	296	267	15	0.0561798	0.0506757	GO:0140297	GO:MF	DNA-binding transcription factor binding	13967	11788	GO:0008134	2.86291	2.48911
Middle.cor.PolIIorK4	TRUE	0.00212157	2	267	2	0.00749064	1	GO:0003726	GO:MF	double-stranded RNA adenosine deaminase activity	13967	449	GO:0004000	Inf	2.67334
Middle.cor.PolIIorK4	TRUE	0.047471	11	267	2	0.00749064	0.181818	GO:0034452	GO:MF	dynactin binding	13967	6007	GO:0008092	11.5556	1.32357
Middle.cor.PolIIorK4	TRUE	4.56311e-06	81	267	11	0.0411985	0.135802	GO:0004866	GO:MF	endopeptidase inhibitor activity	13967	1435	c("GO:0030414", "GO:0061135")	8.42306	5.34074
Middle.cor.PolIIorK4	TRUE	1.44875e-06	88	267	12	0.0449438	0.136364	GO:0061135	GO:MF	endopeptidase regulator activity	13967	9678	GO:0061134	8.49279	5.83901
Middle.cor.PolIIorK4	TRUE	0.0083586	400	267	17	0.0636704	0.0425	GO:0008047	GO:MF	enzyme activator activity	13967	1962	GO:0030234	2.38154	2.07787
Middle.cor.PolIIorK4	TRUE	9.97695e-07	1789	267	66	0.247191	0.0368921	GO:0019899	GO:MF	enzyme binding	13967	4655	GO:0005515	2.30092	6.001
Middle.cor.PolIIorK4	TRUE	2.27335e-05	230	267	17	0.0636704	0.073913	GO:0004857	GO:MF	enzyme inhibitor activity	13967	1427	GO:0030234	4.33604	4.64333
Middle.cor.PolIIorK4	TRUE	2.09763e-07	752	267	39	0.146067	0.0518617	GO:0030234	GO:MF	enzyme regulator activity	13967	4810	GO:0098772	3.13873	6.67827
Middle.cor.PolIIorK4	TRUE	0.0421627	25	267	3	0.011236	0.12	GO:0005504	GO:MF	fatty acid binding	13967	1890	c("GO:0008289", "GO:0033293")	7.112	1.37507
Middle.cor.PolIIorK4	TRUE	0.00517135	60	267	6	0.0224719	0.1	GO:0050660	GO:MF	flavin adenine dinucleotide binding	13967	9109	c("GO:0000166", "GO:0043168")	5.84915	2.2864
Middle.cor.PolIIorK4	TRUE	0.00939758	4	267	2	0.00749064	0.5	GO:0140328	GO:MF	floppase activity	13967	11804	GO:0140326	51.9651	2.02698
Middle.cor.PolIIorK4	TRUE	0.00212157	2	267	2	0.00749064	1	GO:0031762	GO:MF	follicle-stimulating hormone receptor binding	13967	5222	GO:0001664	Inf	2.67334
Middle.cor.PolIIorK4	TRUE	0.047471	1	267	1	0.00374532	1	GO:0018467	GO:MF	formaldehyde dehydrogenase activity	13967	4106	GO:0004029	Inf	1.32357
Middle.cor.PolIIorK4	TRUE	0.047471	1	267	1	0.00374532	1	GO:0004381	GO:MF	fucosylgalactoside 3-alpha-galactosyltransferase activity	13967	1011	GO:0035250	Inf	1.32357
Middle.cor.PolIIorK4	TRUE	0.047471	1	267	1	0.00374532	1	GO:0001609	GO:MF	G protein-coupled adenosine receptor activity	13967	287	GO:0004930	Inf	1.32357
Middle.cor.PolIIorK4	TRUE	0.00212157	8	267	3	0.011236	0.375	GO:0008227	GO:MF	G protein-coupled amine receptor activity	13967	2062	GO:0004930	31.305	2.67334
Middle.cor.PolIIorK4	TRUE	0.0230792	113	267	7	0.0262172	0.0619469	GO:0004930	GO:MF	G protein-coupled receptor activity	13967	1482	GO:0004888	3.47706	1.63678
Middle.cor.PolIIorK4	TRUE	0.000347511	131	267	11	0.0411985	0.0839695	GO:0001664	GO:MF	G protein-coupled receptor binding	13967	315	GO:0005102	4.89647	3.45903
Middle.cor.PolIIorK4	TRUE	0.0185833	57	267	5	0.0187266	0.0877193	GO:0019003	GO:MF	GDP binding	13967	4484	c("GO:0032550", "GO:0032561", "GO:0043168")	5.04334	1.73088
Middle.cor.PolIIorK4	TRUE	0.047471	1	267	1	0.00374532	1	GO:0102797	GO:MF	geranial:oxygen oxidoreductase activity	13967	11313	GO:0016623	Inf	1.32357
Middle.cor.PolIIorK4	TRUE	0.047471	1	267	1	0.00374532	1	GO:0043795	GO:MF	glyceraldehyde oxidoreductase activity	13967	6975	GO:0016903	Inf	1.32357
Middle.cor.PolIIorK4	TRUE	2.54016e-07	6	267	5	0.0187266	0.833333	GO:0043878	GO:MF	glyceraldehyde-3-phosphate dehydrogenase (NAD+) (non-phosphorylating) activity	13967	7049	GO:0016620	264.329	6.59514
Middle.cor.PolIIorK4	TRUE	0.047471	1	267	1	0.00374532	1	GO:0015254	GO:MF	glycerol channel activity	13967	3084	c("GO:0015168", "GO:0015267")	Inf	1.32357
Middle.cor.PolIIorK4	TRUE	0.00212157	2	267	2	0.00749064	1	GO:0015168	GO:MF	glycerol transmembrane transporter activity	13967	3015	c("GO:0015144", "GO:0015166")	Inf	2.67334
Middle.cor.PolIIorK4	TRUE	0.047471	1	267	1	0.00374532	1	GO:0004133	GO:MF	glycogen debranching enzyme activity	13967	795	GO:0003824	Inf	1.32357
Middle.cor.PolIIorK4	TRUE	0.047471	1	267	1	0.00374532	1	GO:0004380	GO:MF	glycoprotein-fucosylgalactoside alpha-N-acetylgalactosaminyltransferase activity	13967	1010	c("GO:0008376", "GO:0140103")	Inf	1.32357
Middle.cor.PolIIorK4	TRUE	0.00403632	102	267	8	0.0299625	0.0784314	GO:0005539	GO:MF	glycosaminoglycan binding	13967	1917	GO:0097367	4.50208	2.39401
Middle.cor.PolIIorK4	TRUE	0.0124816	74	267	6	0.0224719	0.0810811	GO:0008083	GO:MF	growth factor activity	13967	1974	GO:0048018	4.64072	1.90373
Middle.cor.PolIIorK4	TRUE	0.000247653	279	267	17	0.0636704	0.0609319	GO:0005525	GO:MF	GTP binding	13967	1907	c("GO:0032550", "GO:0032561", "GO:0035639")	3.51242	3.60616
Middle.cor.PolIIorK4	TRUE	0.00150981	239	267	14	0.0524345	0.0585774	GO:0003924	GO:MF	GTPase activity	13967	607	GO:0017111	3.33758	2.82108
Middle.cor.PolIIorK4	TRUE	0.000330176	288	267	17	0.0636704	0.0590278	GO:0019001	GO:MF	guanyl nucleotide binding	13967	4482	GO:0017076	3.39368	3.48125
[truncated: 187 more rows]

## Sheet: CC
Cellular Component (CC)
[truncated: 384 more rows]

[truncated: 2 more sheets: KEGG, REACT]
