# Supplementary material for: Joint changes in RNA, RNA polymerase II, and promoter activity through the cell cycle identify non-coding RNAs involved in proliferation
Source: Sci Rep. 2021 Sep 23;11:18952. doi: 10.1038/s41598-021-97909-w (PMC8460802; doi:10.1038/s41598-021-97909-w)
Supplement: Supplementary file 4 — Supplementary Information 4. [file 41598_2021_97909_MOESM4_ESM.xlsx]

## Sheet: H3K27me3
Supplementary Dataset 3 - Functional enrichment analyses for cell cycle genes based on their correlation with H3K27me3. The following five tables contain the significant Gene Ontology (GO) Biological Process (BP), Molecular Function (MF), and Cellular Component (CC) terms, and Kyoto Encyclopedia of Genes and Genomes (KEGG) and Reactome (REACT) pathways for the cell cycle genes grouped by their RN…
Biological Process (BP)
query	significant	p_value	term_size	query_size	intersection_size	precision	recall	term_id	source	term_name	effective_domain_size	source_order	parents	OR	log.p
High.cor.K27	TRUE	0.0306462	774	209	27	0.129187	0.0348837	GO:1903047	GO:BP	mitotic cell cycle process	13967	26332	c("GO:0000278", "GO:0022402")	2.60306	1.51362
High.cor.K27	TRUE	0.00596048	241	209	15	0.0717703	0.0622407	GO:0140014	GO:BP	mitotic nuclear division	13967	23206	c("GO:0000280", "GO:1903047")	4.66234	2.22472
High.cor.K27	TRUE	0.00596048	325	209	18	0.0861244	0.0553846	GO:0000280	GO:BP	nuclear division	13967	124	GO:0048285	4.15834	2.22472
High.cor.K27	TRUE	0.0114937	366	209	18	0.0861244	0.0491803	GO:0048285	GO:BP	organelle fission	13967	14878	GO:0006996	3.65782	1.93954
Middle.cor.K27	TRUE	0.002027	1549	387	75	0.193798	0.0484183	GO:0007049	GO:BP	cell cycle	13967	2997	GO:0009987	1.99018	2.69315
Middle.cor.K27	TRUE	0.002027	1136	387	60	0.155039	0.0528169	GO:0022402	GO:BP	cell cycle process	13967	7633	c("GO:0007049", "GO:0009987")	2.14888	2.69315
Middle.cor.K27	TRUE	0.034689	793	387	42	0.108527	0.0529634	GO:0006974	GO:BP	cellular response to DNA damage stimulus	13967	2938	GO:0033554	2.09546	1.45981
Middle.cor.K27	TRUE	0.034689	1749	387	75	0.193798	0.0428816	GO:0033554	GO:BP	cellular response to stress	13967	9586	c("GO:0006950", "GO:0051716")	1.72368	1.45981
Middle.cor.K27	TRUE	0.0394255	153	387	14	0.0361757	0.0915033	GO:0031570	GO:BP	DNA integrity checkpoint	13967	8439	GO:0000075	3.65487	1.40422
Middle.cor.K27	TRUE	0.0310824	804	387	43	0.111111	0.0534826	GO:0006259	GO:BP	DNA metabolic process	13967	2307	c("GO:0044260", "GO:0090304")	2.12169	1.50749
Middle.cor.K27	TRUE	0.034689	16	387	5	0.0129199	0.3125	GO:0000076	GO:BP	DNA replication checkpoint	13967	36	GO:0031570	16.2456	1.45981
Middle.cor.K27	TRUE	0.034689	774	387	41	0.105943	0.0529716	GO:1903047	GO:BP	mitotic cell cycle process	13967	26332	c("GO:0000278", "GO:0022402")	2.09266	1.45981
Middle.cor.K27	TRUE	0.0310824	1042	387	52	0.134367	0.049904	GO:0051726	GO:BP	regulation of cell cycle	13967	16316	c("GO:0007049", "GO:0050794")	1.98926	1.50749
Middle.cor.K27	TRUE	0.034689	649	387	36	0.0930233	0.05547	GO:0010564	GO:BP	regulation of cell cycle process	13967	4756	c("GO:0022402", "GO:0051726")	2.18573	1.45981
Middle.cor.K27	TRUE	0.0394255	4	387	3	0.00775194	0.75	GO:0043111	GO:BP	replication fork arrest	13967	12271	c("GO:0045005", "GO:2000104")	106.863	1.40422
REACTOME
query	significant	p_value	term_size	query_size	intersection_size	precision	recall	term_id	source	term_name	effective_domain_size	source_order	parents	OR	log.p
High.cor.K27	TRUE	0.00415975	584	209	24	0.114833	0.0410959	REAC:R-HSA-1640170	REAC	Cell Cycle	13967	296	REAC:0000000	3.07972	2.38093
High.cor.K27	TRUE	0.00487996	494	209	21	0.100478	0.0425101	REAC:R-HSA-69278	REAC	Cell Cycle, Mitotic	13967	298	REAC:R-HSA-1640170	3.16002	2.31158
High.cor.K27	TRUE	0.0480477	24	209	4	0.0191388	0.166667	REAC:R-HSA-69273	REAC	Cyclin A/B1/B2 associated events during G2/M transition	13967	381	REAC:R-HSA-69275	13.4904	1.31833
High.cor.K27	TRUE	0.0277331	106	209	8	0.0382775	0.0754717	REAC:R-HSA-69618	REAC	Mitotic Spindle Checkpoint	13967	1328	REAC:R-HSA-69620	5.58588	1.557
High.cor.K27	TRUE	0.0277331	19	209	4	0.0191388	0.210526	REAC:R-HSA-176412	REAC	Phosphorylation of the APC/C	13967	1574	REAC:R-HSA-176814	17.9877	1.557
Middle.cor.K27	TRUE	0.000103515	584	387	40	0.103359	0.0684932	REAC:R-HSA-1640170	REAC	Cell Cycle	13967	296	REAC:0000000	2.78277	3.985
Middle.cor.K27	TRUE	0.00120869	494	387	33	0.0852713	0.0668016	REAC:R-HSA-69278	REAC	Cell Cycle, Mitotic	13967	298	REAC:R-HSA-1640170	2.67236	2.91768
Molecular Function (MF)
query	significant	p_value	term_size	query_size	intersection_size	precision	recall	term_id	source	term_name	effective_domain_size	source_order	parents	OR	log.p
Low.cor.K27	TRUE	0.035557	4518	205	91	0.443902	0.0201417	GO:1901363	GO:MF	heterocyclic compound binding	13967	11870	GO:0005488	1.70085	1.44908
Low.cor.K27	TRUE	0.035557	11333	205	185	0.902439	0.016324	GO:0003674	GO:MF	molecular_function	13967	406	character(0)	2.25012	1.44908
Low.cor.K27	TRUE	0.035557	3172	205	69	0.336585	0.0217528	GO:0003676	GO:MF	nucleic acid binding	13967	407	c("GO:0097159", "GO:1901363")	1.75873	1.44908
Low.cor.K27	TRUE	0.035557	4557	205	91	0.443902	0.0199693	GO:0097159	GO:MF	organic cyclic compound binding	13967	10379	GO:0005488	1.67903	1.44908
Middle.cor.K27	TRUE	0.00421521	10427	387	325	0.839793	0.0311691	GO:0005488	GO:MF	binding	13967	1880	GO:0003674	1.85556	2.37518
Cellular Component (CC)
query	significant	p_value	term_size	query_size	intersection_size	precision	recall	term_id	source	term_name	effective_domain_size	source_order	parents	OR	log.p
High.cor.K27	TRUE	0.0252278	318	209	14	0.0669856	0.0440252	GO:0098687	GO:CC	chromosomal region	13967	3645	c("GO:0005694", "GO:0110165")	3.20004	1.59812
High.cor.K27	TRUE	0.00653039	1272	209	38	0.181818	0.0298742	GO:0005694	GO:CC	chromosome	13967	363	GO:0043232	2.27282	2.18506
High.cor.K27	TRUE	0.0176766	100	209	8	0.0382775	0.08	GO:0000777	GO:CC	condensed chromosome kinetochore	13967	103	c("GO:0000776", "GO:0000779")	5.95262	1.7526
High.cor.K27	TRUE	0.0251311	111	209	8	0.0382775	0.0720721	GO:0000779	GO:CC	condensed chromosome, centromeric region	13967	105	c("GO:0000775", "GO:0000793")	5.31313	1.59979
High.cor.K27	TRUE	0.0272097	3674	209	77	0.368421	0.0209581	GO:0043232	GO:CC	intracellular non-membrane-bounded organelle	13967	2154	c("GO:0043228", "GO:0043229")	1.66366	1.56528
High.cor.K27	TRUE	0.0176766	130	209	9	0.0430622	0.0692308	GO:0000776	GO:CC	kinetochore	13967	102	c("GO:0000775", "GO:0043232", "GO:0099080")	5.10633	1.7526
High.cor.K27	TRUE	0.0272097	3680	209	77	0.368421	0.0209239	GO:0043228	GO:CC	non-membrane-bounded organelle	13967	2150	GO:0043226	1.65992	1.56528
High.cor.K27	TRUE	0.0257166	845	209	26	0.124402	0.0307692	GO:0000228	GO:CC	nuclear chromosome	13967	42	c("GO:0005694", "GO:0031981")	2.26156	1.58979
High.cor.K27	TRUE	0.00400375	326	209	17	0.0813397	0.0521472	GO:0005819	GO:CC	spindle	13967	478	c("GO:0015630", "GO:0043232")	3.88115	2.39753
Low.cor.K27	TRUE	0.0448904	4	205	2	0.0097561	0.5	GO:0072589	GO:CC	box H/ACA scaRNP complex	13967	3188	c("GO:0015030", "GO:0072588", "GO:1902494")	68.0386	1.34785
Low.cor.K27	TRUE	0.0448904	4	205	2	0.0097561	0.5	GO:0090661	GO:CC	box H/ACA telomerase RNP complex	13967	3248	c("GO:0005697", "GO:0072588")	68.0386	1.34785
Low.cor.K27	TRUE	0.0155781	11339	205	186	0.907317	0.0164036	GO:0110165	GO:CC	cellular anatomical entity	13967	3889	GO:0005575	2.37598	1.80749
Low.cor.K27	TRUE	0.0304768	11441	205	186	0.907317	0.0162573	GO:0005575	GO:CC	cellular_component	13967	255	character(0)	2.26573	1.51603
Low.cor.K27	TRUE	0.000854493	10312	205	178	0.868293	0.0172614	GO:0005622	GO:CC	intracellular	13967	299	GO:0005575	2.42368	3.06829
Low.cor.K27	TRUE	0.0448904	8332	205	144	0.702439	0.0172828	GO:0043231	GO:CC	intracellular membrane-bounded organelle	13967	2153	c("GO:0043227", "GO:0043229")	1.63522	1.34785
Low.cor.K27	TRUE	0.0448904	3674	205	74	0.360976	0.0201415	GO:0043232	GO:CC	intracellular non-membrane-bounded organelle	13967	2154	c("GO:0043228", "GO:0043229")	1.60986	1.34785
Low.cor.K27	TRUE	0.0427543	9292	205	158	0.770732	0.0170039	GO:0043229	GO:CC	intracellular organelle	13967	2151	c("GO:0005622", "GO:0043226")	1.73931	1.36902
Low.cor.K27	TRUE	0.0448904	3680	205	74	0.360976	0.0201087	GO:0043228	GO:CC	non-membrane-bounded organelle	13967	2150	GO:0043226	1.60624	1.34785
Low.cor.K27	TRUE	0.0448904	3874	205	78	0.380488	0.0201342	GO:0031981	GO:CC	nuclear lumen	13967	1472	c("GO:0005634", "GO:0070013")	1.62824	1.34785
Low.cor.K27	TRUE	0.0400684	3442	205	72	0.35122	0.0209181	GO:0005654	GO:CC	nucleoplasm	13967	327	c("GO:0031981", "GO:0110165")	1.68503	1.3972
Low.cor.K27	TRUE	0.000744601	5772	205	118	0.57561	0.0204435	GO:0005634	GO:CC	nucleus	13967	310	GO:0043231	1.96845	3.12808
Middle.cor.K27	TRUE	0.0113822	11339	387	341	0.881137	0.0300732	GO:0110165	GO:CC	cellular anatomical entity	13967	3889	GO:0005575	1.80632	1.94377
Middle.cor.K27	TRUE	0.00510201	11441	387	346	0.894057	0.0302421	GO:0005575	GO:CC	cellular_component	13967	255	character(0)	1.96455	2.29226
Middle.cor.K27	TRUE	0.0248489	1272	387	56	0.144703	0.0440252	GO:0005694	GO:CC	chromosome	13967	363	GO:0043232	1.73377	1.60469
Middle.cor.K27	TRUE	0.00510201	3674	387	137	0.354005	0.0372891	GO:0043232	GO:CC	intracellular non-membrane-bounded organelle	13967	2154	c("GO:0043228", "GO:0043229")	1.57113	2.29226
Middle.cor.K27	TRUE	0.00510201	3680	387	137	0.354005	0.0372283	GO:0043228	GO:CC	non-membrane-bounded organelle	13967	2150	GO:0043226	1.56754	2.29226
Middle.cor.K27	TRUE	0.0496772	3874	387	136	0.351421	0.0351058	GO:0031981	GO:CC	nuclear lumen	13967	1472	c("GO:0005634", "GO:0070013")	1.44079	1.30384
Middle.cor.K27	TRUE	0.0113822	832	387	42	0.108527	0.0504808	GO:0005730	GO:CC	nucleolus	13967	395	c("GO:0031981", "GO:0043232")	1.98592	1.94377
Middle.cor.K27	TRUE	0.000354654	72	387	12	0.0310078	0.166667	GO:0005657	GO:CC	replication fork	13967	330	c("GO:0005694", "GO:0110165")	7.25897	3.45019
Middle.cor.K27	TRUE	0.00510201	8	387	4	0.0103359	0.5	GO:0031298	GO:CC	replication fork protection complex	13967	1294	c("GO:0032991", "GO:0043596")	35.6544	2.29226
KEGG
query	significant	p_value	term_size	query_size	intersection_size	precision	recall	term_id	source	term_name	effective_domain_size	source_order	parents	OR	log.p
Low.cor.K27	TRUE	0.0152283	72	205	7	0.0341463	0.0972222	KEGG:03008	KEGG	Ribosome biogenesis in eukaryotes	13967	202	KEGG:00000	7.50081	1.81735
